# Supplementary material for: Identification of novel targets and pathways to distinguish suicide dependent or independent on depression diagnosis
Source: Sci Rep. 2023 Feb 13;13:2488. doi: 10.1038/s41598-023-29101-1 (PMC9925752; doi:10.1038/s41598-023-29101-1)
Supplement: Supplementary file 1 — Supplementary Table 1. [file 41598_2023_29101_MOESM1_ESM.xlsx]

## Sheet: GSE101521 information
Subject ID	Group	Diagnosis	Age	Sex	RIN	pmi	PH
V1	CTR_2	non-psychiatric controls	17	Male	8.4	14	6.34
V2	CTR_2	non-psychiatric controls	30	Female	7.1	13	6.42
V3	CTR_2	non-psychiatric controls	66	Male	8.6	8	6.56
V4	CTR_2	non-psychiatric controls	17	Male	9	5.5	6.67
V5	CTR_2	non-psychiatric controls	25	Male	7.8	9.5	6.87
V6	CTR_2	non-psychiatric controls	30	Male	7.2	16	6.91
V7	CTR_2	non-psychiatric controls	59	Male	8	16	6.63
V8	CTR_2	non-psychiatric controls	56	Male	5.4	12.5	5.93
V9	CTR_2	non-psychiatric controls	16	Female	6.2	9	6.07
V10	D+S_2	DSM-IV major depressive disorder suicides	59	Female	3.1	18	6.95
V11	CTR_2	non-psychiatric controls	18	Male	6.6	13	6.53
V12	CTR_2	non-psychiatric controls	16	Male	7.2	9	6.54
V13	CTR_2	non-psychiatric controls	36	Male	7.8	16.5	6.92
V14	CTR_2	non-psychiatric controls	25	Male	NA	11	6.83
V15	D+S_2	DSM-IV major depressive disorder suicides	13	Male	6	18	6.43
V16	D+S_2	DSM-IV major depressive disorder suicides	17	Male	7.5	17.5	6.77
V17	CTR_2	non-psychiatric controls	18	Male	7.7	14	6.72
V18	D+S_2	DSM-IV major depressive disorder suicides	19	Male	7.2	24	6.85
V19	D+S_2	DSM-IV major depressive disorder suicides	61	Female	6.5	NA	6.33
V20	D+S_2	DSM-IV major depressive disorder suicides	64	Male	7.1	10	6.2
V21	D+S_2	DSM-IV major depressive disorder suicides	61	Female	6.8	24	6.26
V22	D+S_2	DSM-IV major depressive disorder suicides	65	Female	6.7	5	6.55
V23	D+S_2	DSM-IV major depressive disorder suicides	17	Male	6.9	16	6.5
V24	D+S_2	DSM-IV major depressive disorder suicides	70	Male	4.6	24	6.22
V25	CTR_2	non-psychiatric controls	70	Male	6.2	19	6.17
V26	D+S_2	DSM-IV major depressive disorder suicides	30	Male	6.9	27	6.24
V27	CTR_2	non-psychiatric controls	55	Male	5.9	6	6.42
V28	D+S_2	DSM-IV major depressive disorder suicides	65	Female	3.4	6	6.25
V29	CTR_2	non-psychiatric controls	28	Male	6.8	19	6.65
V30	CTR_2	non-psychiatric controls	80	Male	2.9	18	6.6
V31	D+S_2	DSM-IV major depressive disorder suicides	83	Male	5.6	22	6.6
V32	CTR_2	non-psychiatric controls	34	Male	7	7	6.6
V33	CTR_2	non-psychiatric controls	75	Male	5.5	9	6.2
V34	CTR_2	non-psychiatric controls	51	Female	6.9	7	6.7
V35	D-S_2	DSM-IV major depressive disorder non-suicides	19	Male	8	12.5	6.53
V36	D-S_2	DSM-IV major depressive disorder non-suicides	67	Male	7.9	18	6
V37	D-S_2	DSM-IV major depressive disorder non-suicides	53	Male	7.3	17	6.76
V38	D+S_2	DSM-IV major depressive disorder suicides	62	Male	8.6	21	6.37
V39	CTR_2	non-psychiatric controls	18	Male	4.9	11	7.07
V40	D-S_2	DSM-IV major depressive disorder non-suicides	69	Male	7.6	23	6.84
V41	D+S_2	DSM-IV major depressive disorder suicides	25	Male	8.4	11	6.6
V42	CTR_2	non-psychiatric controls	56	Female	7.2	19	6.08
V43	CTR_2	non-psychiatric controls	61	Male	8.3	24	6.59
V44	CTR_2	non-psychiatric controls	51	Male	6.8	17	6.16
V45	D-S_2	DSM-IV major depressive disorder non-suicides	62	Male	7.8	16	6.7
V46	CTR_2	non-psychiatric controls	66	Male	8.6	13	6
V47	D-S_2	DSM-IV major depressive disorder non-suicides	66	Male	5.7	10	6.2
V48	D+S_2	DSM-IV major depressive disorder suicides	69	Female	7	7	6.3
V49	D-S_2	DSM-IV major depressive disorder non-suicides	68	Female	5.3	13	6
V50	D+S_2	DSM-IV major depressive disorder suicides	73	Male	6.8	9	6.3
V51	D+S_2	DSM-IV major depressive disorder suicides	52	Male	8.2	16	6.7
V52	CTR_2	non-psychiatric controls	54	Female	5.9	17	6.8
V53	D-S_2	DSM-IV major depressive disorder non-suicides	57	Female	8.2	9	6.4
V54	D+S_2	DSM-IV major depressive disorder suicides	60	Female	6.3	6	5.5
V55	D+S_2	DSM-IV major depressive disorder suicides	61	Female	8.6	19	6.4
V56	D+S_2	DSM-IV major depressive disorder suicides	67	Male	NA	21	6.3
V57	D-S_2	DSM-IV major depressive disorder non-suicides	58	Female	8.6	17	6.23
V58	CTR_2	non-psychiatric controls	67	Male	8.7	15	6.63
V59	CTR_2	non-psychiatric controls	67	Female	8.1	15	5.7

## Sheet: GSE102556 information
Supplementary table 1: demographics, clinical characteristics and re-grouping under concomitant information of each subject
Subject ID	Group	Gender	Cause of death	Age	pmi	PH	Phenotype	alcool	drugs	drug type	medication	medication type	smoking	RIN
Sample14	CTR_1	male	Natural	47	12	6.49	CTRL	no	no	no	no	no	NA	7.9
Sample17	CTR_1	male	Natural	41	24	6	CTRL	no	no	no	no	no	yes(heavy)	6.8
Sample20	CTR_1	male	Accident	31	29.5	6.67	CTRL	no	no	no	no	no	yes(heavy)	7.1
Sample23	S-D_1	male	Suicide	19	27.75	6.74	CTRL	no	no	no	no	no	NA	6.7
Sample28	CTR_1	male	Natural	46	19.5	6.42	CTRL	no	no	no	no	no	yes(heavy)	7.7
Sample32	S-D_1	male	Suicide	40	29.75	6.26	CTRL	no	no	no	no	no	NA	5.8
Sample40	S+D_1	male	Suicide	49	32	6.57	MDD	yes	no	no	no	no	NA	7
Sample43	S-D_1	male	Suicide	33	18	6.68	CTRL	no	yes	cannabis	no	no	NA	7.8
Sample45	S-D_1	male	Suicide	38	44.5	6.84	CTRL	no	no	no	no	no	NA	6.8
Sample51	S+D_1	male	Suicide	53	33.5	6.91	MDD	no	no	no	no	no	NA	8
Sample56	S+D_1	male	Suicide	39	19	6	MDD	no	no	no	yes	AD	yes(heavy)	4.8
Sample57	CTR_1	male	Accident	55	24	6.75	CTRL	yes	no	no	no	no	NA	7.5
Sample61	S+D_1	male	Suicide	38	30	6.86	MDD	no	no	no	no	no	NA	7.5
Sample63	S+D_1	female	Suicide	25	20	6.73	MDD	no	no	no	no	no	NA	7.4
Sample67	S+D_1	male	Suicide	22	24	6.68	MDD	no	no	no	yes	anticonvulsivant	yes(heavy)	7.4
Sample68	S+D_1	male	Suicide	28	36	6.93	MDD	no	no	no	no	no	NA	6.1
Sample69	S+D_1	female	Suicide	46	15	6.53	MDD	no	no	no	yes	AP	NA	6.9
Sample72	S+D_1	female	Suicide	55	36	6.79	MDD	no	no	no	yes	AD	yes(heavy)	6.9
Sample74	S-D_1	female	Suicide	44	29.5	6.73	CTRL	no	no	no	yes	AD	NA	7.3
Sample84	S+D_1	male	Suicide	29	27	6.96	MDD	no	no	no	no	no	yes(heavy)	5.7
Sample93	S+D_1	male	Suicide	68	32	6.93	MDD	yes	no	no	no	no	yes(heavy)	8.8
Sample105	S+D_1	male	Suicide	39	18.5	6.37	MDD	no	no	no	yes	AD	NA	6.8
Sample111	S+D_1	female	Suicide	40	49.5	6.81	MDD	no	no	no	yes	AD	NA	7.8
Sample113	S+D_1	male	Suicide	63	50	6.95	MDD	yes	no	no	yes	NA	NA	6.5
Sample114	S+D_1	female	Suicide	25	56	6.55	MDD	no	no	no	yes	AP	yes(heavy)	6.2
Sample117	S+D_1	female	Suicide	54	28.5	6.77	MDD	no	no	no	yes	AD	NA	8.3
Sample120	S+D_1	male	Suicide	48	49	6.56	MDD	no	no	no	no	no	yes(heavy)	7.9
Sample124	S+D_1	male	Suicide	67	56	6.85	MDD	yes	no	no	no	no	NA	6.8
Sample128	S-D_1	male	Suicide	46	59	6.83	CTRL	no	no	no	no	no	NA	6.1
Sample129	S+D_1	female	Suicide	32	41	6.89	MDD	no	no	no	yes	AD	yes(heavy)	8.2
Sample150	CTR_1	male	Natural	52	10	6.11	CTRL	no	no	no	no	no	NA	5.7
Sample153	S+D_1	female	Suicide	55	2.5	6.5	MDD	no	no	no	yes	Lithium	NA	8.5
Sample162	CTR_1	female	Accident	79	7.5	6.4	CTRL	no	no	no	no	no	NA	6.8
Sample183	S+D_1	male	Suicide	64	6.5	6.25	MDD	no	no	no	yes	AD	NA	9.1
Sample189	CTR_1	female	Natural	72	17	6.1	CTRL	no	no	no	no	no	yes(heavy)	5.7
Sample198	S+D_1	female	Suicide	41	12	6.7	MDD	no	no	no	no	no	yes(heavy)	6.7
Sample199	S-D_1	male	Suicide	29	4	6.4	CTRL	no	no	no	no	no	NA	8
Sample201	S-D_1	female	Suicide	45	44	6.5	CTRL	no	no	no	yes	AD	NA	7.4
Sample205	S+D_1	female	Suicide	48	17.5	6.5	MDD	no	no	no	no	no	yes(heavy)	8
Sample212	CTR_1	female	Natural	82	106	7	CTRL	no	no	no	no	no	NA	8
Sample222	S+D_1	female	Suicide	36	7.5	6.9	MDD	no	no	no	yes	Lithium	yes(heavy)	7.6
Sample235	S+D_1	female	Suicide	52	4.5	6.5	MDD	no	no	no	no	no	yes(heavy)	8.3
Sample236	S-D_1	female	Suicide	60	38	6.7	CTRL	no	no	no	no	no	NA	7.9
Sample238	S-D_1	female	Suicide	22	2	7	CTRL	no	no	no	no	no	yes(heavy)	6.1
Sample242	CTR_1	female	Natural	68	8.5	6.21	CTRL	no	no	no	no	no	yes(heavy)	8.3
Sample246	S+D_1	female	Suicide	59	3	6.27	MDD	no	no	no	yes	AD	NA	7.3
Sample247	CTR_1	male	Accident	59	23.5	6.76	CTRL	no	no	no	no	no	NA	7.4
Sample249	S-D_1	female	Suicide	51	16	6.71	CTRL	no	no	no	no	no	yes(heavy)	8.3
