# Supplementary material for: Identification of novel targets and pathways to distinguish suicide dependent or independent on depression diagnosis
Source: Sci Rep. 2023 Feb 13;13:2488. doi: 10.1038/s41598-023-29101-1 (PMC9925752; doi:10.1038/s41598-023-29101-1)
Supplement: Supplementary file 2 — Supplementary Table 2. [file 41598_2023_29101_MOESM2_ESM.xlsx]

## Sheet: Depression Group
Supplementary table 2: the significant changes genes in the Depression Group by cross-phenotype analysis
Seq_ID	Ensembl_gene_id	Gene symbol	Description	Biotype	Entrezgene_id	p-value	p.adjust
1	ENSG00000243927	MRPS6	mitochondrial ribosomal protein S6	protein_coding	64968	6.71e-06	4.56e-09
2	ENSG00000133069	TMCC2	transmembrane and coiled-coil domain family 2	protein_coding	9911	2.06e-05	4.01e-05
3	ENSG00000183018	SPNS2	sphingolipid transporter 2	protein_coding	124976	2.2e-05	6.63e-07
4	ENSG00000258537	FRMD6-AS2	FRMD6 antisense RNA 2	lncRNA	100874185	2.35e-05	1.67e-05
5	ENSG00000105325	FZR1	fizzy and cell division cycle 20 related 1	protein_coding	51343	2.58e-05	9.72e-05
6	ENSG00000168939	SPRY3	sprouty RTK signaling antagonist 3	protein_coding	10251	5.15e-05	2.75e-12
7	ENSG00000175224	ATG13	autophagy related 13	protein_coding	9776	6.66e-05	4.06e-11
8	ENSG00000108423	TUBD1	tubulin delta 1	protein_coding	51174	6.88e-05	2.76e-08
9	ENSG00000116871	MAP7D1	MAP7 domain containing 1	protein_coding	55700	9.5e-05	0.00241386
10	ENSG00000264810	MIR4441	microRNA 4441	miRNA	100616493	0.000133787	0.000810999
11	ENSG00000184381	PLA2G6	phospholipase A2 group VI	protein_coding	8398	0.000135264	3.75e-10
12	ENSG00000140939	NOL3	nucleolar protein 3	protein_coding	8996	0.000146945	4.2e-05
13	ENSG00000169221	TBC1D10B	TBC1 domain family member 10B	protein_coding	26000	0.000168547	3.57e-06
14	ENSG00000268201	AC020915.1	novel transcript, sense intronic to ZNF544	lncRNA	-	0.000179107	0.00179572
15	ENSG00000175928	LRRN1	leucine rich repeat neuronal 1	protein_coding	57633	0.000191295	5.27e-12
16	ENSG00000196660	SLC30A10	solute carrier family 30 member 10	protein_coding	55532	0.000196383	1.05e-09
17	ENSG00000125741	OPA3	outer mitochondrial membrane lipid metabolism regulator OPA3	protein_coding	80207	0.000202839	2.44e-06
18	ENSG00000141456	PELP1	proline, glutamate and leucine rich protein 1	protein_coding	27043	0.000203706	0.00663227
19	ENSG00000201247	SNORD114-13	small nucleolar RNA, C/D box 114-13	snoRNA	767591	0.000211837	0.0124172
20	ENSG00000236574	RP11-340I6.4	coiled-coil domain containing 72 (CCDC72) pseudogene	processed_pseudogene	-	0.000251649	0.000223023
21	ENSG00000032444	PNPLA6	patatin like phospholipase domain containing 6	protein_coding	10908	0.000259737	0.015586
22	ENSG00000138834	MAPK8IP3	mitogen-activated protein kinase 8 interacting protein 3	protein_coding	23162	0.000281441	0.0170167
23	ENSG00000167861	HID1	HID1 domain containing	protein_coding	283987	0.000282362	2.46e-10
24	ENSG00000167625	ZNF526	zinc finger protein 526	protein_coding	116115	0.00030118	5.44e-09
25	ENSG00000105229	PIAS4	protein inhibitor of activated STAT 4	protein_coding	51588	0.000311071	9.16e-09
26	ENSG00000188283	ZNF383	zinc finger protein 383	protein_coding	163087	0.000320119	8.07e-11
27	ENSG00000198561	CTNND1	catenin delta 1	protein_coding	1500	0.000322491	4.03e-23
28	ENSG00000160392	C19orf47	chromosome 19 open reading frame 47	protein_coding	126526	0.000331715	7.81e-07
29	ENSG00000241570	PAQR9-AS1	PAQR9 antisense RNA 1	lncRNA	101927832	0.000334353	0.00188949
30	ENSG00000117480	FAAH	fatty acid amide hydrolase	protein_coding	2166	0.000346689	3.99e-05
31	ENSG00000068781	STON1-GTF2A1L	STON1-GTF2A1L readthrough	protein_coding	286749	0.000373589	0.000276146
32	ENSG00000232926	AC000078.1	ribosomal protein L8 (RPL8) pseudogene	processed_pseudogene	-	0.000379144	7.38e-05
33	ENSG00000100241	SBF1	SET binding factor 1	protein_coding	6305	0.000384591	0.00930312
34	ENSG00000141314	RHBDL3	rhomboid like 3	protein_coding	162494	0.000387647	0.527459
35	ENSG00000235486	ANAPC1P6	ANAPC1 pseudogene 6	unprocessed_pseudogene	-	0.000388231	0.566054
36	ENSG00000257005	RP11-972L6.2	S100 calcium binding protein A11 (S100A11) pseudogene	processed_pseudogene	-	0.000398303	0.00127929
37	ENSG00000168481	LGI3	leucine rich repeat LGI family member 3	protein_coding	203190	0.000419483	0.0410202
38	ENSG00000105204	DYRK1B	dual specificity tyrosine phosphorylation regulated kinase 1B	protein_coding	9149	0.000430321	0.000874173
39	ENSG00000160087	UBE2J2	ubiquitin conjugating enzyme E2 J2	protein_coding	118424	0.000435826	3.89e-08
40	ENSG00000121057	AKAP1	A-kinase anchoring protein 1	protein_coding	8165	0.000444068	8.3e-08
41	ENSG00000237919	LRRC7-AS1	LRRC7 antisense RNA 1	lncRNA	-	0.000450583	1.14e-07
42	ENSG00000169955	ZNF747	zinc finger protein 747	protein_coding	65988	0.000471502	5.01e-06
43	ENSG00000070423	RNF126	ring finger protein 126	protein_coding	55658	0.000476711	0.00554616
44	ENSG00000249605	AC008652.1	AC008652.1	lncRNA	-	0.000483614	5.33e-05
45	ENSG00000182050	MGAT4C	MGAT4 family member C	protein_coding	25834	0.000511348	3.53e-11
46	ENSG00000099822	HCN2	hyperpolarization activated cyclic nucleotide gated potassium and sodium channel 2	protein_coding	610	0.000527259	0.00285706
47	ENSG00000104112	SCG3	secretogranin III	protein_coding	29106	0.000552929	2.4e-09
48	ENSG00000100304	TTLL12	tubulin tyrosine ligase like 12	protein_coding	23170	0.000554447	0.013112
49	ENSG00000254579	RP11-407P18.1	zinc finger protein pseudogene	transcribed_processed_pseudogene	-	0.000582959	2.85e-10
50	ENSG00000183798	EMILIN3	elastin microfibril interfacer 3	protein_coding	90187	0.000583602	0.579518
51	ENSG00000131187	F12	coagulation factor XII	protein_coding	2161	0.000590978	0.299228
52	ENSG00000106665	CLIP2	CAP-Gly domain containing linker protein 2	protein_coding	7461	0.00060584	2.23e-07
53	ENSG00000101190	TCFL5	transcription factor like 5	protein_coding	10732	0.000610877	0.000170348
54	ENSG00000173166	RAPH1	Ras association (RalGDS/AF-6) and pleckstrin homology domains 1	protein_coding	65059	0.00061656	1.13e-09
55	ENSG00000249825	THBS4-AS1	THBS4 antisense RNA 1	lncRNA	101929215	0.000654637	2.1e-06
56	ENSG00000130475	FCHO1	FCH and mu domain containing endocytic adaptor 1	protein_coding	23149	0.000670128	6.6e-07
57	ENSG00000164576	SAP30L	SAP30 like	protein_coding	79685	0.000725005	8.84e-06
58	ENSG00000087274	ADD1	adducin 1	protein_coding	118	0.000725796	1.68e-15
59	ENSG00000221870	MIR1276	microRNA 1276	miRNA	100302121	0.000776636	6.56e-08
60	ENSG00000233184	RP11-421L21.3	RP11-421L21.3	lncRNA	-	0.000793965	0.000170536
61	ENSG00000103175	WFDC1	WAP four-disulfide core domain 1	protein_coding	58189	0.00081241	0.00697767
62	ENSG00000233578	EIF4EP1	eukaryotic translation initiation factor 4E pseudogene 1	processed_pseudogene	-	0.00081917	8.21e-10
63	ENSG00000179168	GGN	gametogenetin	protein_coding	199720	0.000853013	0.0135222
64	ENSG00000152270	PDE3B	phosphodiesterase 3B	protein_coding	5140	0.000864907	2.55e-16
65	ENSG00000179943	FIZ1	FLT3 interacting zinc finger 1	protein_coding	84922	0.000873984	0.00154666
66	ENSG00000226759	DAB1-AS1	DAB1 antisense RNA 1	lncRNA	101926890	0.000907638	8.25e-08
67	ENSG00000245552	RP11-712B9.2	novel transcript, antisense to SESN3	lncRNA	101929295	0.000913032	9.73e-07
68	ENSG00000227660	UST-AS1	UST antisense RNA 1	lncRNA	-	0.000921978	0.000103511
69	ENSG00000014138	POLA2	DNA polymerase alpha 2, accessory subunit	protein_coding	23649	0.000928208	1.69e-13
70	ENSG00000167113	COQ4	coenzyme Q4	protein_coding	51117	0.000939175	1.77e-07
71	ENSG00000255778	RP4-765H13.1	RP4-765H13.1	lncRNA	102723544	0.000940283	0.000825493
72	ENSG00000257083	RP11-123O10.3	RP11-123O10.3	lncRNA	-	0.000958309	0.00810998
73	ENSG00000005007	UPF1	UPF1 RNA helicase and ATPase	protein_coding	5976	0.000958904	9.85e-09
74	ENSG00000185359	HGS	hepatocyte growth factor-regulated tyrosine kinase substrate	protein_coding	9146	0.000977258	3.38e-05
75	ENSG00000136717	BIN1	bridging integrator 1	protein_coding	274	0.000993315	3.61e-07
76	ENSG00000198952	SMG5	SMG5 nonsense mediated mRNA decay factor	protein_coding	23381	0.00101476	6.09e-12
77	ENSG00000152953	STK32B	serine/threonine kinase 32B	protein_coding	55351	0.00102009	1.84e-07
78	ENSG00000142459	EVI5L	ecotropic viral integration site 5 like	protein_coding	115704	0.00103431	8.61e-08
79	ENSG00000134882	UBAC2	UBA domain containing 2	protein_coding	337867	0.00105621	2.99e-17
80	ENSG00000135083	CCNJL	cyclin J like	protein_coding	79616	0.00105655	0.00302338
81	ENSG00000181027	FKRP	fukutin related protein	protein_coding	79147	0.00105812	0.00580095
82	ENSG00000132635	PCED1A	PC-esterase domain containing 1A	protein_coding	64773	0.00106028	7.58e-08
83	ENSG00000138031	ADCY3	adenylate cyclase 3	protein_coding	109	0.00111397	1.92e-06
84	ENSG00000100151	PICK1	protein interacting with PRKCA 1	protein_coding	9463	0.00111409	0.00114626
85	ENSG00000135722	FBXL8	F-box and leucine rich repeat protein 8	protein_coding	55336	0.00112608	0.00230153
86	ENSG00000188566	NDOR1	NADPH dependent diflavin oxidoreductase 1	protein_coding	27158	0.0011736	8.02e-07
87	ENSG00000100403	ZC3H7B	zinc finger CCCH-type containing 7B	protein_coding	23264	0.00117891	0.000414207
88	ENSG00000132382	MYBBP1A	MYB binding protein 1a	protein_coding	10514	0.00117989	0.0286269
89	ENSG00000185730	ZNF696	zinc finger protein 696	protein_coding	79943	0.00121239	2.77e-05
90	ENSG00000180155	LYNX1	Ly6/neurotoxin 1	protein_coding	66004	0.00121586	0.111035
91	ENSG00000252338	RNU6-503P	RNA, U6 small nuclear 503, pseudogene	snRNA	-	0.00125344	0.0408846
92	ENSG00000112699	GMDS	GDP-mannose 4,6-dehydratase	protein_coding	2762	0.00126899	1.22e-12
93	ENSG00000204929	AC074391.1	AC074391.1	lncRNA	101927533	0.00132125	3.8e-05
94	ENSG00000169718	DUS1L	dihydrouridine synthase 1 like	protein_coding	64118	0.00132303	0.00023229
95	ENSG00000223893	GNL2P1	G protein nucleolar 2 pseudogene 1	processed_pseudogene	-	0.00133267	0.000194094
96	ENSG00000138160	KIF11	kinesin family member 11	protein_coding	3832	0.00134182	0.00790205
97	ENSG00000077279	DCX	doublecortin	protein_coding	1641	0.00134791	6.4e-08
98	ENSG00000134215	VAV3	vav guanine nucleotide exchange factor 3	protein_coding	10451	0.00134948	3.1e-06
99	ENSG00000235108	IFNA12P	interferon alpha 12, pseudogene	unprocessed_pseudogene	-	0.00135907	4.11e-06
100	ENSG00000130713	EXOSC2	exosome component 2	protein_coding	23404	0.00135956	1.29e-08
