# Supplementary material for: Identification of novel targets and pathways to distinguish suicide dependent or independent on depression diagnosis
Source: Sci Rep. 2023 Feb 13;13:2488. doi: 10.1038/s41598-023-29101-1 (PMC9925752; doi:10.1038/s41598-023-29101-1)
Supplement: Supplementary file 3 — Supplementary Table 3. [file 41598_2023_29101_MOESM3_ESM.xlsx]

## Sheet: Top 10 gene summary
Supplementary table 3: the top significant changes of mRNA in the different tissues from cross-phenotype analysis in the Suicide Group
Tissue type	No.	Gene name	Description	Chromosome location	p-value	S+M vs CON		S-M vs CON
						FC	Regulation	FC	Regulation
Ant	1	AGBL5	ATP/GTP binding protein like 5	Chr2: 27,042,364-27,070,622	3.88e-05	1.16215	Up	1.07262	Up
	2	RP11-375I20.6	RP11-375I20.6	Chr3: 134,066,130-134,068,075	7.88e-05	1.6541	Up	1.23206	Up
	3	DPP4	dipeptidyl peptidase 4	Chr2: 161,992,245-162,074,394	0.000231885	-1.99487	Down	0.364956	Up
	4	RP11-764K9.1	RP11-764K9.1	Chr9: 68,397,878-68,409,893	0.000406215	0.809362	Up	1.03929	Up
	5	ZKSCAN2	zinc finger with KRAB and SCAN domains 2	Chr16: 25,236,001-25,257,845	0.000429185	0.904237	Up	0.93498	Up
	6	TEK	TEK receptor tyrosine kinase	Chr9: 27,109,141-27,230,174	0.000431301	1.15976	Up	1.06081	Up
	7	SH2B2	SH2B adaptor protein 2	Chr7: 102,285,091-102,321,711	0.000462839	0.616538	Up	0.767179	Up
	8	CCKAR	cholecystokinin A receptor	Chr4: 26,481,396-26,490,484	0.000500745	1.49393	Up	1.32149	Up
	9	RP11-373N24.2	RP11-373N24.2	Chr6: 28,601,158-28,601,371	0.000524732	6.13172	Up	2.3534	Up
	10	LINC00284	non-coding RNA in the aldehyde dehydrogenase 1A pathway	Chr13: 43,908,669-44,030,461	0.000588137	0.667753	Up	0.815451	Up
BA11	1	ADAMTS1	ADAM metallopeptidase with thrombospondin type 1 motif 1	Chr21: 26,835,755-26,845,409	0.000118298	0.550852	Up	0.605499	Up
	2	RSF1-IT2	RSF1-IT2	Chr11: 77,428,757-77,429,456	0.000155334	0.630576	Up	0.926132	Up
	3	POTEF	POTE ankyrin domain family member F	Chr2: 130,073,535-130,129,222	0.000206135	0.762205	Up	0.892429	Up
	4	NDUFB4	NADH:ubiquinone oxidoreductase subunit B4	Chr3: 120,596,328-120,602,507	0.000252925	1.1114	Up	1.0467	Up
	5	NDUFA2	NADH:ubiquinone oxidoreductase subunit A2	Chr5: 140,638,740-140,647,771	0.000277039	1.14241	Up	1.06123	Up
	6	ALKBH5	alkB homolog 5, RNA demethylase	Chr17: 18,183,078-18,209,954	0.000280039	1.0292	Up	1.01398	Up
	7	RP11-881M11.4	RP11-881M11.4	Chr11: 60,916,339-60,925,397	0.000339129	-3.7409	Down	-1.83161	Down
	8	PDIA3P	protein disulfide isomerase family A, member 3 pseudogene 1	Chr1: 146,649,692-146,651,206	0.000361969	0.862032	Up	0.956045	Up
	9	snoU13	snoU13	-	0.000403416	-0.00455167	Down	0.53582	Up
	10	ZNF326	zinc finger protein 326	Chr1: 89,995,110-90,035,533	0.000405108	0.928549	Up	0.950375	Up
BA25	1	RP1-111D6.3	RP1-111D6.3	Chr6: 149,539,062-149,565,208	3.99e-05	0.617077	Up	0.674902	Up
	2	RP5-1092K5.2	cytochrome c oxidase subunit VIc pseudogene 17	Chr10: 7,337,068-7,337,252	5.44e-05	0.747009	Up	0.889944	Up
	3	C6orf1	chromosome 6 open reading frame 1	Chr6: 34,214,157-34,217,247	8.92e-05	1.1946	Up	1.09265	Up
	4	C19orf60	chromosome 19 open reading frame 60	Chr19: 18,699,495-18,703,146	0.000119292	1.19925	Up	1.10076	Up
	5	RP11-121L10.3	RP11-121L10.3	Chr11: 90,015,728-90,017,340	0.000122937	2.37558	Up	1.42048	Up
	6	CTD-2647E9.1	ring finger protein, LIM domain interacting (RLIM) pseudogene	Chr15: 49,794,246-49,796,097	0.000123917	0.800153	Up	1.02096	Up
	7	KHDC1	KH homology domain containing 1	Chr6: 73,951,037-74,020,088	0.000136867	0.31572	Up	0.87843	Up
	8	SNUPN	snurportin 1	Chr15: 75,890,424-75,918,810	0.00014123	1.14985	Up	1.06265	Up
	9	KLHL30	kelch-like family member 30	Chr2: 239,047,363-239,061,588	0.000154798	1.28663	Up	1.04472	Up
	10	TRAPPC1	trafficking protein particle complex 1	Chr17: 7,833,663-7,835,441	0.00016539	1.13397	Up	1.04427	Up
Nac	1	RP11-300A12.2	RP11-300A12.2	Chr15: 29,901,880-29,903,416	3.92e-08	1.93952	Up	1.54204	Up
	2	RAG2	recombination activating 2	Chr11: 36,575,574-36,598,279	6.6e-05	1.25742	Up	1.05895	Up
	3	MIR30E	microRNA 30e	Chr1: 41,220,027-41,220,118	7.73e-05	0.234932	Up	0.421172	Up
	4	RP5-1120P11.4	ribosomal protein L29 (RPL29) pseudogene	Chr6: 44,089,242-44,089,696	0.000143197	2.52001	Up	2.52854	Up
	5	AC034228.4	AC034228.4	Chr5: 131,280,101-131,303,913	0.00020243	-0.119275	Down	0.189678	Up
	6	UPK2	uroplakin 2	Chr11: 118,925,164-118,958,559	0.000214127	1.28813	Up	1.22601	Up
	7	HNRNPA1P46	heterogeneous nuclear ribonucleoprotein A1 pseudogene 46	Chr1: 191,115,155-191,116,091	0.000217964	1.45759	Up	1.2315	Up
	8	RP11-436P7.1	septin 8 (SEPT8) pseudogene	Chr8: 13,695,574-13,705,506	0.00022324	-1.85758	Down	-1.44527	Down
	9	SLC39A1	solute carrier family 39 member 1	Chr1: 153,959,099-153,968,184	0.000237164	1.14695	Up	1.06783	Up
	10	RP11-575F12.1	RP11-575F12.1	Chr12: 127,399,766-127,544,946	0.000346467	0.768795	Up	0.897985	Up
Subic	1	NOL6	nucleolar protein 6	Chr9: 33,461,353-33,473,930	0.000228152	0.87258	Up	0.964015	Up
	2	OSM	oncostatin M	Chr22: 30,262,829-30,266,851	0.000387608	1.4899	Up	1.53077	Up
	3	TNF	tumor necrosis factor	Chr6: 31,575,565-31,578,336	0.000412384	1.64981	Up	1.60409	Up
	4	RP11-412B14.1	RP11-412B14.1	Chr8: 42,705,583-42,721,946	0.00045874	0.745161	Up	0.896495	Up
	5	RPL31P63	ribosomal protein L31 pseudogene 63	ChrX: 67,819,926-67,820,315	0.000517069	1.50183	Up	1.30676	Up
	6	hsa-mir-1199	hsa-mir-1199	Chr19: 14,183,348-14,185,874	0.000546427	-0.607788	Down	-0.466428	Down
	7	KLF4	Kruppel like factor 4	Chr9: 107,484,852-107,490,482	0.000622032	-1.06052	Down	-0.551642	Down
	8	SEC61A1	SEC61 translocon subunit alpha 1	Chr3: 128,051,641-128,071,683	0.000699622	0.934967	Up	0.939407	Up
	9	ANKRD20A7P	ankyrin repeat domain 20 family member A7, pseudogene	Chr9: 42,830,337-42,950,827	0.00080063	0.647828	Up	0.767521	Up
	10	USP18	ubiquitin specific peptidase 18	Chr22: 18,150,170-18,177,397	0.000853201	-0.931909	Down	0.686167	Up
BA8/9	1	RP11-739G5.1	RP11-739G5.1	Chr15: 94,133,096-94,304,028	1.68e-05	0.47145	Up	0.722876	Up
	2	C12orf54	chromosome 12 open reading frame 54	Chr12: 48,482,498-48,496,524	1.69e-05	1.78785	Up	1.61475	Up
	3	SNORD31	small nucleolar RNA, C/D box 31B	Chr13: 107,320,895-107,320,963	2.26e-05	0.734996	Up	0.903917	Up
	4	EMC6	ER membrane protein complex subunit 6	Chr17: 3,668,812-3,669,668	5.73e-05	1.20709	Up	1.08269	Up
	5	RNU6-789P	RNA, U6 small nuclear 789, pseudogene	Chr3: 136,440,236-136,440,337	5.8e-05	0.0141985	Up	0.198013	Up
	6	CHD1	chromodomain helicase DNA binding protein 1	Chr5: 98,853,985-98,929,007	6.65e-05	0.932607	Up	0.944034	Up
	7	RP1-97G4.1	RP1-97G4.1	Chr12: 77,379,770-77,390,869	7.12e-05	0.788545	Up	0.905474	Up
	8	OR2A1-AS1	OR2A1 antisense RNA 1	Chr7: 143,948,357-144,053,274	7.74e-05	1.31618	Up	1.26877	Up
	9	RP11-213G2.2	RP11-213G2.2	Chr9: 85,783,668-85,805,154	8.5e-05	-0.26811	Down	0.26173	Up
	10	RNA5SP168	RNA, 5S ribosomal pseudogene 168	Chr4: 151,891,823-151,891,934	9.74e-05	2.98619	Up	1.80799	Up

## Sheet: Anterior Insula
The significant changes genes in Anterior Insula(Ant)
Seq_ID	Ensembl_gene_id	Gene symbol	Description	Biotype	Entrezgene_id	p-value	p.adjust
1	ENSG00000084693	AGBL5	ATP/GTP binding protein like 5	protein_coding	60509	3.88e-05	3.53e-25
2	ENSG00000260633	RP11-375I20.6	RP11-375I20.6	lincRNA	-	7.88e-05	0.000347666
3	ENSG00000197635	DPP4	dipeptidyl peptidase 4	protein_coding	1803	0.000231885	4.65e-07
4	ENSG00000225411	RP11-764K9.1	RP11-764K9.1	lincRNA	-	0.000406215	2.32e-05
5	ENSG00000155592	ZKSCAN2	zinc finger with KRAB and SCAN domains 2	protein_coding	342357	0.000429185	1e-25
6	ENSG00000120156	TEK	TEK receptor tyrosine kinase	protein_coding	7010	0.000431301	2.58e-13
7	ENSG00000160999	SH2B2	SH2B adaptor protein 2	protein_coding	10603	0.000462839	1.37e-06
8	ENSG00000163394	CCKAR	cholecystokinin A receptor	protein_coding	886	0.000500745	0.00207255
9	ENSG00000271440	RP11-373N24.2	pseudogene	pseudogene	-	0.000524732	0.000321073
10	ENSG00000233725	LINC00284	LINC00284	lincRNA	121838	0.000588137	1.79e-11
11	ENSG00000204377	C1orf134	chromosome 1 open reading frame 134	protein_coding	285141	0.000590026	1.18e-12
12	ENSG00000137273	FOXF2	forkhead box F2	protein_coding	2295	0.000597971	3.47e-11
13	ENSG00000072133	RPS6KA6	ribosomal protein S6 kinase A6	protein_coding	27330	0.0006636	1.69e-23
14	ENSG00000133063	CHIT1	chitinase 1	protein_coding	1118	0.000675727	1.71e-06
15	ENSG00000235026	AC066593.1	AC066593.1	antisense	389023	0.000678496	3.3e-20
16	ENSG00000111262	KCNA1	potassium voltage-gated channel subfamily A member 1	protein_coding	3736	0.000734832	5.08e-13
17	ENSG00000271737	CTB-113I20.2	CTB-113I20.2	lincRNA	-	0.00075039	0.000186151
18	ENSG00000253559	OSGEPL1-AS1	OSGEPL1-AS1	antisense	-	0.000804731	1.19e-05
19	ENSG00000257057	RP11-867G2.2	RP11-867G2.2	lincRNA	643037	0.000834441	7.7e-07
20	ENSG00000199476	Y_RNA	misc_RNA	misc_RNA	-	0.000842997	1.46e-05
21	ENSG00000156675	RAB11FIP1	RAB11 family interacting protein 1	protein_coding	80223	0.000863878	8.18e-15
22	ENSG00000163673	DCLK3	doublecortin like kinase 3	protein_coding	85443	0.000905149	1.37e-08
23	ENSG00000228196	PTPN2P1	pseudogene	pseudogene	-	0.00098734	0.000199771
24	ENSG00000261925	RP11-388M20.9	RP11-388M20.9	lincRNA	-	0.0011476	8.51e-07
25	ENSG00000213551	DNAJC9	DnaJ heat shock protein family (Hsp40) member C9	protein_coding	23234	0.00121505	7.41e-27
26	ENSG00000225401	TGIF2P1	pseudogene	pseudogene	-	0.00135241	3.28e-05
27	ENSG00000144136	SLC20A1	solute carrier family 20 member 1	protein_coding	6574	0.00137035	8.98e-22
28	ENSG00000272761	RP11-572C15.6	RP11-572C15.6	lincRNA	-	0.00143027	1.84e-08
29	ENSG00000247828	TMEM161B-AS1	TMEM161B-AS1	antisense	100505894	0.00149605	1.11e-14
30	ENSG00000272831	RP11-792A8.4	RP11-792A8.4	antisense	-	0.00155571	2.43e-13
31	ENSG00000204176	SYT15	synaptotagmin 15	protein_coding	83849	0.00156104	1.18e-08
32	ENSG00000115232	ITGA4	integrin subunit alpha 4	protein_coding	3676	0.00158236	7.21e-10
33	ENSG00000183055	FAM133CP	pseudogene	pseudogene	-	0.00167308	1.11e-07
34	ENSG00000243518	RP11-639F1.2	pseudogene	pseudogene	-	0.0017268	1.76e-05
35	ENSG00000136267	DGKB	diacylglycerol kinase beta	protein_coding	1607	0.00175831	3e-18
36	ENSG00000226939	AC062021.1	AC062021.1	lincRNA	-	0.00180262	6.61e-07
37	ENSG00000132170	PPARG	peroxisome proliferator activated receptor gamma	protein_coding	5468	0.00185119	1.99e-15
38	ENSG00000066735	KIF26A	kinesin family member 26A	protein_coding	26153	0.00190372	6.25e-07
39	ENSG00000147650	LRP12	LDL receptor related protein 12	protein_coding	29967	0.00197086	6.29e-20
40	ENSG00000139865	TTC6	tetratricopeptide repeat domain 6	protein_coding	319089	0.00202269	8.02e-09
41	ENSG00000272232	Metazoa_SRP	misc_RNA	misc_RNA	-	0.00205417	0.00930806
42	ENSG00000144591	GMPPA	GDP-mannose pyrophosphorylase A	protein_coding	29926	0.00206747	2.95e-20
43	ENSG00000227455	RP11-300M24.1	RP11-300M24.1	lincRNA	-	0.00224574	3.94e-10
44	ENSG00000181418	DDN	dendrin	protein_coding	23109	0.00225254	2.27e-14
45	ENSG00000198826	ARHGAP11A	Rho GTPase activating protein 11A	protein_coding	9824	0.00227096	3.9e-15
46	ENSG00000172137	CALB2	calbindin 2	protein_coding	794	0.0022841	7.48e-10
47	ENSG00000153015	CWC27	CWC27 spliceosome associated cyclophilin	protein_coding	10283	0.0023223	2.49e-29
48	ENSG00000039139	DNAH5	dynein axonemal heavy chain 5	protein_coding	1767	0.00234974	3.78e-20
49	ENSG00000182752	PAPPA	pappalysin 1	protein_coding	5069	0.00235271	6.97e-09
50	ENSG00000214145	LINC00887	LINC00887	lincRNA	-	0.0024554	3.17e-06
51	ENSG00000099260	PALMD	palmdelphin	protein_coding	54873	0.00267407	2.34e-12
52	ENSG00000164434	FABP7	fatty acid binding protein 7	protein_coding	2173	0.00270902	7.73e-11
53	ENSG00000103381	CPPED1	calcineurin like phosphoesterase domain containing 1	protein_coding	55313	0.00274645	9.01e-14
54	ENSG00000104892	KLC3	kinesin light chain 3	protein_coding	147700	0.00275604	0.0493694
55	ENSG00000160746	ANO10	anoctamin 10	protein_coding	55129	0.00285754	1.81e-30
56	ENSG00000135698	MPHOSPH6	M-phase phosphoprotein 6	protein_coding	10200	0.00286046	3.34e-25
57	ENSG00000251072	RP11-434D11.4	RP11-434D11.4	lincRNA	102723557	0.00302487	0.00470097
58	ENSG00000206645	Y_RNA	misc_RNA	misc_RNA	-	0.00304376	0.00376769
59	ENSG00000196674	Z98881.1	pseudogene	pseudogene	399888	0.00304612	1.81e-05
60	ENSG00000083067	TRPM3	transient receptor potential cation channel subfamily M member 3	protein_coding	80036	0.00306275	3.01e-14
61	ENSG00000224918	AY269186.2	AY269186.2	lincRNA	-	0.00321279	5.67e-05
62	ENSG00000139915	MDGA2	MAM domain containing glycosylphosphatidylinositol anchor 2	protein_coding	161357	0.00322077	1.83e-18
63	ENSG00000203497	PDCD4-AS1	PDCD4-AS1	antisense	-	0.00323494	0.00147564
64	ENSG00000127252	HRASLS	G protein subunit alpha q pseudogene 1	protein_coding	57110	0.00323936	6.32e-22
65	ENSG00000229278	RP11-483F11.7	RP11-483F11.7	antisense	-	0.0033566	6.42e-09
66	ENSG00000153721	CNKSR3	CNKSR family member 3	protein_coding	154043	0.00338304	3.13e-13
67	ENSG00000226387	SORCS3-AS1	SORCS3-AS1	antisense	100505890	0.00343738	0.00083105
68	ENSG00000243701	LINC00883	LINC00883	lincRNA	344595	0.00348885	5.63e-16
69	ENSG00000180869	C1orf180	Rho GTPase activating protein 11A	protein_coding	439927	0.00350693	0.000150026
70	ENSG00000238164	RP3-395M20.8	RP3-395M20.8	processed_transcript	-	0.00356023	7.32e-08
71	ENSG00000180284	RP5-1055C14.6	pseudogene	pseudogene	-	0.00356771	0.0857059
72	ENSG00000208012	MIRLET7F2	microRNA let-7f-2	miRNA	406889	0.00357133	0.00970832
73	ENSG00000106829	TLE4	TLE family member 4, transcriptional corepressor	protein_coding	7091	0.00359776	2.72e-11
74	ENSG00000221179	AC016670.1	AC016670.1	miRNA	-	0.00360664	0.00140756
75	ENSG00000236816	ANKRD20A7P	pseudogene	pseudogene	-	0.00368982	0.00037536
76	ENSG00000102780	DGKH	diacylglycerol kinase eta	protein_coding	160851	0.00379381	1.9e-19
77	ENSG00000223508	RPL23AP53	pseudogene	pseudogene	-	0.00379767	6.07e-11
78	ENSG00000273210	AP001437.1	AP001437.1	antisense	-	0.00380367	4.44e-06
79	ENSG00000188846	RPL14	ribosomal protein L14	protein_coding	9045	0.00388452	4.28e-20
80	ENSG00000143156	NME7	NME/NM23 family member 7	protein_coding	29922	0.00395979	2.65e-30
81	ENSG00000226620	LINC00343	LINC00343	processed_transcript	-	0.00407448	5.42e-07
82	ENSG00000180251	SLC9A4	solute carrier family 9 member A4	protein_coding	389015	0.00408934	8.94e-06
83	ENSG00000256538	RP11-847H18.3	RP11-847H18.3	lincRNA	-	0.00410241	1.18e-06
84	ENSG00000104140	RHOV	ras homolog family member V	protein_coding	171177	0.00417965	6.26e-08
85	ENSG00000272186	RP11-110I1.13	RP11-110I1.13	antisense	-	0.00419379	2.27e-05
86	ENSG00000259543	CTD-2034I4.1	CTD-2034I4.1	lincRNA	-	0.00419513	2.04e-06
87	ENSG00000267247	RP11-64C12.6	RP11-64C12.6	lincRNA	-	0.00419726	0.000365721
88	ENSG00000263593	MIR4804	microRNA 4804	miRNA	100616152	0.0042091	0.00316831
89	ENSG00000172000	ZNF556	zinc finger protein 556	protein_coding	80032	0.00423281	9.9e-09
90	ENSG00000114378	HYAL1	hyaluronidase 1	protein_coding	3373	0.00426965	1.8e-09
91	ENSG00000148660	CAMK2G	calcium/calmodulin dependent protein kinase II gamma	protein_coding	818	0.00433223	3.18e-23
92	ENSG00000181072	CHRM2	cholinergic receptor muscarinic 2	protein_coding	1129	0.00434886	5.24e-16
93	ENSG00000214077	GNAQP1	pseudogene	pseudogene	-	0.00437711	0.000138839
94	ENSG00000155886	SLC24A2	solute carrier family 24 member 2	protein_coding	25769	0.00438762	6.32e-12
95	ENSG00000115661	STK16	serine/threonine kinase 16	protein_coding	8576	0.00444031	2.5e-23
96	ENSG00000258824	CTD-2555O16.2	CTD-2555O16.2	antisense	-	0.00451225	1.93e-11
97	ENSG00000261212	RP3-507I15.2	RP3-507I15.2	sense_overlapping	-	0.00454211	5.32e-05
98	ENSG00000238465	snoU13	snoU13	snoRNA	-	0.00461672	3.8e-08
99	ENSG00000118523	CTGF	calcineurin like phosphoesterase domain containing 1	protein_coding	1490	0.00465622	0.000123701
100	ENSG00000266921	RP11-15A1.7	RP11-15A1.7	antisense	101928063	0.00468697	8.18e-11

## Sheet: Orbitofrontal
The significant changes genes in Orbitofrontal (BA11)
Seq_ID	Ensembl_gene_id	Gene symbol	Description	Biotype	Entrezgene_id	p-value	p.adjust
1	ENSG00000154734	ADAMTS1	ADAM metallopeptidase with thrombospondin type 1 motif 1	protein_coding	9510	0.000118298	0.000783826
2	ENSG00000254985	RSF1-IT2	RSF1-IT2	sense_intronic	-	0.000155334	3.94e-07
3	ENSG00000196604	POTEF	POTE ankyrin domain family member F	protein_coding	728378	0.000206135	2.81e-08
4	ENSG00000065518	NDUFB4	NADH:ubiquinone oxidoreductase subunit B4	protein_coding	4710	0.000252925	2.84e-15
5	ENSG00000131495	NDUFA2	NADH:ubiquinone oxidoreductase subunit A2	protein_coding	4695	0.000277039	4.61e-14
6	ENSG00000091542	ALKBH5	alkB homolog 5, RNA demethylase	protein_coding	54890	0.000280039	8.98e-31
7	ENSG00000256196	RP11-881M11.4	RP11-881M11.4	antisense	-	0.000339129	2.12e-12
8	ENSG00000180867	PDIA3P	pseudogene	pseudogene	-	0.000361969	8.99e-15
9	ENSG00000238717	snoU13	snoU13	snoRNA	-	0.000403416	0.0377325
10	ENSG00000162664	ZNF326	zinc finger protein 326	protein_coding	284695	0.000405108	6.71e-22
11	ENSG00000204802	RP11-111F5.4	RP11-111F5.4	lincRNA	-	0.000467107	1.28e-06
12	ENSG00000006047	YBX2	Y-box binding protein 2	protein_coding	51087	0.000472431	3.44e-11
13	ENSG00000100218	RTDR1	RSF1 intronic transcript 2	protein_coding	27156	0.000556656	4.76e-16
14	ENSG00000131943	C19orf12	chromosome 19 open reading frame 12	protein_coding	83636	0.000556911	3.17e-23
15	ENSG00000155282	RP11-195B21.3	ring finger protein 20	protein_coding	401647	0.000616843	5.44e-07
16	ENSG00000089048	ESF1	ESF1 nucleolar pre-rRNA processing protein homolog	protein_coding	51575	0.0006246	5.08e-23
17	ENSG00000261460	RP11-106M3.3	RP11-106M3.3	antisense	-	0.000694508	0.00500022
18	ENSG00000269988	RP11-395P17.11	RP11-395P17.11	antisense	-	0.000784117	1.07e-05
19	ENSG00000204120	GIGYF2	GRB10 interacting GYF protein 2	protein_coding	26058	0.000792877	2.95e-29
20	ENSG00000168032	ENTPD3	ectonucleoside triphosphate diphosphohydrolase 3	protein_coding	956	0.000845143	5.15e-19
21	ENSG00000252354	SNORD112	SNORD112	snoRNA	-	0.00084868	0.000150831
22	ENSG00000271927	CTD-2541M15.4	CTD-2541M15.4	lincRNA	105378083	0.000863748	4.86e-10
23	ENSG00000163113	OTUD7B	OTU deubiquitinase 7B	protein_coding	554226	0.000870518	1.26e-09
24	ENSG00000235026	AC066593.1	AC066593.1	antisense	389023	0.00100956	1.81e-15
25	ENSG00000182447	OTOL1	otolin 1	protein_coding	131149	0.00102068	0.00411899
26	ENSG00000091592	NLRP1	NLR family pyrin domain containing 1	protein_coding	22861	0.00102925	1.03e-17
27	ENSG00000233635	AC037445.1	AC037445.1	antisense	-	0.00103635	2.32e-05
28	ENSG00000132170	PPARG	peroxisome proliferator activated receptor gamma	protein_coding	5468	0.00103807	5.63e-19
29	ENSG00000166228	PCBD1	pterin-4 alpha-carbinolamine dehydratase 1	protein_coding	5092	0.00108227	1.19e-14
30	ENSG00000084693	AGBL5	ATP/GTP binding protein like 5	protein_coding	60509	0.00110176	5.73e-23
31	ENSG00000179101	RP11-349N19.2	pseudogene	pseudogene	-	0.00111332	0.00132792
32	ENSG00000257169	RP11-117N2.2	pseudogene	pseudogene	-	0.00112591	1.48e-06
33	ENSG00000229221	HNRNPA1P66	pseudogene	pseudogene	-	0.00112714	0.0125368
34	ENSG00000253605	HNRNPA1P38	pseudogene	pseudogene	-	0.00124335	0.000191647
35	ENSG00000008324	SS18L2	SS18 like 2	protein_coding	51188	0.00127308	6.83e-17
36	ENSG00000179933	C14orf119	chromosome 14 open reading frame 119	protein_coding	55017	0.00132559	1.13e-13
37	ENSG00000237404	RP3-471C18.2	RP3-471C18.2	lincRNA	-	0.00143894	2.77e-05
38	ENSG00000232284	GNG12-AS1	GNG12-AS1	antisense	100289178	0.00165478	1.47e-07
39	ENSG00000181555	SETD2	SET domain containing 2, histone lysine methyltransferase	protein_coding	29072	0.00168508	5.35e-25
40	ENSG00000155827	RNF20	ring finger protein 20	protein_coding	56254	0.0016972	2.22e-30
41	ENSG00000236816	ANKRD20A7P	pseudogene	pseudogene	-	0.0017217	0.00347742
42	ENSG00000107581	EIF3A	eukaryotic translation initiation factor 3 subunit A	protein_coding	8661	0.00178276	1.03e-20
43	ENSG00000272750	RP11-378J18.8	RP11-378J18.8	antisense	-	0.00182403	1.54e-08
44	ENSG00000141627	DYM	dymeclin	protein_coding	54808	0.00184693	2.51e-27
45	ENSG00000272540	XXbac-BPG252P9.9	XXbac-BPG252P9.9	antisense	-	0.00192785	6.14e-06
46	ENSG00000240265	RP11-62G11.1	pseudogene	pseudogene	-	0.00197123	0.0171536
47	ENSG00000130707	ASS1	argininosuccinate synthase 1	protein_coding	445	0.00206191	3.86e-17
48	ENSG00000234531	RP11-288G11.3	RP11-288G11.3	lincRNA	100129482	0.00209442	0.02629
49	ENSG00000272159	RP11-350N15.6	RP11-350N15.6	antisense	-	0.00213336	4.56e-05
50	ENSG00000186448	ZNF197	zinc finger protein 197	protein_coding	110354863	0.00216548	8.33e-25
51	ENSG00000134899	ERCC5	ERCC excision repair 5, endonuclease	protein_coding	2073	0.00224939	6.83e-20
52	ENSG00000145833	DDX46	DEAD-box helicase 46	protein_coding	9879	0.00226925	2.87e-22
53	ENSG00000196420	S100A5	S100 calcium binding protein A5	protein_coding	6276	0.00230267	0.0126645
54	ENSG00000100129	EIF3L	eukaryotic translation initiation factor 3 subunit L	protein_coding	51386	0.00236157	7.66e-23
55	ENSG00000203644	AC083799.1	pseudogene	pseudogene	-	0.00237224	1.04e-05
56	ENSG00000254913	RP4-791M13.5	RP4-791M13.5	antisense	-	0.0023725	8.23e-05
57	ENSG00000058600	POLR3E	RNA polymerase III subunit E	protein_coding	55718	0.00242154	1.32e-26
58	ENSG00000140153	WDR20	WD repeat domain 20	protein_coding	91833	0.00248498	1.66e-24
59	ENSG00000125656	CLPP	caseinolytic mitochondrial matrix peptidase proteolytic subunit	protein_coding	8192	0.00249858	2.96e-24
60	ENSG00000256223	ZNF10	zinc finger protein 10	protein_coding	7556	0.00250847	3.52e-20
61	ENSG00000266896	RP1-266L20.9	RP1-266L20.9	sense_intronic	-	0.0025362	3.05e-05
62	ENSG00000114383	TUSC2	tumor suppressor 2, mitochondrial calcium regulator	protein_coding	11334	0.00256041	1.03e-19
63	ENSG00000234323	RP11-308N19.1	RP11-308N19.1	lincRNA	100996590	0.00259111	0.00126884
64	ENSG00000229770	CTA-796E4.4	CTA-796E4.4	antisense	-	0.00263121	3.36e-05
65	ENSG00000106153	CHCHD2	coiled-coil-helix-coiled-coil-helix domain containing 2	protein_coding	51142	0.00276861	1.72e-17
66	ENSG00000255090	RP11-820L6.1	RP11-820L6.1	processed_transcript	-	0.00278655	4.05e-05
67	ENSG00000100897	DCAF11	DDB1 and CUL4 associated factor 11	protein_coding	80344	0.00282164	4.04e-26
68	ENSG00000102312	PORCN	porcupine O-acyltransferase	protein_coding	64840	0.00289576	1.28e-16
69	ENSG00000228510	RP11-339B21.8	pseudogene	pseudogene	-	0.00298616	0.0134766
70	ENSG00000269996	RP11-343N15.5	RP11-343N15.5	lincRNA	-	0.00315434	2.21e-20
71	ENSG00000266501	RP11-766H1.1	pseudogene	pseudogene	-	0.00319867	0.000738881
72	ENSG00000200737	Y_RNA	misc_RNA	misc_RNA	-	0.00326173	0.00238151
73	ENSG00000054267	ARID4B	AT-rich interaction domain 4B	protein_coding	51742	0.00326772	2.39e-26
74	ENSG00000115526	CHST10	carbohydrate sulfotransferase 10	protein_coding	9486	0.0032724	2.11e-25
75	ENSG00000158517	NCF1	neutrophil cytosolic factor 1	protein_coding	653361	0.00331123	4.16e-06
76	ENSG00000055044	NOP58	NOP58 ribonucleoprotein	protein_coding	51602	0.00333259	1.33e-23
77	ENSG00000258283	RP11-386G11.3	RP11-386G11.3	antisense	-	0.00338745	2.31e-06
78	ENSG00000164587	RPS14	ribosomal protein S14	protein_coding	6208	0.0034209	1.7e-20
79	ENSG00000164975	SNAPC3	small nuclear RNA activating complex polypeptide 3	protein_coding	6619	0.00347377	9.82e-26
80	ENSG00000204717	AC073464.11	pseudogene	pseudogene	4340	0.00358113	8.63e-05
81	ENSG00000235698	PA2G4P2	pseudogene	pseudogene	-	0.0035975	2.57e-05
82	ENSG00000187446	CHP1	calcineurin like EF-hand protein 1	protein_coding	11261	0.00366795	8.28e-28
83	ENSG00000235100	RP11-80H5.9	RP11-80H5.9	lincRNA	-	0.00368675	1.56e-07
84	ENSG00000013441	CLK1	CDC like kinase 1	protein_coding	1195	0.0036907	2.05e-12
85	ENSG00000135525	MAP7	microtubule associated protein 7	protein_coding	9053	0.00371336	3.63e-17
86	ENSG00000120156	TEK	TEK receptor tyrosine kinase	protein_coding	7010	0.00373787	3.19e-18
87	ENSG00000231875	RP11-346E8.1	pseudogene	pseudogene	-	0.00374456	1.25e-06
88	ENSG00000253645	CTD-2544N14.3	CTD-2544N14.3	antisense	-	0.00375946	0.00115889
89	ENSG00000187764	SEMA4D	semaphorin 4D	protein_coding	10507	0.00376917	2.2e-09
90	ENSG00000104671	DCTN6	dynactin subunit 6	protein_coding	10671	0.0037757	8.44e-21
91	ENSG00000270067	CTC-487M23.5	CTC-487M23.5	antisense	-	0.00380374	1.69e-07
92	ENSG00000260349	RP11-473I1.5	RP11-473I1.5	antisense	-	0.00381754	6.59e-05
93	ENSG00000165617	DACT1	dishevelled binding antagonist of beta catenin 1	protein_coding	51339	0.00382415	1.65e-21
94	ENSG00000180336	C17orf104	chromosome 14 open reading frame 119	protein_coding	284071	0.00384735	2.21e-05
95	ENSG00000116560	SFPQ	splicing factor proline and glutamine rich	protein_coding	6421	0.0039354	3.48e-20
96	ENSG00000072864	NDE1	nudE neurodevelopment protein 1	protein_coding	54820	0.00402147	0.00093991
97	ENSG00000226620	LINC00343	long intergenic non-protein coding RNA 343	processed_transcript	-	0.00402905	1.29e-05
98	ENSG00000099954	CECR2	CECR2 histone acetyl-lysine reader	protein_coding	27443	0.00408126	2.73e-06
99	ENSG00000103145	HCFC1R1	Host cell factor C1 regulator 1	protein_coding	54985	0.00409869	1.51e-21
100	ENSG00000250186	RP11-1079K10.4	RP11-1079K10.4	antisense	-	0.00409983	0.000460042

## Sheet: Cingulate gyrus 25
The significant changes genes in Cingulate gyrus 25 (BA25)
Seq_ID	Ensembl_gene_id	Gene symbol	Description	Biotype	Entrezgene_id	p-value	p.adjust
1	ENSG00000228408	RP1-111D6.3	RP1-111D6.3	lincRNA	-	3.99e-05	1.3e-09
2	ENSG00000235141	RP5-1092K5.2	pseudogene	pseudogene	-	5.44e-05	2.95e-21
3	ENSG00000186577	C6orf1	Chromosome 6 Open Reading Frame 1	protein_coding	221491	8.92e-05	1.63e-31
4	ENSG00000006015	C19orf60	Chromosome 19 Open Reading Frame 60	protein_coding	55049	0.000119292	2.41e-32
5	ENSG00000214391	RP11-121L10.3	pseudogene	pseudogene	-	0.000122937	3.81e-26
6	ENSG00000259388	CTD-2647E9.1	pseudogene	pseudogene	-	0.000123917	1.7e-15
7	ENSG00000135314	KHDC1	KH domain containing 1	protein_coding	80759	0.000136867	1.16e-29
8	ENSG00000169371	SNUPN	snurportin 1	protein_coding	10073	0.00014123	4.61e-42
9	ENSG00000168427	KLHL30	kelch like family member 30	protein_coding	377007	0.000154798	7.24e-12
10	ENSG00000170043	TRAPPC1	trafficking protein particle complex 1	protein_coding	58485	0.00016539	7.76e-34
11	ENSG00000199719	RN7SKP74	misc_RNA	misc_RNA	-	0.000191605	3.29e-18
12	ENSG00000253020	RN7SKP40	misc_RNA	misc_RNA	-	0.000233388	3.89e-15
13	ENSG00000116017	ARID3A	AT-rich interaction domain 3A	protein_coding	1820	0.000277577	4.9e-28
14	ENSG00000263968	RN7SL381P	misc_RNA	misc_RNA	-	0.00032973	2.56e-18
15	ENSG00000271386	SRGNP1	pseudogene	pseudogene	-	0.000335249	4.37e-13
16	ENSG00000099977	DDT	D-dopachrome tautomerase	protein_coding	100037417	0.000381275	9.3e-28
17	ENSG00000199030	MIRLET7C	MIRLET7C	miRNA	406885	0.000454824	2.34e-13
18	ENSG00000243352	RN7SL8P	misc_RNA	misc_RNA	-	0.00049588	6.94e-18
19	ENSG00000241360	PDXP	pyridoxal phosphatase	protein_coding	57026	0.000498897	1.33e-21
20	ENSG00000225937	PCA3	PCA3	antisense	50652	0.00051972	3.43e-14
21	ENSG00000234840	RP11-399D6.2	RP11-399D6.2	lincRNA	441389	0.00052777	3.25e-12
22	ENSG00000132589	FLOT2	flotillin 2	protein_coding	2319	0.000529745	1.73e-39
23	ENSG00000272292	U6	U6	snRNA	-	0.000542179	4.93e-14
24	ENSG00000176619	LMNB2	lamin B2	protein_coding	84823	0.000595947	1.35e-43
25	ENSG00000179262	RAD23A	RAD23 homolog A, nucleotide excision repair protein	protein_coding	5886	0.000616421	3.91e-38
26	ENSG00000130813	C19orf66	Chromosome 19 Open Reading Frame 66	protein_coding	55337	0.000622601	2.3e-40
27	ENSG00000142252	GEMIN7	gem nuclear organelle associated protein 7	protein_coding	79760	0.000657113	6.92e-27
28	ENSG00000235279	RP11-539E19.2	RP11-539E19.2	sense_intronic	-	0.000705905	2.07e-19
29	ENSG00000179073	TAAR3	pseudogene	pseudogene	9288	0.000739296	4.43e-11
30	ENSG00000261279	ULK4P1	pseudogene	pseudogene	89838	0.000749323	6.56e-10
31	ENSG00000219797	PPIAP9	pseudogene	pseudogene	-	0.00076287	1.03e-17
32	ENSG00000250819	RP11-576E20.1	RP11-576E20.1	lincRNA	101929123	0.000763625	2.29e-13
33	ENSG00000085274	MYNN	myoneurin	protein_coding	55892	0.000764348	1.23e-43
34	ENSG00000230383	AC009245.3	pseudogene	pseudogene	-	0.00082604	1.98e-13
35	ENSG00000196176	HIST1H4A	gem nuclear organelle associated protein 7	protein_coding	8644	0.000838998	3.79e-17
36	ENSG00000119185	ITGB1BP1	integrin subunit beta 1 binding protein 1	protein_coding	9270	0.000858697	2.67e-41
37	ENSG00000266962	RP11-400F19.6	RP11-400F19.6	antisense	108783654	0.000860731	4.39e-34
38	ENSG00000101473	ACOT8	acyl-CoA thioesterase 8	protein_coding	10005	0.00086546	1.15e-37
39	ENSG00000148335	NTMT1	N-terminal Xaa-Pro-Lys N-methyltransferase 1	protein_coding	28989	0.000869532	1.24e-35
40	ENSG00000199094	MIR30C2	microRNA 30c-2	miRNA	407032	0.000880077	1.57e-12
41	ENSG00000265287	RP11-192H23.6	RP11-192H23.6	antisense	-	0.000883849	2.81e-12
42	ENSG00000267285	RP5-951N9.2	RP5-951N9.2	sense_intronic	-	0.000904083	6.94e-16
43	ENSG00000266019	MIR3609	microRNA 3609	miRNA	100500819	0.000921291	5.17e-19
44	ENSG00000126562	WNK4	WNK lysine deficient protein kinase 4	protein_coding	65266	0.000924338	5.22e-14
45	ENSG00000199568	RNU5A-1	RNU5A-1	snRNA	26831	0.000931919	4.61e-09
46	ENSG00000261114	RP11-325K4.2	RP11-325K4.2	sense_intronic	-	0.000946963	3.07e-15
47	ENSG00000248221	STX18-IT1	STX18-IT1	sense_intronic	104472519	0.000954489	1.54e-21
48	ENSG00000108826	MRPL27	mitochondrial ribosomal protein L27	protein_coding	51264	0.000988328	6.41e-38
49	ENSG00000259724	CTD-2643K12.3	CTD-2643K12.3	lincRNA	101927112	0.00101952	2.01e-12
50	ENSG00000270022	RNU12	RNU12	lincRNA	-	0.00102762	4.25e-13
51	ENSG00000206675	RNU6-32P	RNU6-32P	snRNA	-	0.00103677	7.73e-14
52	ENSG00000170647	TMEM133	STX18 intronic transcript 1	protein_coding	153572	0.0010492	1.62e-26
53	ENSG00000202538	RNU4-2	RNU4-2	snRNA	26834	0.00107402	4.15e-14
54	ENSG00000201119	RNU1-33P	RNU1-33P	snRNA	-	0.00109097	7.39e-15
55	ENSG00000244230	RN7SL151P	misc_RNA	misc_RNA	-	0.00110206	1.49e-19
56	ENSG00000102898	NUTF2	nuclear transport factor 2	protein_coding	10204	0.00113275	5.08e-41
57	ENSG00000126267	COX6B1	cytochrome c oxidase subunit 6B1	protein_coding	1340	0.00115277	1.03e-30
58	ENSG00000246763	RGMB-AS1	RGMB-AS1	antisense	503569	0.00115595	6.38e-16
59	ENSG00000171222	SCAND1	SCAN domain containing 1	protein_coding	51282	0.00120799	2.45e-27
60	ENSG00000200156	RNU5B-1	RNU5B-1	snRNA	26832	0.00125001	8.88e-10
61	ENSG00000265078	RN7SL664P	misc_RNA	misc_RNA	-	0.00126619	3.02e-14
62	ENSG00000222788	RNU2-38P	RNU2-38P	snRNA	-	0.00127177	2.48e-11
63	ENSG00000259511	RP11-182J1.16	RNA, U6 small nuclear 32, pseudogene	protein_coding	-	0.0012734	3.66e-19
64	ENSG00000167103	PIP5KL1	phosphatidylinositol-4-phosphate 5-kinase like 1	protein_coding	138429	0.0012824	2.08e-22
65	ENSG00000153922	CHD1	chromodomain helicase DNA binding protein 1	protein_coding	1105	0.00130273	1.36e-39
66	ENSG00000171421	MRPL36	mitochondrial ribosomal protein L36	protein_coding	64979	0.00136737	9.79e-29
67	ENSG00000254859	RP11-661A12.5	RP11-661A12.5	antisense	-	0.00138135	6.31e-13
68	ENSG00000221990	C5orf55	AT-rich interaction domain 3A	protein_coding	-	0.0015027	1.39e-28
69	ENSG00000227885	RP11-79N23.1	RP11-79N23.1	lincRNA	-	0.00154065	1.47e-15
70	ENSG00000207626	MIR562	MIR562	miRNA	693147	0.00155517	3.64e-17
71	ENSG00000237973	hsa-mir-6723	pseudogene	pseudogene	-	0.00156719	3.37e-15
72	ENSG00000272865	RP11-561I11.4	RP11-561I11.4	antisense	-	0.00156945	5.1e-13
73	ENSG00000167136	ENDOG	endonuclease G	protein_coding	2021	0.00158892	1.12e-30
74	ENSG00000184897	H1FX	gem nuclear organelle associated protein 7	protein_coding	8971	0.00166957	1.97e-32
75	ENSG00000201372	RNU6-1251P	RNU6-1251P	snRNA	-	0.00172456	3.15e-13
76	ENSG00000236548	RP11-510H23.1	RP11-510H23.1	antisense	-	0.00176319	3.19e-27
77	ENSG00000163960	UBXN7	UBX domain protein 7	protein_coding	26043	0.00176811	4.94e-40
78	ENSG00000212567	SNORA57	SNORA57	snoRNA	-	0.00180508	1.2e-14
79	ENSG00000267293	RP11-8H2.1	pseudogene	pseudogene	-	0.00181154	4.72e-19
80	ENSG00000168748	CA7	carbonic anhydrase 7	protein_coding	766	0.00182926	3.11e-21
81	ENSG00000249550	RP11-438N16.1	RP11-438N16.1	lincRNA	100506465	0.00183822	2.16e-21
82	ENSG00000164587	RPS14	ribosomal protein S14	protein_coding	6208	0.00186109	2.93e-32
83	ENSG00000070423	RNF126	ring finger protein 126	protein_coding	55658	0.00188873	1.7e-28
84	ENSG00000263563	UBBP4	ubiquitin B pseudogene 4	protein_coding	23666	0.00191766	5.83e-29
85	ENSG00000175602	CCDC85B	coiled-coil domain containing 85B	protein_coding	11007	0.00192165	2.7e-26
86	ENSG00000235554	AC005822.1	pseudogene	pseudogene	-	0.00192295	1.96e-16
87	ENSG00000260166	RP11-863P13.6	RP11-863P13.6	lincRNA	-	0.00194026	7.63e-15
88	ENSG00000272990	RP11-305K5.1	RP11-305K5.1	antisense	-	0.00195161	1.21e-22
89	ENSG00000099624	ATP5D	AT-rich interaction domain 3A	protein_coding	513	0.00197207	2.67e-33
90	ENSG00000251928	RNU6-585P	RNU6-585P	snRNA	-	0.00199482	1.68e-15
91	ENSG00000182247	UBE2E2	ubiquitin conjugating enzyme E2 E2	protein_coding	7325	0.00199903	1.26e-34
92	ENSG00000206950	Y_RNA	misc_RNA	misc_RNA	-	0.00201631	2.31e-10
93	ENSG00000236467	RP11-443A13.5	RP11-443A13.5	antisense	101929328	0.00203581	8.16e-18
94	ENSG00000268816	CTD-3093M3.1	CTD-3093M3.1	lincRNA	147670	0.00203642	5.23e-26
95	ENSG00000130159	ECSIT	ECSIT signaling integrator	protein_coding	51295	0.00206976	9e-41
96	ENSG00000090104	RGS1	regulator of G protein signaling 1	protein_coding	5996	0.00207716	1.63e-06
97	ENSG00000211450	C11orf31	AT-rich interaction domain 3A	protein_coding	280636	0.00208211	8.01e-31
98	ENSG00000133398	MED10	mediator complex subunit 10	protein_coding	84246	0.0021152	2.68e-42
99	ENSG00000236928	RP11-792A8.1	pseudogene	pseudogene	-	0.00212974	5.03e-15
100	ENSG00000171450	CDK5R2	cyclin dependent kinase 5 regulatory subunit 2	protein_coding	8941	0.00214221	1.36e-26

## Sheet: Dorsolateral prefrontal cortex
The significant changes genes in Dorsolateral prefrontal cortex (BA8/9)
Seq_ID	Ensembl_gene_id	Gene symbol	Description	Biotype	Entrezgene_id	p-value	p.adjust
1	ENSG00000258631	RP11-739G5.1	RP11-739G5.1	lincRNA	-	1.68e-05	1.97e-16
2	ENSG00000177627	C12orf54	chromosome 12 open reading frame 54	protein_coding	121273	1.69e-05	5.71e-23
3	ENSG00000201847	SNORD31	SNORD31	snoRNA	109616978	2.26e-05	2.56e-16
4	ENSG00000127774	EMC6	ER membrane protein complex subunit 6	protein_coding	83460	5.73e-05	1.24e-29
5	ENSG00000252914	RNU6-789P	RNU6-789P	snRNA	-	5.8e-05	2.16e-09
6	ENSG00000153922	CHD1	chromodomain helicase DNA binding protein 1	protein_coding	1105	6.65e-05	1.88e-40
7	ENSG00000257835	RP1-97G4.1	RP1-97G4.1	lincRNA	-	7.12e-05	1.53e-20
8	ENSG00000244479	OR2A1-AS1	OR2A1-AS1	antisense	-	7.74e-05	1.1e-08
9	ENSG00000230303	RP11-213G2.2	RP11-213G2.2	lincRNA	-	8.5e-05	4.95e-19
10	ENSG00000252451	RNA5SP168	RNA5SP168	rRNA	-	9.74e-05	2.21e-16
11	ENSG00000230300	STARD13-IT1	STARD13 intronic transcript 1	sense_intronic	-	0.000104456	1.32e-17
12	ENSG00000253138	LINC00967	LINC00967	lincRNA	100505659	0.000115547	5.3e-12
13	ENSG00000108021	FAM208B	transcription activation suppressor family member 2	protein_coding	54906	0.000117183	1.79e-55
14	ENSG00000260760	PWRN3	PWRN3	lincRNA	-	0.000117366	4.6e-14
15	ENSG00000136718	IMP4	IMP U3 small nucleolar ribonucleoprotein 4	protein_coding	92856	0.000120964	5.9e-41
16	ENSG00000135775	COG2	component of oligomeric golgi complex 2	protein_coding	22796	0.000123703	5.61e-46
17	ENSG00000138175	ARL3	ADP ribosylation factor like GTPase 3	protein_coding	403	0.000125913	3.77e-50
18	ENSG00000128250	RFPL1	ret finger protein like 1	protein_coding	5988	0.000127153	5.16e-23
19	ENSG00000206991	RNU6-610P	RNU6-610P	snRNA	-	0.000127789	1.6e-13
20	ENSG00000198339	HIST1H4I	hyaluronan binding protein 4	protein_coding	7745	0.00014374	1.4e-22
21	ENSG00000265657	MIR3151	MIR3151	miRNA	100422992	0.00015245	7.76e-11
22	ENSG00000259378	DCAF13P3	pseudogene	pseudogene	-	0.000154982	4.06e-20
23	ENSG00000204246	OR13C3	olfactory receptor family 13 subfamily C member 3	protein_coding	138803	0.000161842	1.61e-12
24	ENSG00000221059	RNU6ATAC6P	RNU6ATAC6P	snRNA	-	0.000177307	2.54e-12
25	ENSG00000269947	RP11-849F2.9	RP11-849F2.9	lincRNA	-	0.000207034	1.93e-11
26	ENSG00000261426	AC144833.1	AC144833.1	sense_intronic	-	0.000213037	1.83e-16
27	ENSG00000181227	RP4-682C21.2	pseudogene	pseudogene	-	0.000219323	7.58e-15
28	ENSG00000256571	RP11-274J7.2	RP11-274J7.2	sense_intronic	-	0.000221649	9.5e-13
29	ENSG00000167359	OR51I1	olfactory receptor family 51 subfamily I member 1	protein_coding	390063	0.000239609	3.9e-09
30	ENSG00000249206	GCNT1P2	pseudogene	pseudogene	-	0.000249226	1.13e-15
31	ENSG00000174748	RPL15	ribosomal protein L15	protein_coding	6138	0.000265858	6.86e-44
32	ENSG00000260905	RP11-105C19.1	RP11-105C19.1	lincRNA	-	0.000268427	5.27e-14
33	ENSG00000214457	RPL7P29	pseudogene	pseudogene	-	0.000268758	1.65e-20
34	ENSG00000238564	snoU13	snoU13	snoRNA	-	0.000274191	3.21e-15
35	ENSG00000235454	RP11-678B3.2	pseudogene	pseudogene	-	0.000288462	1.45e-13
36	ENSG00000273451	RP4-569M23.4	RP4-569M23.4	sense_intronic	-	0.000288799	1.44e-19
37	ENSG00000122203	KIAA1191	KIAA1191	protein_coding	57179	0.000305976	4.24e-44
38	ENSG00000259735	RP11-356M20.3	RP11-356M20.3	sense_intronic	-	0.000328069	2.5e-11
39	ENSG00000233008	RP11-475O6.1	RP11-475O6.1	lincRNA	101927587	0.000334459	2.37e-19
40	ENSG00000216316	RP3-354N19.3	pseudogene	pseudogene	-	0.000340054	1.98e-12
41	ENSG00000238693	snoU13	snoU13	snoRNA	-	0.0003468	2.63e-15
42	ENSG00000128626	MRPS12	mitochondrial ribosomal protein S12	protein_coding	6183	0.000346802	5.24e-32
43	ENSG00000145494	NDUFS6	NADH:ubiquinone oxidoreductase subunit S6	protein_coding	4726	0.000363957	1.17e-33
44	ENSG00000241868	RN7SL434P	misc_RNA	misc_RNA	-	0.000369147	2.75e-12
45	ENSG00000143437	ARNT	aryl hydrocarbon receptor nuclear translocator	protein_coding	405	0.000385423	3.49e-38
46	ENSG00000227267	RP11-305O4.2	pseudogene	pseudogene	-	0.000387697	2.83e-12
47	ENSG00000235398	LINC00623	LINC00623	lincRNA	-	0.000428405	4.1e-12
48	ENSG00000183833	MAATS1	LYR motif containing 1	protein_coding	89876	0.000443155	2.7e-29
49	ENSG00000230398	AC026882.1	pseudogene	pseudogene	-	0.00045006	6e-16
50	ENSG00000197779	ZNF81	zinc finger protein 81	protein_coding	347344	0.000460572	6.08e-42
51	ENSG00000119801	YPEL5	yippee like 5	protein_coding	51646	0.000507462	6.2e-36
52	ENSG00000167468	GPX4	glutathione peroxidase 4	protein_coding	2879	0.000526429	2e-36
53	ENSG00000257880	RP11-769N19.2	RP11-769N19.2	sense_intronic	-	0.000528576	6.16e-18
54	ENSG00000260114	CTD-2574D22.4	CTD-2574D22.4	sense_intronic	-	0.000552416	8.68e-31
55	ENSG00000109390	NDUFC1	NADH:ubiquinone oxidoreductase subunit C1	protein_coding	4717	0.000564377	4.44e-41
56	ENSG00000176988	FMR1NB	FMR1 neighbor	protein_coding	158521	0.000594034	9.18e-18
57	ENSG00000268149	CTD-3193O13.13	CTD-3193O13.13	antisense	-	0.000595754	1.12e-13
58	ENSG00000272732	RP5-1159O4.2	RP5-1159O4.2	lincRNA	-	0.000597137	1.48e-19
59	ENSG00000255371	OPCML-IT2	OPCML-IT2	sense_intronic	-	0.000597632	1.04e-19
60	ENSG00000250170	RASA2-IT1	RASA2-IT1	sense_intronic	-	0.000602469	7.53e-16
61	ENSG00000230320	RP4-769N13.2	pseudogene	pseudogene	-	0.000606929	2.63e-12
62	ENSG00000207248	RNU6-1005P	RNU6-1005P	snRNA	-	0.000615836	1.09e-13
63	ENSG00000200528	RNU6-1331P	RNU6-1331P	snRNA	-	0.000634084	3.06e-13
64	ENSG00000273399	RP11-408A13.3	RP11-408A13.3	lincRNA	-	0.000659404	2.85e-15
65	ENSG00000230735	RP11-413E1.4	RP11-413E1.4	sense_intronic	-	0.00066378	2.51e-15
66	ENSG00000130956	HABP4	hyaluronan binding protein 4	protein_coding	22927	0.000683557	8.34e-38
67	ENSG00000258068	RP11-328C8.5	RP11-328C8.5	sense_intronic	-	0.000690633	1.22e-15
68	ENSG00000263597	MIR3936	MIR3936	miRNA	100500865	0.000696979	3.31e-22
69	ENSG00000251887	RNU6-760P	RNU6-760P	snRNA	-	0.000700193	1.23e-11
70	ENSG00000252205	RNU6-764P	RNU6-764P	snRNA	-	0.00071705	1.02e-10
71	ENSG00000232466	RP11-337A23.5	pseudogene	pseudogene	-	0.000726265	2.24e-14
72	ENSG00000119326	CTNNAL1	catenin alpha like 1	protein_coding	8727	0.000749191	1.32e-30
73	ENSG00000115464	USP34	ubiquitin specific peptidase 34	protein_coding	9736	0.000771744	1.95e-50
74	ENSG00000108961	RANGRF	RAN guanine nucleotide release factor	protein_coding	29098	0.000771745	2.55e-30
75	ENSG00000258090	RP11-734E19.1	pseudogene	pseudogene	-	0.000779166	5.6e-10
76	ENSG00000165699	TSC1	TSC complex subunit 1	protein_coding	7248	0.000786576	2.84e-51
77	ENSG00000100523	DDHD1	DDHD domain containing 1	protein_coding	80821	0.000788544	6.81e-42
78	ENSG00000255893	RP11-685N10.1	RP11-685N10.1	antisense	-	0.000793545	1.38e-13
79	ENSG00000171865	RNASEH1	ribonuclease H1	protein_coding	246243	0.000827616	1.21e-42
80	ENSG00000107614	TRDMT1	tRNA aspartic acid methyltransferase 1	protein_coding	1787	0.000830395	5.66e-31
81	ENSG00000241939	RN7SL517P	misc_RNA	misc_RNA	-	0.000832113	9.48e-15
82	ENSG00000162961	DPY30	dpy-30 histone methyltransferase complex regulatory subunit	protein_coding	84661	0.000833605	8.87e-38
83	ENSG00000249717	RP11-44F21.3	RP11-44F21.3	antisense	100507388	0.000839768	3.54e-13
84	ENSG00000241213	RP11-768G7.2	RP11-768G7.2	lincRNA	105374057	0.000874704	8.66e-19
85	ENSG00000250280	RP11-305O6.3	RP11-305O6.3	sense_intronic	-	0.000882013	1.11e-19
86	ENSG00000243951	RN7SL308P	misc_RNA	misc_RNA	-	0.000886276	7.23e-15
87	ENSG00000130312	MRPL34	mitochondrial ribosomal protein L34	protein_coding	64981	0.000886681	9.33e-32
88	ENSG00000226380	MIR29B1	MIR29B1	lincRNA	-	0.000907796	1.01e-22
89	ENSG00000102897	LYRM1	LYR motif containing 1	protein_coding	57149	0.000908182	4.41e-40
90	ENSG00000224822	THRB-IT1	THRB-IT1	sense_intronic	-	0.000909981	1.09e-18
91	ENSG00000241772	AC092620.2	AC092620.2	3prime_overlapping_ncrna	-	0.00092071	2.21e-18
92	ENSG00000232812	RP11-459K23.2	RP11-459K23.2	lincRNA	105372893	0.000933869	6.47e-11
93	ENSG00000220091	LAP3P1	pseudogene	pseudogene	-	0.000951856	2.41e-13
94	ENSG00000223387	RP11-408H1.3	RP11-408H1.3	lincRNA	105374219	0.000970093	5.59e-13
95	ENSG00000145912	NHP2	NHP2 ribonucleoprotein	protein_coding	55651	0.000976174	5.49e-37
96	ENSG00000143952	VPS54	VPS54 subunit of GARP complex	protein_coding	51542	0.000981921	3.91e-42
97	ENSG00000234740	RP11-272P10.2	RP11-272P10.2	sense_intronic	-	0.000982014	2.23e-23
98	ENSG00000158636	C11orf30	aryl hydrocarbon receptor nuclear translocator	protein_coding	56946	0.00099875	1.45e-35
99	ENSG00000251259	AC004069.2	AC004069.2	lincRNA	-	0.00101817	5.63e-14
100	ENSG00000259295	CSPG4P12	pseudogene	pseudogene	440300	0.00102898	2.23e-16

## Sheet: Nucleus Accumbens
The significant changes genes in Nucleus Accumbens (NAc)
Seq_ID	Ensembl_gene_id	Gene symbol	Description	Biotype	Entrezgene_id	p-value	p.adjust
1	ENSG00000259814	RP11-300A12.2	RP11-300A12.2	lincRNA	-	3.92e-08	9.1e-10
2	ENSG00000175097	RAG2	recombination activating 2	protein_coding	5897	6.6e-05	2.03e-11
3	ENSG00000198974	MIR30E	MIR30E	miRNA	407034	7.73e-05	8.13e-14
4	ENSG00000183239	RP5-1120P11.4	pseudogene	pseudogene	-	0.000143197	5.21e-12
5	ENSG00000234758	AC034228.4	AC034228.4	antisense	-	0.00020243	1.06e-15
6	ENSG00000110375	UPK2	uroplakin 2	protein_coding	7379	0.000214127	1.13e-14
7	ENSG00000228020	HNRNPA1P46	pseudogene	pseudogene	-	0.000217964	2.99e-11
8	ENSG00000255457	RP11-436P7.1	pseudogene	pseudogene	-	0.00022324	6.7e-12
9	ENSG00000143570	SLC39A1	solute carrier family 39 member 1	protein_coding	27173	0.000237164	5.86e-32
10	ENSG00000249345	RP11-575F12.1	RP11-575F12.1	lincRNA	101927592	0.000346467	1.04e-13
11	ENSG00000242095	RN7SL113P	misc_RNA	misc_RNA	285224	0.000357108	6.78e-15
12	ENSG00000185681	MORN5	MORN repeat containing 5	protein_coding	254956	0.000372729	3.44e-13
13	ENSG00000236268	RP11-170N11.1	RP11-170N11.1	lincRNA	101927498	0.00041059	4.44e-15
14	ENSG00000138100	TRIM54	tripartite motif containing 54	protein_coding	57159	0.000542204	4.95e-09
15	ENSG00000248810	RP11-362F19.1	RP11-362F19.1	lincRNA	100507639	0.000557667	1.78e-12
16	ENSG00000225243	RP1-127D3.4	RP1-127D3.4	antisense	-	0.000567074	1.85e-12
17	ENSG00000175318	GRAMD2	glucosylceramidase beta	protein_coding	196996	0.000585965	1.33e-26
18	ENSG00000153214	TMEM87B	transmembrane protein 87B	protein_coding	84910	0.000631913	9.85e-41
19	ENSG00000244632	RN7SL863P	misc_RNA	misc_RNA	-	0.000636292	1.79e-14
20	ENSG00000269302	AC110771.1	#N/A	protein_coding	-	0.000750592	3.18e-13
21	ENSG00000252114	SNORA73	SNORA73	snoRNA	-	0.000764151	2.84e-14
22	ENSG00000229887	HNRNPA1P6	pseudogene	pseudogene	-	0.000776826	2.17e-14
23	ENSG00000227906	SNAP25-AS1	SNAP25-AS1	antisense	-	0.000911928	1.16e-29
24	ENSG00000270321	RP11-2L8.2	RP11-2L8.2	lincRNA	-	0.000922343	2.21e-14
25	ENSG00000268568	AC007228.9	AC007228.9	lincRNA	400550	0.00107177	3.23e-13
26	ENSG00000197322	C17orf102	chromosome 17 open reading frame 102	protein_coding	400591	0.00111413	3.16e-16
27	ENSG00000174950	CD164L2	CD164 molecule like 2	protein_coding	388611	0.00111625	1.48e-14
28	ENSG00000135709	KIAA0513	KIAA0513	protein_coding	9764	0.0011275	4.96e-35
29	ENSG00000168484	SFTPC	surfactant protein C	protein_coding	6440	0.00116737	1.09e-19
30	ENSG00000239440	RP11-260O18.1	RP11-260O18.1	lincRNA	105377180	0.00122395	2.69e-14
31	ENSG00000231213	PLSCR5	phospholipid scramblase family member 5	protein_coding	389158	0.00128459	2.01e-14
32	ENSG00000229855	CTC-546K23.1	CTC-546K23.1	lincRNA	-	0.0013805	2.02e-13
33	ENSG00000180347	CCDC129	collagen and calcium binding EGF domains 1	protein_coding	223075	0.00144457	3.31e-08
34	ENSG00000267524	RPSAP57	pseudogene	pseudogene	-	0.00147002	5.68e-15
35	ENSG00000107864	CPEB3	cytoplasmic polyadenylation element binding protein 3	protein_coding	22849	0.0014888	1.13e-35
36	ENSG00000122733	KIAA1045	KIAA0513	protein_coding	23349	0.00157342	6.56e-35
37	ENSG00000256193	LINC00507	LINC00507	lincRNA	100862680	0.00157482	0.000844717
38	ENSG00000228981	RP11-364L4.1	pseudogene	pseudogene	-	0.00162663	1.61e-11
39	ENSG00000238952	AC099757.1	AC099757.1	miRNA	107397392	0.00164994	1.78e-14
40	ENSG00000259676	RP11-343B18.2	RP11-343B18.2	lincRNA	-	0.00166288	2.58e-23
41	ENSG00000236072	RP11-281B1.2	pseudogene	pseudogene	-	0.00169288	6.01e-14
42	ENSG00000226786	RP1-167F1.2	RP1-167F1.2	antisense	-	0.0018512	1.94e-22
43	ENSG00000116396	KCNC4	potassium voltage-gated channel subfamily C member 4	protein_coding	3749	0.00190135	1.37e-20
44	ENSG00000153234	NR4A2	nuclear receptor subfamily 4 group A member 2	protein_coding	4929	0.00191763	8.98e-07
45	ENSG00000135999	EPC2	enhancer of polycomb homolog 2	protein_coding	26122	0.00191778	3.18e-53
46	ENSG00000254746	RP11-958J22.1	RP11-958J22.1	processed_transcript	105376654	0.00203365	1.13e-11
47	ENSG00000231966	RP11-12M5.4	RP11-12M5.4	lincRNA	-	0.00212133	6.91e-15
48	ENSG00000207197	SNORD116-12	SNORD116-12	snoRNA	-	0.00217607	4.08e-19
49	ENSG00000184261	KCNK12	potassium two pore domain channel subfamily K member 12	protein_coding	56660	0.00225168	1.26e-20
50	ENSG00000257572	RP11-478B9.2	pseudogene	pseudogene	-	0.00237946	2.28e-14
51	ENSG00000204173	LRRC37A5P	pseudogene	pseudogene	652972	0.00244825	9.98e-13
52	ENSG00000183287	CCBE1	collagen and calcium binding EGF domains 1	protein_coding	147372	0.00248855	9.13e-10
53	ENSG00000272911	RP11-74E22.6	RP11-74E22.6	lincRNA	-	0.0025685	1.87e-14
54	ENSG00000157005	SST	somatostatin	protein_coding	6750	0.00269289	2.9e-15
55	ENSG00000237556	KCND3-AS1	KCND3-AS1	antisense	-	0.0027026	1.62e-13
56	ENSG00000198374	HIST1H2AL	G protein-coupled receptor kinase 1	protein_coding	63934	0.00277956	3.35e-14
57	ENSG00000206926	RNU6-1024P	RNU6-1024P	snRNA	-	0.00283611	2.48e-19
58	ENSG00000163734	CXCL3	C-X-C motif chemokine ligand 3	protein_coding	2921	0.0028613	5.25e-11
59	ENSG00000239642	AC034228.7	pseudogene	pseudogene	728637	0.0029184	1.06e-17
60	ENSG00000121316	PLBD1	phospholipase B domain containing 1	protein_coding	79887	0.00300056	1.74e-25
61	ENSG00000183784	C9orf66	chromosome 17 open reading frame 102	protein_coding	-	0.0030449	2.23e-14
62	ENSG00000197879	MYO1C	myosin IC	protein_coding	4641	0.00304624	1.27e-27
63	ENSG00000257787	RP11-20L19.1	RP11-20L19.1	lincRNA	-	0.00308029	1.13e-10
64	ENSG00000106089	STX1A	syntaxin 1A	protein_coding	6804	0.00313735	2.8e-16
65	ENSG00000260588	RP11-930P14.2	RP11-930P14.2	lincRNA	-	0.0031644	2.26e-12
66	ENSG00000237869	RP11-459O16.1	pseudogene	pseudogene	-	0.00316636	5.96e-15
67	ENSG00000229618	AC011288.2	AC011288.2	lincRNA	-	0.00318684	6.7e-08
68	ENSG00000264625	RN7SL859P	misc_RNA	misc_RNA	100616434	0.00326934	4.24e-09
69	ENSG00000213551	DNAJC9	DnaJ heat shock protein family (Hsp40) member C9	protein_coding	23234	0.00327654	3.4e-47
70	ENSG00000254701	RP11-1415C14.4	pseudogene	pseudogene	-	0.00332894	8.94e-13
71	ENSG00000259868	RP11-1012E15.1	RP11-1012E15.1	lincRNA	-	0.00339144	1.23e-12
72	ENSG00000082175	PGR	progesterone receptor	protein_coding	5241	0.00341909	1.84e-19
73	ENSG00000006047	YBX2	Y-box binding protein 2	protein_coding	51087	0.00345888	4.54e-10
74	ENSG00000157150	TIMP4	TIMP metallopeptidase inhibitor 4	protein_coding	7079	0.00347006	2.82e-25
75	ENSG00000249188	ENPP7P1	pseudogene	pseudogene	-	0.00347856	3.85e-16
76	ENSG00000060709	RIMBP2	RIMS binding protein 2	protein_coding	23504	0.00351664	1.29e-31
77	ENSG00000100362	PVALB	parvalbumin	protein_coding	5816	0.00356171	0.000868717
78	ENSG00000186197	EDARADD	EDAR associated death domain	protein_coding	128178	0.00356816	4.42e-11
79	ENSG00000247828	TMEM161B-AS1	TMEM161B-AS1	antisense	100505894	0.00357688	3.65e-30
80	ENSG00000095110	NXPE1	neurexophilin and PC-esterase domain family member 1	protein_coding	120400	0.00360016	1e-09
81	ENSG00000229268	PES1P2	pseudogene	pseudogene	-	0.00369598	5.56e-08
82	ENSG00000261504	RP11-317P15.4	RP11-317P15.4	lincRNA	284648	0.00369925	1.68e-12
83	ENSG00000271966	RP11-7F18.2	RP11-7F18.2	lincRNA	-	0.00370035	3.82e-16
84	ENSG00000258056	RP11-644F5.11	RP11-644F5.11	antisense	105369779	0.00386048	2.03e-30
85	ENSG00000136535	TBR1	T-box brain transcription factor 1	protein_coding	10716	0.00390988	0.016928
86	ENSG00000074317	SNCB	synuclein beta	protein_coding	6620	0.00392126	1.24e-19
87	ENSG00000200855	Y_RNA	misc_RNA	misc_RNA	-	0.00395682	1.1e-13
88	ENSG00000229544	NKX1-2	NK1 homeobox 2	protein_coding	390010	0.00399299	8.08e-11
89	ENSG00000168992	OR7E102P	pseudogene	pseudogene	-	0.00415201	2.66e-12
90	ENSG00000177628	GBA	glucosylceramidase beta	protein_coding	2629	0.00428867	4.92e-39
91	ENSG00000116981	NT5C1A	5'-nucleotidase, cytosolic IA	protein_coding	84618	0.00429919	5.88e-21
92	ENSG00000144868	TMEM108	transmembrane protein 108	protein_coding	66000	0.0043943	1.33e-18
93	ENSG00000073756	PTGS2	prostaglandin-endoperoxide synthase 2	protein_coding	5743	0.00442784	2.45e-08
94	ENSG00000155085	AK9	adenylate kinase 9	protein_coding	221264	0.00443451	5.94e-32
95	ENSG00000185974	GRK1	G protein-coupled receptor kinase 1	protein_coding	6011	0.0045013	2.52e-10
96	ENSG00000233368	RP11-277L2.3	RP11-277L2.3	lincRNA	-	0.00450173	1.78e-15
97	ENSG00000228097	RP11-39K24.12	pseudogene	pseudogene	-	0.00450428	1.63e-15
98	ENSG00000249562	RP11-116O11.2	pseudogene	pseudogene	-	0.00452912	1.53e-15
99	ENSG00000224549	RP11-370B11.3	RP11-370B11.3	lincRNA	-	0.0045299	7.84e-14
100	ENSG00000217404	RPS4XP9	pseudogene	pseudogene	-	0.00453605	1.93e-18

## Sheet: Subiculum
The 100 significant changes genes in Subiculum (Sub)
Seq_ID	Ensembl_gene_id	Gene symbol	Description	Biotype	Entrezgene_id	p-value	p.adjust
1	ENSG00000165271	NOL6	nucleolar protein 6	protein_coding	65083	0.000228152	7.24e-17
2	ENSG00000099985	OSM	oncostatin M	protein_coding	5008	0.000387608	0.0361542
3	ENSG00000232810	TNF	tumor necrosis factor	protein_coding	7124	0.000412384	0.514593
4	ENSG00000255101	RP11-412B14.1	RP11-412B14.1	antisense	-	0.00045874	2.54e-07
5	ENSG00000236735	RPL31P63	pseudogene	pseudogene	-	0.000517069	0.00016749
6	ENSG00000141854	hsa-mir-1199	hsa-mir-1199	protein_coding	113230	0.000546427	3.97e-12
7	ENSG00000136826	KLF4	Kruppel like factor 4	protein_coding	9314	0.000622032	0.0317826
8	ENSG00000058262	SEC61A1	SEC61 translocon subunit alpha 1	protein_coding	29927	0.000699622	8.4e-19
9	ENSG00000236816	ANKRD20A7P	pseudogene	pseudogene	-	0.00080063	0.0282275
10	ENSG00000184979	USP18	ubiquitin specific peptidase 18	protein_coding	11274	0.000853201	6.66e-08
11	ENSG00000259684	RP11-120K9.2	RP11-120K9.2	antisense	-	0.000969656	0.0292765
12	ENSG00000272269	RP11-500C11.3	RP11-500C11.3	antisense	-	0.00100554	0.000876492
13	ENSG00000236312	RPL34P34	pseudogene	pseudogene	-	0.00103105	1.88e-06
14	ENSG00000259895	RP11-715J22.2	RP11-715J22.2	antisense	729652	0.00135758	2.36e-06
15	ENSG00000178750	STX19	syntaxin 19	protein_coding	415117	0.00143916	0.0014571
16	ENSG00000222040	ADRA2B	adrenoceptor alpha 2B	protein_coding	222234	0.00147877	0.00466277
17	ENSG00000265216	AL592310.1	AL592310.1	miRNA	-	0.00153261	0.000820066
18	ENSG00000253532	CTD-2340D6.1	CTD-2340D6.1	sense_intronic	-	0.00156491	0.000561364
19	ENSG00000203286	AL365202.1	adrenoceptor alpha 2B	protein_coding	-	0.00157267	0.00309225
20	ENSG00000099769	IGFALS	insulin like growth factor binding protein acid labile subunit	protein_coding	3483	0.00159393	8.39e-08
21	ENSG00000242330	RN7SL683P	misc_RNA	misc_RNA	-	0.00167364	0.00291785
22	ENSG00000261136	RP11-37C7.3	RP11-37C7.3	antisense	-	0.00177194	2.21e-06
23	ENSG00000238322	snoU13	snoU13	snoRNA	-	0.0019199	0.0014116
24	ENSG00000138166	DUSP5	dual specificity phosphatase 5	protein_coding	1847	0.00206856	0.00957581
25	ENSG00000226334	RP11-217B7.2	RP11-217B7.2	antisense	-	0.00209314	3.46e-05
26	ENSG00000159398	CES5A	carboxylesterase 5A	protein_coding	221223	0.00214586	0.000566087
27	ENSG00000138135	CH25H	cholesterol 25-hydroxylase	protein_coding	9023	0.00218673	0.00793328
28	ENSG00000151655	ITIH2	inter-alpha-trypsin inhibitor heavy chain 2	protein_coding	3698	0.00220905	0.130167
29	ENSG00000250670	AC004063.1	AC004063.1	lincRNA	-	0.00242437	6.08e-07
30	ENSG00000266213	RP11-100K18.1	RP11-100K18.1	lincRNA	-	0.00263359	0.00883674
31	ENSG00000179452	RP11-380B22.1	RP11-380B22.1	lincRNA	100287948	0.00264327	0.0583204
32	ENSG00000194270	Y_RNA	misc_RNA	misc_RNA	340120	0.00267201	0.0072067
33	ENSG00000090924	PLEKHG2	pleckstrin homology and RhoGEF domain containing G2	protein_coding	64857	0.00289322	8.48e-06
34	ENSG00000039650	PNKP	polynucleotide kinase 3'-phosphatase	protein_coding	11284	0.00302381	2.66e-12
35	ENSG00000156110	ADK	adenosine kinase	protein_coding	132	0.00310808	5.78e-24
36	ENSG00000164692	COL1A2	collagen type I alpha 2 chain	protein_coding	1278	0.00312245	0.00465917
37	ENSG00000256061	DYX1C1	dual specificity phosphatase 5	protein_coding	161582	0.00316757	6.36e-05
38	ENSG00000235629	AC090952.5	AC090952.5	antisense	-	0.00329502	0.000539854
39	ENSG00000271320	RP11-1152H14.1	RP11-1152H14.1	lincRNA	-	0.00335455	0.00965052
40	ENSG00000121966	CXCR4	C-X-C motif chemokine receptor 4	protein_coding	7852	0.00335486	0.0128087
41	ENSG00000137364	TPMT	thiopurine S-methyltransferase	protein_coding	7172	0.00340755	6.89e-16
42	ENSG00000243480	AMY2A	amylase alpha 2A	protein_coding	279	0.00341232	4.68e-06
43	ENSG00000233250	RP3-339A18.6	RP3-339A18.6	antisense	-	0.00352672	0.00227696
44	ENSG00000259675	RP11-507B12.1	RP11-507B12.1	lincRNA	-	0.003669	0.0302476
45	ENSG00000252914	RNU6-789P	RNU6-789P	snRNA	-	0.00368198	0.000421367
46	ENSG00000272407	RP3-511B24.5	pseudogene	pseudogene	-	0.0037164	1.81e-05
47	ENSG00000103351	CLUAP1	clusterin associated protein 1	protein_coding	23059	0.00374356	1.41e-19
48	ENSG00000223584	TVP23CP1	pseudogene	pseudogene	-	0.00383779	2.15e-06
49	ENSG00000200882	RNU6-681P	RNU6-681P	snRNA	-	0.00387507	1.19e-05
50	ENSG00000234945	AC109828.1	AC109828.1	antisense	100505624	0.00387649	0.000302368
51	ENSG00000227945	RP11-103C16.2	RP11-103C16.2	antisense	-	0.00393039	0.000525991
52	ENSG00000257851	HNRNPA3P10	pseudogene	pseudogene	-	0.00394992	6.34e-06
53	ENSG00000087074	PPP1R15A	protein phosphatase 1 regulatory subunit 15A	protein_coding	23645	0.00404534	2.73e-05
54	ENSG00000139329	LUM	lumican	protein_coding	4060	0.00421208	0.0907627
55	ENSG00000251754	RNU6-999P	RNU6-999P	snRNA	-	0.00431066	0.0111879
56	ENSG00000257640	RP11-570L15.2	RP11-570L15.2	antisense	-	0.00435508	0.667562
57	ENSG00000269952	RP11-324I22.3	RP11-324I22.3	sense_intronic	-	0.00443975	0.00189043
58	ENSG00000237399	PITRM1-AS1	PITRM1-AS1	processed_transcript	100507034	0.00444677	0.000139825
59	ENSG00000201607	RNU4-16P	RNU4-16P	snRNA	-	0.00445001	0.00133568
60	ENSG00000260743	RP11-255C15.3	RP11-255C15.3	lincRNA	-	0.0045619	1.11e-06
61	ENSG00000213735	ANAPC10P1	pseudogene	pseudogene	-	0.00461569	4.49e-06
62	ENSG00000269934	RP5-1139B12.3	RP5-1139B12.3	antisense	-	0.0046661	0.00255555
63	ENSG00000244692	RN7SL724P	misc_RNA	misc_RNA	-	0.00467973	0.00511775
64	ENSG00000222345	SNORD19	SNORD19	snoRNA	-	0.00471535	0.00251282
65	ENSG00000188015	S100A3	S100 calcium binding protein A3	protein_coding	6274	0.00480647	0.800854
66	ENSG00000127863	TNFRSF19	TNF receptor superfamily member 19	protein_coding	55504	0.00484721	0.000205218
67	ENSG00000170165	CR848007.2	pseudogene	pseudogene	92595	0.00489959	0.000166291
68	ENSG00000222337	RN7SKP225	misc_RNA	misc_RNA	-	0.00502474	0.00046365
69	ENSG00000120129	DUSP1	dual specificity phosphatase 1	protein_coding	1843	0.00505228	0.00638769
70	ENSG00000255968	RP11-513G19.1	RP11-513G19.1	antisense	-	0.00514276	7.01e-05
71	ENSG00000115363	EVA1A	eva-1 homolog A, regulator of programmed cell death	protein_coding	84141	0.00518076	0.000285029
72	ENSG00000153214	TMEM87B	transmembrane protein 87B	protein_coding	84910	0.00520438	1.03e-16
73	ENSG00000153291	SLC25A27	solute carrier family 25 member 27	protein_coding	9481	0.00531149	1.27e-18
74	ENSG00000234036	RP11-123J14.2	pseudogene	pseudogene	-	0.00533437	1.58e-07
75	ENSG00000184343	SRPK3	SRSF protein kinase 3	protein_coding	26576	0.00540733	1.94e-06
76	ENSG00000222389	RNU2-28P	RNU2-28P	snRNA	-	0.00551271	0.0101761
77	ENSG00000251865	RNU6-518P	RNU6-518P	snRNA	-	0.00555442	0.1832
78	ENSG00000102854	MSLN	mesothelin	protein_coding	10232	0.00560309	0.00665128
79	ENSG00000205038	PKHD1L1	PKHD1 like 1	protein_coding	93035	0.00564281	0.185713
80	ENSG00000187959	CPSF4L	cleavage and polyadenylation specific factor 4 like	protein_coding	642843	0.00568474	0.000656508
81	ENSG00000188735	TMEM120B	transmembrane protein 120B	protein_coding	144404	0.00581781	2.85e-09
82	ENSG00000199883	RN7SKP90	misc_RNA	misc_RNA	-	0.00583185	4.36e-07
83	ENSG00000247228	RP11-296I10.3	RP11-296I10.3	antisense	400541	0.00583426	8.25e-06
84	ENSG00000010017	RANBP9	RAN binding protein 9	protein_coding	10048	0.00585983	9.29e-27
85	ENSG00000259673	IQCH-AS1	IQCH-AS1	lincRNA	100506686	0.00590468	5.67e-16
86	ENSG00000235947	EGOT	EGOT	lincRNA	100126791	0.00593812	0.0189523
87	ENSG00000229852	RP11-398K22.12	RP11-398K22.12	antisense	-	0.00594322	6.39e-18
88	ENSG00000137463	MGARP	mitochondria localized glutamic acid rich protein	protein_coding	84709	0.00603787	2.63e-06
89	ENSG00000269246	CTC-246B18.10	CTC-246B18.10	lincRNA	-	0.00607069	0.000985016
90	ENSG00000254626	RP11-27G22.1	RP11-27G22.1	lincRNA	-	0.00613698	0.000884895
91	ENSG00000270482	RP11-131L12.2	RP11-131L12.2	lincRNA	-	0.006192	1.31e-05
92	ENSG00000111796	KLRB1	killer cell lectin like receptor B1	protein_coding	3820	0.00621212	0.0504569
93	ENSG00000225096	XXbac-BPG55C20.7	XXbac-BPG55C20.7	lincRNA	-	0.00627908	0.000114396
94	ENSG00000259977	AL121578.2	AL121578.2	lincRNA	-	0.00629486	0.294427
95	ENSG00000131747	TOP2A	DNA topoisomerase II alpha	protein_coding	7153	0.0063036	0.00720463
96	ENSG00000238638	AL353626.1	AL353626.1	miRNA	-	0.00635709	7.72e-08
97	ENSG00000122180	MYOG	myogenin	protein_coding	4656	0.00647819	0.000365887
98	ENSG00000253696	KBTBD11-OT1	KBTBD11-OT1	lincRNA	104266957	0.00650442	0.00138438
99	ENSG00000238665	snoU13	snoU13	snoRNA	-	0.00654206	0.00118007
100	ENSG00000267352	SH3GL1P3	pseudogene	pseudogene	-	0.00656343	4.4e-06
