# Supplementary material for: Identification of novel targets and pathways to distinguish suicide dependent or independent on depression diagnosis
Source: Sci Rep. 2023 Feb 13;13:2488. doi: 10.1038/s41598-023-29101-1 (PMC9925752; doi:10.1038/s41598-023-29101-1)
Supplement: Supplementary file 4 — Supplementary Table 4. [file 41598_2023_29101_MOESM4_ESM.xlsx]

## Sheet: Sheet1
Supplementary table 4: summary of hub genes in each module and phenotypic group
Groups	Modules	Hub Genes	Entrez ID	Description of hub genes	Correlation coeffeicient	p-value
Suicide Group	purple	BAP1	8314	BRCA1 associated protein-1	0.34	0.02
(Suicide without MDD)	midnightblue	C20orf196	149840	chromosome 20 open reading frame 196	0.82	1e-12
	brown	C14orf2	9556	chromosome 14 open reading frame 2	0.35	0.01
	blue	RP11-349A22.5	379025	Antisense	-0.44	0.002
Depression Group	black	CIC	23152	capicua transcriptional repressor	0.45	0.0004
(MDD without Suicide )	blue	PARD6G	84552	par-6 family cell polarity regulator gamma	-0.32	0.01
	brown	lnc-MYOCD-1:1	-	lincRNA	-0.48	0.0001
	green	PTN	5764	pleiotrophin	-0.32	0.01
	greenyellow	PRKAR1B	5575	protein kinase, cAMP-dependent, regulatory, type I, beta	0.48	0.0001
	orange	RP11-697N18.2	100507422	Pseudogene	-0.62	2e-07
	pink	MAPK8IP3	23162	mitogen-activated protein kinase 8 interacting protein 3	0.54	1e-05
	purple	GALNTL6	442117	UDP-N-acetyl-alpha-D-galactosamine:polypeptide N-acetylgalactosaminyltransferase-like 6	-0.36	0.005
	yellow	CARNS1	57571	carnosine synthase 1	0.33	0.01
Note: Bold character means the top module correlated with phenotype
