# Supplementary material for: Identification of novel targets and pathways to distinguish suicide dependent or independent on depression diagnosis
Source: Sci Rep. 2023 Feb 13;13:2488. doi: 10.1038/s41598-023-29101-1 (PMC9925752; doi:10.1038/s41598-023-29101-1)
Supplement: Supplementary file 5 — Supplementary Table 5. [file 41598_2023_29101_MOESM5_ESM.xlsx]

## Sheet: S+D
The total genes in the specific sector for the suicide with MDD
Seq_ID	Ensembl_gene_id	Hgnc_symbol	Description	Gene_biotype	Entrezgene_id	p-value (Depression-Group)	p-value (Suicide-Group)
1	ENSG00000001631	KRIT1	KRIT1 ankyrin repeat containing	protein_coding	889	0.211727	0.0151004
2	ENSG00000003756	RBM5	RNA binding motif protein 5	protein_coding	10181	0.0248908	0.117418
3	ENSG00000004455	AK2	adenylate kinase 2	protein_coding	204	0.0403672	0.0976767
4	ENSG00000004776	HSPB6	heat shock protein family B (small) member 6	protein_coding	126393	0.00310466	0.974591
5	ENSG00000004779	NDUFAB1	NADH:ubiquinone oxidoreductase subunit AB1	protein_coding	4706	0.0481561	0.564707
6	ENSG00000004846	ABCB5	ATP binding cassette subfamily B member 5	protein_coding	340273	0.132471	0.0472997
7	ENSG00000004866	ST7	suppression of tumorigenicity 7	protein_coding	7982	0.00331859	0.77645
8	ENSG00000004948	CALCR	calcitonin receptor	protein_coding	799	0.653446	0.0241403
9	ENSG00000005022	SLC25A5	solute carrier family 25 member 5	protein_coding	292	0.0188363	0.0563069
10	ENSG00000005175	RPAP3	RNA polymerase II associated protein 3	protein_coding	79657	0.0446219	0.285097
11	ENSG00000005189	REXO5	RNA exonuclease 5	protein_coding	81691	0.0442135	0.182332
12	ENSG00000005302	MSL3	MSL complex subunit 3	protein_coding	10943	0.0102706	0.713151
13	ENSG00000005436	GCFC2	GC-rich sequence DNA-binding factor 2	protein_coding	6936	0.0395119	0.50501
14	ENSG00000005448	WDR54	WD repeat domain 54	protein_coding	84058	0.0470448	0.628238
15	ENSG00000005486	RHBDD2	rhomboid domain containing 2	protein_coding	57414	0.0208391	0.640095
16	ENSG00000005801	ZNF195	zinc finger protein 195	protein_coding	7748	0.00120444	0.108056
17	ENSG00000006007	GDE1	glycerophosphodiester phosphodiesterase 1	protein_coding	51573	0.0198047	0.996174
18	ENSG00000006652	IFRD1	interferon related developmental regulator 1	protein_coding	3475	0.0484835	0.201617
19	ENSG00000007350	TKTL1	transketolase like 1	protein_coding	8277	0.479086	0.0395872
20	ENSG00000007372	PAX6	paired box 6	protein_coding	5080	0.0442894	0.528751
21	ENSG00000007545	CRAMP1	cramped chromatin regulator homolog 1	protein_coding	57585	0.0147108	0.703772
22	ENSG00000007952	NOX1	NADPH oxidase 1	protein_coding	27035	0.037909	0.403872
23	ENSG00000008324	SS18L2	SS18 like 2	protein_coding	51188	0.0449491	0.338504
24	ENSG00000008405	CRY1	cryptochrome circadian regulator 1	protein_coding	1407	0.0100355	0.210912
25	ENSG00000009724	MASP2	mannan binding lectin serine peptidase 2	protein_coding	10747	0.569736	0.0301394
26	ENSG00000009830	POMT2	protein O-mannosyltransferase 2	protein_coding	29954	0.0318059	0.193862
27	ENSG00000009844	VTA1	vesicle trafficking 1	protein_coding	51534	0.0279716	0.588849
28	ENSG00000010165	EEF1AKNMT	eEF1A lysine and N-terminal methyltransferase	protein_coding	51603	0.0370093	0.678139
29	ENSG00000010244	ZNF207	zinc finger protein 207	protein_coding	7756	0.0483464	0.224233
30	ENSG00000010256	UQCRC1	ubiquinol-cytochrome c reductase core protein 1	protein_coding	7384	0.0495052	0.38729
31	ENSG00000010810	FYN	FYN proto-oncogene, Src family tyrosine kinase	protein_coding	2534	0.0464675	0.139642
32	ENSG00000011114	BTBD7	BTB domain containing 7	protein_coding	55727	0.0447486	0.519765
33	ENSG00000011258	MBTD1	mbt domain containing 1	protein_coding	54799	0.0220509	0.158558
34	ENSG00000011275	RNF216	ring finger protein 216	protein_coding	54476	0.702089	0.0290047
35	ENSG00000011405	PIK3C2A	phosphatidylinositol-4-phosphate 3-kinase catalytic subunit type 2 alpha	protein_coding	5286	0.00829458	0.490106
36	ENSG00000012223	LTF	lactotransferrin	protein_coding	4057	0.0434814	0.5067
37	ENSG00000016391	CHDH	choline dehydrogenase	protein_coding	55349	0.0280227	0.653259
38	ENSG00000017260	ATP2C1	ATPase secretory pathway Ca2+ transporting 1	protein_coding	27032	0.833692	0.039776
39	ENSG00000018408	WWTR1	WW domain containing transcription regulator 1	protein_coding	25937	0.0328915	0.560625
40	ENSG00000018869	ZNF582	zinc finger protein 582	protein_coding	147948	0.0202832	0.393568
41	ENSG00000019485	PRDM11	PR/SET domain 11	protein_coding	56981	0.865349	0.0291035
42	ENSG00000022277	RTF2	replication termination factor 2	protein_coding	51507	0.0079378	0.662259
43	ENSG00000023330	ALAS1	5'-aminolevulinate synthase 1	protein_coding	211	0.0406096	0.453295
44	ENSG00000023572	GLRX2	glutaredoxin 2	protein_coding	51022	0.0181443	0.689312
45	ENSG00000023902	PLEKHO1	pleckstrin homology domain containing O1	protein_coding	51177	0.989393	0.0289694
46	ENSG00000024048	UBR2	ubiquitin protein ligase E3 component n-recognin 2	protein_coding	23304	0.00583968	0.208521
47	ENSG00000025293	PHF20	PHD finger protein 20	protein_coding	51230	0.0362716	0.975636
48	ENSG00000025772	TOMM34	translocase of outer mitochondrial membrane 34	protein_coding	10953	0.0277754	0.26683
49	ENSG00000028137	TNFRSF1B	TNF receptor superfamily member 1B	protein_coding	7133	0.283548	0.0428456
50	ENSG00000028528	SNX1	sorting nexin 1	protein_coding	6642	0.0435542	0.605173
51	ENSG00000031081	ARHGAP31	Rho GTPase activating protein 31	protein_coding	57514	0.028073	0.331989
52	ENSG00000033030	ZCCHC8	zinc finger CCHC-type containing 8	protein_coding	55596	0.0240704	0.571959
53	ENSG00000034063	NA	NA	NA	NA	0.0467671	0.314074
54	ENSG00000035141	FAM136A	family with sequence similarity 136 member A	protein_coding	84908	0.0339321	0.600955
55	ENSG00000035403	VCL	vinculin	protein_coding	7414	0.0165805	0.231934
56	ENSG00000036549	ZZZ3	zinc finger ZZ-type containing 3	protein_coding	26009	0.0957785	0.0263184
57	ENSG00000037474	NSUN2	NOP2/Sun RNA methyltransferase 2	protein_coding	54888	0.0121483	0.0542043
58	ENSG00000038274	MAT2B	methionine adenosyltransferase 2B	protein_coding	27430	0.030922	0.727438
59	ENSG00000040341	STAU2	staufen double-stranded RNA binding protein 2	protein_coding	27067	0.0475358	0.931158
60	ENSG00000041988	THAP3	THAP domain containing 3	protein_coding	90326	0.0053556	0.711637
61	ENSG00000042753	AP2S1	adaptor related protein complex 2 subunit sigma 1	protein_coding	1175	0.00277688	0.798885
62	ENSG00000043462	LCP2	lymphocyte cytosolic protein 2	protein_coding	3937	0.038175	0.228539
63	ENSG00000044446	PHKA2	phosphorylase kinase regulatory subunit alpha 2	protein_coding	5256	0.040879	0.304232
64	ENSG00000047410	TPR	translocated promoter region, nuclear basket protein	protein_coding	7175	0.0114013	0.215406
65	ENSG00000047634	SCML1	Scm polycomb group protein like 1	protein_coding	6322	0.117476	0.0486013
66	ENSG00000048028	USP28	ubiquitin specific peptidase 28	protein_coding	57646	0.00242373	0.181227
67	ENSG00000049247	UTS2	urotensin 2	protein_coding	10911	0.00989702	0.427355
68	ENSG00000049449	RCN1	reticulocalbin 1	protein_coding	5954	0.0425941	0.380057
69	ENSG00000051825	MPHOSPH9	M-phase phosphoprotein 9	protein_coding	10198	0.0260379	0.0300092
70	ENSG00000053328	METTL24	methyltransferase like 24	protein_coding	728464	0.045624	0.332332
71	ENSG00000053747	LAMA3	laminin subunit alpha 3	protein_coding	3909	0.0463336	0.661899
72	ENSG00000053770	AP5M1	adaptor related protein complex 5 subunit mu 1	protein_coding	55745	0.0485085	0.172432
73	ENSG00000054148	PHPT1	phosphohistidine phosphatase 1	protein_coding	29085	0.0105727	0.656393
74	ENSG00000054179	ENTPD2	ectonucleoside triphosphate diphosphohydrolase 2	protein_coding	954	0.0438038	0.219669
75	ENSG00000054282	SDCCAG8	SHH signaling and ciliogenesis regulator SDCCAG8	protein_coding	10806	0.135875	0.0273441
76	ENSG00000055609	KMT2C	lysine methyltransferase 2C	protein_coding	58508	0.0408712	0.546588
77	ENSG00000057757	PITHD1	PITH domain containing 1	protein_coding	57095	0.00753906	0.765071
78	ENSG00000058091	CDK14	cyclin dependent kinase 14	protein_coding	5218	0.0363553	0.704661
79	ENSG00000058673	ZC3H11A	zinc finger CCCH-type containing 11A	protein_coding	9877	0.0336505	0.22542
80	ENSG00000059588	TARBP1	TAR (HIV-1) RNA binding protein 1	protein_coding	6894	0.00872951	0.562159
81	ENSG00000060339	CCAR1	cell division cycle and apoptosis regulator 1	protein_coding	55749	0.0365666	0.0614149
82	ENSG00000060688	SNRNP40	small nuclear ribonucleoprotein U5 subunit 40	protein_coding	9410	0.647469	0.0368355
83	ENSG00000060749	QSER1	glutamine and serine rich 1	protein_coding	79832	0.0378788	0.22824
84	ENSG00000061987	MON2	MON2 homolog, regulator of endosome-to-Golgi trafficking	protein_coding	23041	0.0255882	0.280453
85	ENSG00000062716	VMP1	vacuole membrane protein 1	protein_coding	81671	0.0221218	0.12843
86	ENSG00000063587	ZNF275	zinc finger protein 275	protein_coding	10838	0.00389278	0.241919
87	ENSG00000063601	MTMR1	myotubularin related protein 1	protein_coding	8776	0.00698198	0.908858
88	ENSG00000064042	LIMCH1	LIM and calponin homology domains 1	protein_coding	22998	0.0296123	0.072901
89	ENSG00000064419	TNPO3	transportin 3	protein_coding	23534	0.0136539	0.663782
90	ENSG00000064655	EYA2	EYA transcriptional coactivator and phosphatase 2	protein_coding	2139	0.0335348	0.570006
91	ENSG00000065060	UHRF1BP1	UHRF1 binding protein 1	protein_coding	54887	0.00334883	0.633222
92	ENSG00000065243	PKN2	protein kinase N2	protein_coding	5586	0.00711768	0.27539
93	ENSG00000065308	TRAM2	translocation associated membrane protein 2	protein_coding	9697	0.0479038	0.571751
94	ENSG00000065526	SPEN	spen family transcriptional repressor	protein_coding	23013	0.0165548	0.195405
95	ENSG00000065548	ZC3H15	zinc finger CCCH-type containing 15	protein_coding	55854	0.029313	0.625395
96	ENSG00000065559	MAP2K4	mitogen-activated protein kinase kinase 4	protein_coding	6416	0.0289349	0.718932
97	ENSG00000065609	SNAP91	synaptosome associated protein 91	protein_coding	9892	0.0395014	0.950356
98	ENSG00000065970	FOXJ2	forkhead box J2	protein_coding	55810	0.00560064	0.453615
99	ENSG00000067082	KLF6	Kruppel like factor 6	protein_coding	1316	0.0506531	0.00670867
100	ENSG00000067836	ROGDI	rogdi atypical leucine zipper	protein_coding	79641	0.0122698	0.539309
101	ENSG00000068097	HEATR6	HEAT repeat containing 6	protein_coding	63897	0.0162293	0.459464
102	ENSG00000068878	PSME4	proteasome activator subunit 4	protein_coding	23198	0.00381426	0.948701
103	ENSG00000069509	FUNDC1	FUN14 domain containing 1	protein_coding	139341	0.0270673	0.780414
104	ENSG00000069943	PIGB	phosphatidylinositol glycan anchor biosynthesis class B	protein_coding	9488	0.0152267	0.622867
105	ENSG00000070010	UFD1	ubiquitin recognition factor in ER associated degradation 1	protein_coding	7353	0.319584	0.0488222
106	ENSG00000070018	LRP6	LDL receptor related protein 6	protein_coding	4040	0.00845848	0.699745
107	ENSG00000070269	TMEM260	transmembrane protein 260	protein_coding	54916	0.937926	0.0201666
108	ENSG00000070495	JMJD6	jumonji domain containing 6, arginine demethylase and lysine hydroxylase	protein_coding	23210	0.349305	0.0355795
109	ENSG00000071539	TRIP13	thyroid hormone receptor interactor 13	protein_coding	9319	0.018734	0.633848
110	ENSG00000072121	ZFYVE26	zinc finger FYVE-type containing 26	protein_coding	23503	0.00723346	0.385115
111	ENSG00000073598	FNDC8	fibronectin type III domain containing 8	protein_coding	54752	0.037105	0.840149
112	ENSG00000074071	MRPS34	mitochondrial ribosomal protein S34	protein_coding	65993	0.0296478	0.202238
113	ENSG00000074842	MYDGF	myeloid derived growth factor	protein_coding	56005	0.0102784	0.193451
114	ENSG00000074935	TUBE1	tubulin epsilon 1	protein_coding	51175	0.0147037	0.0254139
115	ENSG00000075292	ZNF638	zinc finger protein 638	protein_coding	27332	0.00823045	0.0172355
116	ENSG00000075407	ZNF37A	zinc finger protein 37A	protein_coding	7587	0.0159705	0.0237652
117	ENSG00000075413	MARK3	microtubule affinity regulating kinase 3	protein_coding	4140	0.035049	0.0768692
118	ENSG00000075420	FNDC3B	fibronectin type III domain containing 3B	protein_coding	64778	0.0276182	0.0785885
119	ENSG00000076242	MLH1	mutL homolog 1	protein_coding	4292	0.0494928	0.271686
120	ENSG00000076258	FMO4	flavin containing dimethylaniline monoxygenase 4	protein_coding	2329	0.0458818	0.0989223
121	ENSG00000076650	GPATCH1	G-patch domain containing 1	protein_coding	55094	0.510986	0.035062
122	ENSG00000077080	ACTL6B	actin like 6B	protein_coding	51412	0.0207608	0.710838
123	ENSG00000077152	UBE2T	ubiquitin conjugating enzyme E2 T	protein_coding	29089	0.0143558	0.963268
124	ENSG00000077264	PAK3	p21 (RAC1) activated kinase 3	protein_coding	5063	0.0491539	0.933944
125	ENSG00000077312	SNRPA	small nuclear ribonucleoprotein polypeptide A	protein_coding	6626	0.0229198	0.901683
126	ENSG00000077616	NAALAD2	N-acetylated alpha-linked acidic dipeptidase 2	protein_coding	10003	0.0205254	0.132593
127	ENSG00000078246	TULP3	TUB like protein 3	protein_coding	7289	0.0263496	0.849339
128	ENSG00000078319	PMS2P1	PMS1 homolog 2, mismatch repair system component pseudogene 1	transcribed_unprocessed_pseudogene	NA	0.739929	0.0143593
129	ENSG00000078328	RBFOX1	RNA binding fox-1 homolog 1	protein_coding	54715	0.0396119	0.805593
130	ENSG00000078401	EDN1	endothelin 1	protein_coding	1906	0.0256196	0.813499
131	ENSG00000078487	ZCWPW1	zinc finger CW-type and PWWP domain containing 1	protein_coding	55063	0.720834	0.0461929
132	ENSG00000078674	PCM1	pericentriolar material 1	protein_coding	5108	0.00804886	0.0647812
133	ENSG00000079134	THOC1	THO complex 1	protein_coding	9984	0.00735039	0.224113
134	ENSG00000079263	SP140	SP140 nuclear body protein	protein_coding	11262	0.0230188	0.437056
135	ENSG00000079335	CDC14A	cell division cycle 14A	protein_coding	8556	0.043012	0.249276
136	ENSG00000079387	SENP1	SUMO specific peptidase 1	protein_coding	29843	0.00886873	0.66092
137	ENSG00000080493	SLC4A4	solute carrier family 4 member 4	protein_coding	8671	0.0489594	0.0761663
138	ENSG00000081377	CDC14B	cell division cycle 14B	protein_coding	8555	0.0113106	0.489888
139	ENSG00000081665	ZNF506	zinc finger protein 506	protein_coding	440515	0.0389304	0.00741783
140	ENSG00000081791	DELE1	DAP3 binding cell death enhancer 1	protein_coding	9812	0.0217635	0.698168
141	ENSG00000081818	PCDHB4	protocadherin beta 4	protein_coding	56131	0.00736144	0.770151
142	ENSG00000082068	WDR70	WD repeat domain 70	protein_coding	55100	0.00531128	0.0574797
143	ENSG00000082146	STRADB	STE20 related adaptor beta	protein_coding	55437	0.23812	0.0477114
144	ENSG00000082258	CCNT2	cyclin T2	protein_coding	905	0.0158008	0.783107
145	ENSG00000082458	DLG3	discs large MAGUK scaffold protein 3	protein_coding	1741	0.0207176	0.504599
146	ENSG00000083067	TRPM3	transient receptor potential cation channel subfamily M member 3	protein_coding	80036	0.0205952	0.568911
147	ENSG00000083223	TUT7	terminal uridylyl transferase 7	protein_coding	79670	0.00396492	0.390512
148	ENSG00000083535	PIBF1	progesterone immunomodulatory binding factor 1	protein_coding	10464	0.122228	0.0431416
149	ENSG00000084623	EIF3I	eukaryotic translation initiation factor 3 subunit I	protein_coding	8668	0.01619	0.560562
150	ENSG00000085063	CD59	CD59 molecule (CD59 blood group)	protein_coding	966	0.991719	0.0472648
151	ENSG00000085465	OVGP1	oviductal glycoprotein 1	protein_coding	5016	0.0313687	0.796635
152	ENSG00000085832	EPS15	epidermal growth factor receptor pathway substrate 15	protein_coding	2060	0.0218296	0.662731
153	ENSG00000085982	USP40	ubiquitin specific peptidase 40	protein_coding	55230	0.0215928	0.196185
154	ENSG00000086061	DNAJA1	DnaJ heat shock protein family (Hsp40) member A1	protein_coding	3301	0.032011	0.18823
155	ENSG00000086065	CHMP5	charged multivesicular body protein 5	protein_coding	51510	0.0352236	0.945674
156	ENSG00000086102	NFX1	nuclear transcription factor, X-box binding 1	protein_coding	4799	0.0439763	0.149516
157	ENSG00000086289	EPDR1	ependymin related 1	protein_coding	54749	0.0208892	0.588603
158	ENSG00000086300	SNX10	sorting nexin 10	protein_coding	29887	0.0201215	0.711306
159	ENSG00000086758	HUWE1	HECT, UBA and WWE domain containing E3 ubiquitin protein ligase 1	protein_coding	10075	0.0432871	0.308299
160	ENSG00000087237	CETP	cholesteryl ester transfer protein	protein_coding	1071	0.979732	0.0368667
161	ENSG00000087302	RTRAF	RNA transcription, translation and transport factor	protein_coding	51637	0.0412291	0.705193
162	ENSG00000088320	REM1	RRAD and GEM like GTPase 1	protein_coding	28954	0.013807	0.226166
163	ENSG00000088854	C20orf194	chromosome 20 open reading frame 194	protein_coding	25943	0.00903882	0.535215
164	ENSG00000088926	F11	coagulation factor XI	protein_coding	2160	0.0453889	0.713144
165	ENSG00000089006	SNX5	sorting nexin 5	protein_coding	27131	0.00305946	0.317392
166	ENSG00000089057	SLC23A2	solute carrier family 23 member 2	protein_coding	9962	0.0408944	0.640314
167	ENSG00000089063	TMEM230	transmembrane protein 230	protein_coding	29058	0.00889668	0.380905
168	ENSG00000089091	DZANK1	double zinc ribbon and ankyrin repeat domains 1	protein_coding	55184	0.288757	0.0299358
169	ENSG00000089157	RPLP0	ribosomal protein lateral stalk subunit P0	protein_coding	6175	0.0492189	0.333094
170	ENSG00000089356	FXYD3	FXYD domain containing ion transport regulator 3	protein_coding	5349	0.0166982	0.879179
171	ENSG00000089472	HEPH	hephaestin	protein_coding	9843	0.0452084	0.476649
172	ENSG00000089693	MLF2	myeloid leukemia factor 2	protein_coding	8079	0.045476	0.667271
173	ENSG00000090104	RGS1	regulator of G protein signaling 1	protein_coding	5996	0.0297512	0.137594
174	ENSG00000090263	MRPS33	mitochondrial ribosomal protein S33	protein_coding	51650	0.00217641	0.729554
175	ENSG00000090316	MAEA	macrophage erythroblast attacher, E3 ubiquitin ligase	protein_coding	10296	0.01724	0.815434
176	ENSG00000090512	FETUB	fetuin B	protein_coding	26998	0.0135329	0.381794
177	ENSG00000090686	USP48	ubiquitin specific peptidase 48	protein_coding	84196	0.0175469	0.201774
178	ENSG00000090776	EFNB1	ephrin B1	protein_coding	1947	0.485793	0.0182129
179	ENSG00000090857	PDPR	pyruvate dehydrogenase phosphatase regulatory subunit	protein_coding	55066	0.144369	0.00202626
180	ENSG00000090905	TNRC6A	trinucleotide repeat containing adaptor 6A	protein_coding	27327	0.0246512	0.232559
181	ENSG00000091317	CMTM6	CKLF like MARVEL transmembrane domain containing 6	protein_coding	54918	0.486749	0.0165575
182	ENSG00000091592	NLRP1	NLR family pyrin domain containing 1	protein_coding	22861	0.0231567	0.799616
183	ENSG00000091656	ZFHX4	zinc finger homeobox 4	protein_coding	79776	0.0104999	0.536086
184	ENSG00000091972	CD200	CD200 molecule	protein_coding	4345	0.0394786	0.530046
185	ENSG00000092036	HAUS4	HAUS augmin like complex subunit 4	protein_coding	54930	0.0292288	0.0708694
186	ENSG00000092096	SLC22A17	solute carrier family 22 member 17	protein_coding	51310	0.0182028	0.599108
187	ENSG00000092470	WDR76	WD repeat domain 76	protein_coding	79968	0.0438308	0.479081
188	ENSG00000092847	AGO1	argonaute RISC component 1	protein_coding	26523	0.0200109	0.594324
189	ENSG00000092931	MFSD11	major facilitator superfamily domain containing 11	protein_coding	79157	0.791438	0.0272348
190	ENSG00000095059	DHPS	deoxyhypusine synthase	protein_coding	1725	0.0157748	0.957276
191	ENSG00000095319	NUP188	nucleoporin 188	protein_coding	23511	0.00718983	0.66144
192	ENSG00000095464	PDE6C	phosphodiesterase 6C	protein_coding	5146	0.509133	0.0319695
193	ENSG00000095587	TLL2	tolloid like 2	protein_coding	7093	0.0258211	0.221248
194	ENSG00000095627	TDRD1	tudor domain containing 1	protein_coding	56165	0.117958	0.0057034
195	ENSG00000095637	SORBS1	sorbin and SH3 domain containing 1	protein_coding	10580	0.00871421	0.914679
196	ENSG00000095951	HIVEP1	HIVEP zinc finger 1	protein_coding	3096	0.0356796	0.343274
197	ENSG00000096088	PGC	progastricsin	protein_coding	5225	0.991073	0.0483466
198	ENSG00000096384	HSP90AB1	heat shock protein 90 alpha family class B member 1	protein_coding	3326	0.0190433	0.215671
199	ENSG00000097033	SH3GLB1	SH3 domain containing GRB2 like, endophilin B1	protein_coding	51100	0.0460331	0.769658
200	ENSG00000099204	ABLIM1	actin binding LIM protein 1	protein_coding	3983	0.047335	0.322812
201	ENSG00000099250	NRP1	neuropilin 1	protein_coding	8829	0.25549	0.0202893
202	ENSG00000099795	NDUFB7	NADH:ubiquinone oxidoreductase subunit B7	protein_coding	4713	0.0158689	0.619587
203	ENSG00000099901	RANBP1	RAN binding protein 1	protein_coding	5902	0.00771263	0.570382
204	ENSG00000099977	DDT	D-dopachrome tautomerase	protein_coding	1652	0.0206486	0.892511
205	ENSG00000100003	SEC14L2	SEC14 like lipid binding 2	protein_coding	23541	0.0863219	0.0352228
206	ENSG00000100078	PLA2G3	phospholipase A2 group III	protein_coding	50487	0.527198	0.0428087
207	ENSG00000100099	HPS4	HPS4 biogenesis of lysosomal organelles complex 3 subunit 2	protein_coding	89781	0.34049	0.0316554
208	ENSG00000100129	EIF3L	eukaryotic translation initiation factor 3 subunit L	protein_coding	51386	0.036689	0.720328
209	ENSG00000100138	SNU13	small nuclear ribonucleoprotein 13	protein_coding	4809	0.00366201	0.690947
210	ENSG00000100154	TTC28	tetratricopeptide repeat domain 28	protein_coding	23331	0.0440411	0.460158
211	ENSG00000100201	DDX17	DEAD-box helicase 17	protein_coding	10521	0.0266536	0.186558
212	ENSG00000100218	RSPH14	radial spoke head 14 homolog	protein_coding	27156	0.0192929	0.24866
213	ENSG00000100249	C22orf31	chromosome 22 open reading frame 31	protein_coding	25770	0.0312052	0.93479
214	ENSG00000100330	MTMR3	myotubularin related protein 3	protein_coding	8897	0.0259331	0.990891
215	ENSG00000100335	MIEF1	mitochondrial elongation factor 1	protein_coding	54471	0.0259578	0.0992486
216	ENSG00000100354	TNRC6B	trinucleotide repeat containing adaptor 6B	protein_coding	23112	0.0213205	0.441496
217	ENSG00000100401	RANGAP1	Ran GTPase activating protein 1	protein_coding	5905	0.0142506	0.804458
218	ENSG00000100433	KCNK10	potassium two pore domain channel subfamily K member 10	protein_coding	54207	0.0492337	0.152804
219	ENSG00000100441	KHNYN	KH and NYN domain containing	protein_coding	23351	0.0206677	0.757065
220	ENSG00000100485	SOS2	SOS Ras/Rho guanine nucleotide exchange factor 2	protein_coding	6655	0.0129466	0.146576
221	ENSG00000100523	DDHD1	DDHD domain containing 1	protein_coding	80821	0.000859963	0.951565
222	ENSG00000100532	CGRRF1	cell growth regulator with ring finger domain 1	protein_coding	10668	0.378438	0.0374031
223	ENSG00000100554	ATP6V1D	ATPase H+ transporting V1 subunit D	protein_coding	51382	0.0343048	0.771269
224	ENSG00000100575	TIMM9	translocase of inner mitochondrial membrane 9	protein_coding	26520	0.0442934	0.384148
225	ENSG00000100591	AHSA1	activator of HSP90 ATPase activity 1	protein_coding	10598	0.0230338	0.273541
226	ENSG00000100629	CEP128	centrosomal protein 128	protein_coding	145508	0.0558641	0.045199
227	ENSG00000100632	ERH	ERH mRNA splicing and mitosis factor	protein_coding	2079	0.0406981	0.625334
228	ENSG00000100647	SUSD6	sushi domain containing 6	protein_coding	9766	0.0176323	0.370829
229	ENSG00000100722	ZC3H14	zinc finger CCCH-type containing 14	protein_coding	79882	0.0483651	0.0874621
230	ENSG00000100744	GSKIP	GSK3B interacting protein	protein_coding	51527	0.00927885	0.564432
231	ENSG00000100767	PAPLN	papilin, proteoglycan like sulfated glycoprotein	protein_coding	89932	0.0472641	0.812217
232	ENSG00000100796	PPP4R3A	protein phosphatase 4 regulatory subunit 3A	protein_coding	55671	0.011157	0.581712
233	ENSG00000100804	PSMB5	proteasome 20S subunit beta 5	protein_coding	5693	0.00632749	0.403178
234	ENSG00000100916	BRMS1L	BRMS1 like transcriptional repressor	protein_coding	84312	0.0407263	0.473433
235	ENSG00000100926	TM9SF1	transmembrane 9 superfamily member 1	protein_coding	10548	0.0321993	0.748673
236	ENSG00000101019	UQCC1	ubiquinol-cytochrome c reductase complex assembly factor 1	protein_coding	55245	0.00877586	0.962004
237	ENSG00000101079	NDRG3	NDRG family member 3	protein_coding	57446	0.0314599	0.974004
238	ENSG00000101096	NFATC2	nuclear factor of activated T cells 2	protein_coding	4773	0.0196926	0.372954
239	ENSG00000101146	RAE1	ribonucleic acid export 1	protein_coding	8480	0.014413	0.217267
240	ENSG00000101236	RNF24	ring finger protein 24	protein_coding	11237	0.0442389	0.694985
241	ENSG00000101365	IDH3B	isocitrate dehydrogenase (NAD(+)) 3 non-catalytic subunit beta	protein_coding	3420	0.033571	0.751299
242	ENSG00000101367	MAPRE1	microtubule associated protein RP/EB family member 1	protein_coding	22919	0.0480374	0.317673
243	ENSG00000101444	AHCY	adenosylhomocysteinase	protein_coding	191	0.0468142	0.569472
244	ENSG00000101546	RBFA	ribosome binding factor A	protein_coding	79863	0.407528	0.00671769
245	ENSG00000101574	METTL4	methyltransferase like 4	protein_coding	64863	0.0399388	0.5225
246	ENSG00000101639	CEP192	centrosomal protein 192	protein_coding	55125	0.311415	0.0190922
247	ENSG00000101745	ANKRD12	ankyrin repeat domain 12	protein_coding	23253	0.286822	0.0444866
248	ENSG00000101842	VSIG1	V-set and immunoglobulin domain containing 1	protein_coding	340547	0.0384394	0.794382
249	ENSG00000101856	PGRMC1	progesterone receptor membrane component 1	protein_coding	10857	0.027335	0.890108
250	ENSG00000101871	MID1	midline 1	protein_coding	4281	0.0421046	0.297855
251	ENSG00000101911	PRPS2	phosphoribosyl pyrophosphate synthetase 2	protein_coding	5634	0.00401058	0.686829
252	ENSG00000101935	AMMECR1	AMMECR nuclear protein 1	protein_coding	9949	0.0443206	0.911179
253	ENSG00000101958	GLRA2	glycine receptor alpha 2	protein_coding	2742	0.0308368	0.84409
254	ENSG00000102003	SYP	synaptophysin	protein_coding	6855	0.0205743	0.477495
255	ENSG00000102010	BMX	BMX non-receptor tyrosine kinase	protein_coding	660	0.0497174	0.117691
256	ENSG00000102103	PQBP1	polyglutamine binding protein 1	protein_coding	10084	0.0234156	0.415221
257	ENSG00000102109	PCSK1N	proprotein convertase subtilisin/kexin type 1 inhibitor	protein_coding	27344	0.0372112	0.988543
258	ENSG00000102174	PHEX	phosphate regulating endopeptidase homolog X-linked	protein_coding	5251	0.0299586	0.413632
259	ENSG00000102317	RBM3	RNA binding motif protein 3	protein_coding	5935	0.124256	0.00536943
260	ENSG00000102393	GLA	galactosidase alpha	protein_coding	2717	0.859112	0.0255328
261	ENSG00000102401	ARMCX3	armadillo repeat containing X-linked 3	protein_coding	51566	0.0416384	0.275289
262	ENSG00000102531	FNDC3A	fibronectin type III domain containing 3A	protein_coding	22862	0.0118262	0.940761
263	ENSG00000102547	CAB39L	calcium binding protein 39 like	protein_coding	81617	0.0421498	0.939938
264	ENSG00000102854	MSLN	mesothelin	protein_coding	10232	0.193586	0.0303425
265	ENSG00000102897	LYRM1	LYR motif containing 1	protein_coding	57149	0.00199172	0.414472
266	ENSG00000102921	N4BP1	NEDD4 binding protein 1	protein_coding	9683	0.320087	0.0100584
267	ENSG00000102978	POLR2C	RNA polymerase II subunit C	protein_coding	5432	0.0112617	0.573348
268	ENSG00000103037	SETD6	SET domain containing 6, protein lysine methyltransferase	protein_coding	79918	0.0202925	0.57935
269	ENSG00000103061	SLC7A6OS	solute carrier family 7 member 6 opposite strand	protein_coding	84138	0.0387509	0.529524
270	ENSG00000103064	SLC7A6	solute carrier family 7 member 6	protein_coding	9057	0.0244438	0.200445
271	ENSG00000103253	HAGHL	hydroxyacylglutathione hydrolase like	protein_coding	84264	0.0499999	0.578253
272	ENSG00000103260	METRN	meteorin, glial cell differentiation regulator	protein_coding	79006	0.0497041	0.186246
273	ENSG00000103351	CLUAP1	clusterin associated protein 1	protein_coding	23059	0.0191044	0.486048
274	ENSG00000103353	UBFD1	ubiquitin family domain containing 1	protein_coding	56061	0.0467663	0.550311
275	ENSG00000103363	ELOB	elongin B	protein_coding	6923	0.00769381	0.642721
276	ENSG00000103423	DNAJA3	DnaJ heat shock protein family (Hsp40) member A3	protein_coding	9093	0.0110384	0.622082
277	ENSG00000103479	RBL2	RB transcriptional corepressor like 2	protein_coding	5934	0.0202793	0.347686
278	ENSG00000103550	KNOP1	lysine rich nucleolar protein 1	protein_coding	400506	0.703489	0.0158512
279	ENSG00000103591	AAGAB	alpha and gamma adaptin binding protein	protein_coding	79719	0.0428773	0.438846
280	ENSG00000103599	IQCH	IQ motif containing H	protein_coding	64799	0.322516	0.0340843
281	ENSG00000103769	RAB11A	RAB11A, member RAS oncogene family	protein_coding	8766	0.0497266	0.510553
282	ENSG00000103855	CD276	CD276 molecule	protein_coding	80381	0.452455	0.0401785
283	ENSG00000104067	TJP1	tight junction protein 1	protein_coding	7082	0.0280847	0.307546
284	ENSG00000104140	RHOV	ras homolog family member V	protein_coding	171177	0.0476021	0.138655
285	ENSG00000104142	VPS18	VPS18 core subunit of CORVET and HOPS complexes	protein_coding	57617	0.0237792	0.7358
286	ENSG00000104164	BLOC1S6	biogenesis of lysosomal organelles complex 1 subunit 6	protein_coding	26258	0.0276828	0.371595
287	ENSG00000104205	SGK3	serum/glucocorticoid regulated kinase family member 3	protein_coding	23678	0.044669	0.302558
288	ENSG00000104299	INTS9	integrator complex subunit 9	protein_coding	55756	0.0347724	0.573381
289	ENSG00000104313	EYA1	EYA transcriptional coactivator and phosphatase 1	protein_coding	2138	0.0401618	0.294638
290	ENSG00000104356	POP1	POP1 homolog, ribonuclease P/MRP subunit	protein_coding	10940	0.0173989	0.152329
291	ENSG00000104435	STMN2	stathmin 2	protein_coding	11075	0.011059	0.912045
292	ENSG00000104450	SPAG1	sperm associated antigen 1	protein_coding	6674	0.0446998	0.829246
293	ENSG00000104725	NA	NA	NA	NA	0.0350467	0.834583
294	ENSG00000104728	ARHGEF10	Rho guanine nucleotide exchange factor 10	protein_coding	9639	0.0224976	0.81991
295	ENSG00000104808	DHDH	dihydrodiol dehydrogenase	protein_coding	27294	0.00443294	0.0693442
296	ENSG00000104856	RELB	RELB proto-oncogene, NF-kB subunit	protein_coding	5971	0.624656	0.018861
297	ENSG00000104872	PIH1D1	PIH1 domain containing 1	protein_coding	55011	0.0486045	0.562455
298	ENSG00000104921	FCER2	Fc fragment of IgE receptor II	protein_coding	2208	0.0125437	0.672506
299	ENSG00000105088	OLFM2	olfactomedin 2	protein_coding	93145	0.260247	0.0443965
300	ENSG00000105171	POP4	POP4 homolog, ribonuclease P/MRP subunit	protein_coding	10775	0.0107066	0.660686
301	ENSG00000105173	CCNE1	cyclin E1	protein_coding	898	0.0128434	0.824659
302	ENSG00000105185	PDCD5	programmed cell death 5	protein_coding	9141	0.487446	0.0312925
303	ENSG00000105254	TBCB	tubulin folding cofactor B	protein_coding	1155	0.0192825	0.594921
304	ENSG00000105258	POLR2I	RNA polymerase II subunit I	protein_coding	5438	0.00684198	0.5794
305	ENSG00000105287	PRKD2	protein kinase D2	protein_coding	25865	0.598606	0.0328137
306	ENSG00000105341	DMAC2	distal membrane arm assembly complex 2	protein_coding	55101	0.0440281	0.192295
307	ENSG00000105376	ICAM5	intercellular adhesion molecule 5	protein_coding	7087	0.0435768	0.796133
308	ENSG00000105497	ZNF175	zinc finger protein 175	protein_coding	7728	0.0145844	0.00176758
309	ENSG00000105671	DDX49	DEAD-box helicase 49	protein_coding	54555	0.0381601	0.205116
310	ENSG00000105792	CFAP69	cilia and flagella associated protein 69	protein_coding	79846	0.0275343	0.573552
311	ENSG00000105810	CDK6	cyclin dependent kinase 6	protein_coding	1021	0.248831	0.0498324
312	ENSG00000105835	NAMPT	nicotinamide phosphoribosyltransferase	protein_coding	10135	0.588447	0.03328
313	ENSG00000105852	PON3	paraoxonase 3	protein_coding	5446	0.010493	0.834613
314	ENSG00000105854	PON2	paraoxonase 2	protein_coding	5445	0.0451202	0.665716
315	ENSG00000105875	WDR91	WD repeat domain 91	protein_coding	29062	0.0452263	0.130737
316	ENSG00000105877	DNAH11	dynein axonemal heavy chain 11	protein_coding	8701	0.00784857	0.488133
317	ENSG00000105993	DNAJB6	DnaJ heat shock protein family (Hsp40) member B6	protein_coding	10049	0.00806781	0.124892
318	ENSG00000106025	TSPAN12	tetraspanin 12	protein_coding	23554	0.221573	0.0310612
319	ENSG00000106077	ABHD11	abhydrolase domain containing 11	protein_coding	83451	0.713534	0.0464249
320	ENSG00000106125	MINDY4	MINDY lysine 48 deubiquitinase 4	protein_coding	84182	0.0135684	0.287644
321	ENSG00000106153	CHCHD2	coiled-coil-helix-coiled-coil-helix domain containing 2	protein_coding	51142	0.0394113	0.133155
322	ENSG00000106344	RBM28	RNA binding motif protein 28	protein_coding	55131	0.011751	0.440186
323	ENSG00000106367	AP1S1	adaptor related protein complex 1 subunit sigma 1	protein_coding	1174	0.0131509	0.349003
324	ENSG00000106459	NRF1	nuclear respiratory factor 1	protein_coding	4899	0.0387139	0.707719
325	ENSG00000106511	MEOX2	mesenchyme homeobox 2	protein_coding	4223	0.599521	0.0209379
326	ENSG00000106536	POU6F2	POU class 6 homeobox 2	protein_coding	11281	0.0377779	0.870902
327	ENSG00000106537	TSPAN13	tetraspanin 13	protein_coding	27075	0.0260859	0.695097
328	ENSG00000106603	COA1	cytochrome c oxidase assembly factor 1 homolog	protein_coding	55744	0.0262344	0.479908
329	ENSG00000106682	EIF4H	eukaryotic translation initiation factor 4H	protein_coding	7458	0.0169797	0.508613
330	ENSG00000106689	LHX2	LIM homeobox 2	protein_coding	9355	0.0342034	0.172467
331	ENSG00000106723	SPIN1	spindlin 1	protein_coding	10927	0.0279141	0.824862
332	ENSG00000106772	PRUNE2	prune homolog 2 with BCH domain	protein_coding	158471	0.761127	0.0407217
333	ENSG00000106804	C5	complement C5	protein_coding	727	0.0290786	0.219391
334	ENSG00000106853	PTGR1	prostaglandin reductase 1	protein_coding	22949	0.0470574	0.692938
335	ENSG00000107014	RLN2	relaxin 2	protein_coding	6019	0.859956	0.0264824
336	ENSG00000107164	FUBP3	far upstream element binding protein 3	protein_coding	8939	0.0161743	0.558044
337	ENSG00000107223	EDF1	endothelial differentiation related factor 1	protein_coding	8721	0.0356775	0.842457
338	ENSG00000107249	GLIS3	GLIS family zinc finger 3	protein_coding	169792	0.00866683	0.900887
339	ENSG00000107371	EXOSC3	exosome component 3	protein_coding	51010	0.912715	0.0112624
340	ENSG00000107443	CCNJ	cyclin J	protein_coding	54619	0.025796	0.548441
341	ENSG00000107518	ATRNL1	attractin like 1	protein_coding	26033	0.0249223	0.979019
342	ENSG00000107537	PHYH	phytanoyl-CoA 2-hydroxylase	protein_coding	5264	0.663285	0.0208413
343	ENSG00000107554	DNMBP	dynamin binding protein	protein_coding	23268	0.043619	0.317666
344	ENSG00000107611	CUBN	cubilin	protein_coding	8029	0.0163439	0.600285
345	ENSG00000107614	TRDMT1	tRNA aspartic acid methyltransferase 1	protein_coding	1787	0.000262901	0.89395
346	ENSG00000107669	ATE1	arginyltransferase 1	protein_coding	11101	0.0362304	0.520445
347	ENSG00000107863	ARHGAP21	Rho GTPase activating protein 21	protein_coding	57584	0.0279832	0.0585505
348	ENSG00000107874	CUEDC2	CUE domain containing 2	protein_coding	79004	0.0222857	0.286345
349	ENSG00000107957	SH3PXD2A	SH3 and PX domains 2A	protein_coding	9644	0.393173	0.0170713
350	ENSG00000107959	PITRM1	pitrilysin metallopeptidase 1	protein_coding	10531	0.0398119	0.80861
351	ENSG00000107968	MAP3K8	mitogen-activated protein kinase kinase kinase 8	protein_coding	1326	0.0348101	0.319439
352	ENSG00000108187	PBLD	phenazine biosynthesis like protein domain containing	protein_coding	64081	0.0323513	0.499747
353	ENSG00000108384	RAD51C	RAD51 paralog C	protein_coding	5889	0.0236891	0.49492
354	ENSG00000108468	CBX1	chromobox 1	protein_coding	10951	0.0303393	0.933715
355	ENSG00000108510	MED13	mediator complex subunit 13	protein_coding	9969	0.0251376	0.656023
356	ENSG00000108523	RNF167	ring finger protein 167	protein_coding	26001	0.0358254	0.574744
357	ENSG00000108651	UTP6	UTP6 small subunit processome component	protein_coding	55813	0.021122	0.57839
358	ENSG00000108771	DHX58	DExH-box helicase 58	protein_coding	79132	0.470674	0.0366507
359	ENSG00000108774	RAB5C	RAB5C, member RAS oncogene family	protein_coding	5878	0.943048	0.038407
360	ENSG00000108826	MRPL27	mitochondrial ribosomal protein L27	protein_coding	51264	0.0433697	0.822223
361	ENSG00000108829	LRRC59	leucine rich repeat containing 59	protein_coding	55379	0.0214294	0.445869
362	ENSG00000108848	LUC7L3	LUC7 like 3 pre-mRNA splicing factor	protein_coding	51747	0.0348046	0.346961
363	ENSG00000108854	SMURF2	SMAD specific E3 ubiquitin protein ligase 2	protein_coding	64750	0.0206446	0.566855
364	ENSG00000108924	HLF	HLF transcription factor, PAR bZIP family member	protein_coding	3131	0.0457233	0.806193
365	ENSG00000108953	YWHAE	tyrosine 3-monooxygenase/tryptophan 5-monooxygenase activation protein epsilon	protein_coding	7531	0.018809	0.96774
366	ENSG00000108961	RANGRF	RAN guanine nucleotide release factor	protein_coding	29098	0.000973133	0.177156
367	ENSG00000109066	TMEM104	transmembrane protein 104	protein_coding	54868	0.034329	0.884788
368	ENSG00000109113	RAB34	RAB34, member RAS oncogene family	protein_coding	83871	0.224545	0.0318024
369	ENSG00000109220	CHIC2	cysteine rich hydrophobic domain 2	protein_coding	26511	0.762501	0.0263668
370	ENSG00000109320	NFKB1	nuclear factor kappa B subunit 1	protein_coding	4790	0.0335003	0.373946
371	ENSG00000109390	NDUFC1	NADH:ubiquinone oxidoreductase subunit C1	protein_coding	4717	9.61e-05	0.430466
372	ENSG00000109452	INPP4B	inositol polyphosphate-4-phosphatase type II B	protein_coding	8821	0.0354562	0.332644
373	ENSG00000109475	RPL34	ribosomal protein L34	protein_coding	6164	0.0403344	0.510065
374	ENSG00000109519	GRPEL1	GrpE like 1, mitochondrial	protein_coding	80273	0.0223086	0.832732
375	ENSG00000109534	GAR1	GAR1 ribonucleoprotein	protein_coding	54433	0.190744	0.0165952
376	ENSG00000109787	KLF3	Kruppel like factor 3	protein_coding	51274	0.0440126	0.523734
377	ENSG00000109814	UGDH	UDP-glucose 6-dehydrogenase	protein_coding	7358	0.773051	0.0319981
378	ENSG00000109881	CCDC34	coiled-coil domain containing 34	protein_coding	91057	0.0200545	0.95388
379	ENSG00000109917	ZPR1	ZPR1 zinc finger	protein_coding	8882	0.0214968	0.769166
380	ENSG00000110048	OSBP	oxysterol binding protein	protein_coding	5007	0.0335105	0.620952
381	ENSG00000110442	COMMD9	COMM domain containing 9	protein_coding	29099	0.0412141	0.871522
382	ENSG00000110711	AIP	aryl hydrocarbon receptor interacting protein	protein_coding	9049	0.00213956	0.64645
383	ENSG00000110717	NDUFS8	NADH:ubiquinone oxidoreductase core subunit S8	protein_coding	4728	0.047939	0.513784
384	ENSG00000110801	PSMD9	proteasome 26S subunit, non-ATPase 9	protein_coding	5715	0.0253805	0.550952
385	ENSG00000110852	CLEC2B	C-type lectin domain family 2 member B	protein_coding	9976	0.0735421	0.0154471
386	ENSG00000110906	KCTD10	potassium channel tetramerization domain containing 10	protein_coding	83892	0.0284968	0.737495
387	ENSG00000111052	LIN7A	lin-7 homolog A, crumbs cell polarity complex component	protein_coding	8825	0.0363313	0.852715
388	ENSG00000111110	PPM1H	protein phosphatase, Mg2+/Mn2+ dependent 1H	protein_coding	57460	0.0170133	0.97397
389	ENSG00000111237	VPS29	VPS29 retromer complex component	protein_coding	51699	0.034891	0.993968
390	ENSG00000111321	LTBR	lymphotoxin beta receptor	protein_coding	4055	0.0355198	0.373261
391	ENSG00000111554	MDM1	Mdm1 nuclear protein	protein_coding	56890	0.032842	0.0107078
392	ENSG00000111639	MRPL51	mitochondrial ribosomal protein L51	protein_coding	51258	0.00831775	0.836623
393	ENSG00000111652	COPS7A	COP9 signalosome subunit 7A	protein_coding	50813	0.0319642	0.928679
394	ENSG00000111665	CDCA3	cell division cycle associated 3	protein_coding	83461	0.0404093	0.49567
395	ENSG00000111669	TPI1	triosephosphate isomerase 1	protein_coding	7167	0.00876349	0.440576
396	ENSG00000111775	COX6A1	cytochrome c oxidase subunit 6A1	protein_coding	1337	0.0268121	0.408321
397	ENSG00000111799	COL12A1	collagen type XII alpha 1 chain	protein_coding	1303	0.0124112	0.609849
398	ENSG00000111859	NEDD9	neural precursor cell expressed, developmentally down-regulated 9	protein_coding	4739	0.000322289	0.09597
399	ENSG00000111907	TPD52L1	TPD52 like 1	protein_coding	7164	0.0159379	0.94056
400	ENSG00000112031	MTRF1L	mitochondrial translational release factor 1 like	protein_coding	54516	0.0416667	0.654415
401	ENSG00000112079	STK38	serine/threonine kinase 38	protein_coding	11329	0.049089	0.95597
402	ENSG00000112096	SOD2	superoxide dismutase 2	protein_coding	6648	0.0414115	0.155191
403	ENSG00000112159	MDN1	midasin AAA ATPase 1	protein_coding	23195	0.00294097	0.111114
404	ENSG00000112282	MED23	mediator complex subunit 23	protein_coding	9439	0.00566726	0.0291141
405	ENSG00000112319	EYA4	EYA transcriptional coactivator and phosphatase 4	protein_coding	2070	0.0147708	0.855497
406	ENSG00000112578	BYSL	bystin like	protein_coding	705	0.10793	0.0015436
407	ENSG00000112584	FAM120B	family with sequence similarity 120B	protein_coding	84498	0.44924	0.0195585
408	ENSG00000112592	TBP	TATA-box binding protein	protein_coding	6908	0.592859	0.00346841
409	ENSG00000112619	PRPH2	peripherin 2	protein_coding	5961	0.185313	0.0323129
410	ENSG00000112624	BICRAL	BRD4 interacting chromatin remodeling complex associated protein like	protein_coding	23506	0.122684	0.0141273
411	ENSG00000112701	SENP6	SUMO specific peptidase 6	protein_coding	26054	0.92374	0.00377477
412	ENSG00000112715	VEGFA	vascular endothelial growth factor A	protein_coding	7422	0.996644	0.0213779
413	ENSG00000112769	LAMA4	laminin subunit alpha 4	protein_coding	3910	0.0440236	0.883213
414	ENSG00000112983	BRD8	bromodomain containing 8	protein_coding	10902	0.0230633	0.427091
415	ENSG00000113068	PFDN1	prefoldin subunit 1	protein_coding	5201	0.0499094	0.506105
416	ENSG00000113240	CLK4	CDC like kinase 4	protein_coding	57396	0.0200922	0.32113
417	ENSG00000113312	TTC1	tetratricopeptide repeat domain 1	protein_coding	7265	0.0240881	0.469231
418	ENSG00000113387	SUB1	SUB1 regulator of transcription	protein_coding	10923	0.0424944	0.836113
419	ENSG00000113522	RAD50	RAD50 double strand break repair protein	protein_coding	10111	0.226886	0.0390561
420	ENSG00000113552	GNPDA1	glucosamine-6-phosphate deaminase 1	protein_coding	10007	0.0384822	0.609176
421	ENSG00000113575	PPP2CA	protein phosphatase 2 catalytic subunit alpha	protein_coding	5515	0.0256637	0.779384
422	ENSG00000113648	MACROH2A1	macroH2A.1 histone	protein_coding	9555	0.310548	0.0327101
423	ENSG00000113742	CPEB4	cytoplasmic polyadenylation element binding protein 4	protein_coding	80315	0.0156888	0.0550519
424	ENSG00000113838	TBCCD1	TBCC domain containing 1	protein_coding	55171	0.0380754	0.427086
425	ENSG00000113916	BCL6	BCL6 transcription repressor	protein_coding	604	0.0323772	0.139299
426	ENSG00000113966	ARL6	ADP ribosylation factor like GTPase 6	protein_coding	84100	0.0340783	0.610994
427	ENSG00000114107	CEP70	centrosomal protein 70	protein_coding	80321	0.52749	0.0179628
428	ENSG00000114125	RNF7	ring finger protein 7	protein_coding	9616	0.00213341	0.325513
429	ENSG00000114204	SERPINI2	serpin family I member 2	protein_coding	5276	0.0275449	0.287684
430	ENSG00000114248	LRRC31	leucine rich repeat containing 31	protein_coding	79782	0.240916	0.0256951
431	ENSG00000114391	RPL24	ribosomal protein L24	protein_coding	6152	0.0216539	0.445606
432	ENSG00000114405	C3orf14	chromosome 3 open reading frame 14	protein_coding	57415	0.0204249	0.97305
433	ENSG00000114790	ARHGEF26	Rho guanine nucleotide exchange factor 26	protein_coding	26084	0.0111048	0.229513
434	ENSG00000114857	NKTR	natural killer cell triggering receptor	protein_coding	4820	0.0149327	0.194328
435	ENSG00000114904	NEK4	NIMA related kinase 4	protein_coding	6787	0.0317285	0.266835
436	ENSG00000114942	EEF1B2	eukaryotic translation elongation factor 1 beta 2	protein_coding	1933	0.0190259	0.651007
437	ENSG00000114982	KANSL3	KAT8 regulatory NSL complex subunit 3	protein_coding	55683	0.41523	0.0228209
438	ENSG00000115084	SLC35F5	solute carrier family 35 member F5	protein_coding	80255	0.02811	0.71747
439	ENSG00000115368	WDR75	WD repeat domain 75	protein_coding	84128	0.0100858	0.0141796
440	ENSG00000115541	HSPE1	heat shock protein family E (Hsp10) member 1	protein_coding	3336	0.558646	0.0322493
441	ENSG00000115598	IL1RL2	interleukin 1 receptor like 2	protein_coding	8808	0.835952	0.049532
442	ENSG00000115602	IL1RL1	interleukin 1 receptor like 1	protein_coding	9173	0.014992	0.328836
443	ENSG00000115604	IL18R1	interleukin 18 receptor 1	protein_coding	8809	0.0369285	0.692115
444	ENSG00000115685	PPP1R7	protein phosphatase 1 regulatory subunit 7	protein_coding	5510	0.0114326	0.48647
445	ENSG00000115760	BIRC6	baculoviral IAP repeat containing 6	protein_coding	57448	0.00610605	0.678783
446	ENSG00000115762	PLEKHB2	pleckstrin homology domain containing B2	protein_coding	55041	0.0201662	0.496336
447	ENSG00000115841	RMDN2	regulator of microtubule dynamics 2	protein_coding	151393	0.00296816	0.312524
448	ENSG00000115884	SDC1	syndecan 1	protein_coding	6382	0.0109123	0.316851
449	ENSG00000115944	COX7A2L	cytochrome c oxidase subunit 7A2 like	protein_coding	9167	0.00450371	0.28801
450	ENSG00000115970	THADA	THADA armadillo repeat containing	protein_coding	63892	0.017727	0.105833
451	ENSG00000116001	TIA1	TIA1 cytotoxic granule associated RNA binding protein	protein_coding	7072	0.048306	0.151377
452	ENSG00000116030	SUMO1	small ubiquitin like modifier 1	protein_coding	7341	0.0499966	0.629685
453	ENSG00000116044	NFE2L2	nuclear factor, erythroid 2 like 2	protein_coding	4780	0.0496275	0.922886
454	ENSG00000116096	SPR	sepiapterin reductase	protein_coding	6697	0.012056	0.418185
455	ENSG00000116117	PARD3B	par-3 family cell polarity regulator beta	protein_coding	117583	0.0396329	0.929942
456	ENSG00000116161	CACYBP	calcyclin binding protein	protein_coding	27101	0.0272648	0.903884
457	ENSG00000116198	CEP104	centrosomal protein 104	protein_coding	9731	0.216655	0.0358268
458	ENSG00000116221	MRPL37	mitochondrial ribosomal protein L37	protein_coding	51253	0.0288904	0.171937
459	ENSG00000116251	RPL22	ribosomal protein L22	protein_coding	6146	0.0264583	0.442695
460	ENSG00000116288	PARK7	Parkinsonism associated deglycase	protein_coding	11315	0.0163768	0.468693
461	ENSG00000116455	WDR77	WD repeat domain 77	protein_coding	79084	0.0155054	0.464169
462	ENSG00000116539	ASH1L	ASH1 like histone lysine methyltransferase	protein_coding	55870	0.0082701	0.176876
463	ENSG00000116560	SFPQ	splicing factor proline and glutamine rich	protein_coding	6421	0.00372373	0.264347
464	ENSG00000116586	LAMTOR2	late endosomal/lysosomal adaptor, MAPK and MTOR activator 2	protein_coding	28956	0.0216382	0.952357
465	ENSG00000116704	SLC35D1	solute carrier family 35 member D1	protein_coding	23169	0.0131202	0.384206
466	ENSG00000116711	PLA2G4A	phospholipase A2 group IVA	protein_coding	5321	0.0341823	0.226231
467	ENSG00000116761	CTH	cystathionine gamma-lyase	protein_coding	1491	0.0332778	0.0584827
468	ENSG00000116922	C1orf109	chromosome 1 open reading frame 109	protein_coding	54955	0.048285	0.975234
469	ENSG00000116984	MTR	5-methyltetrahydrofolate-homocysteine methyltransferase	protein_coding	4548	0.00582368	0.0164626
470	ENSG00000116990	MYCL	MYCL proto-oncogene, bHLH transcription factor	protein_coding	4610	0.102055	0.0130156
471	ENSG00000117036	ETV3	ETS variant transcription factor 3	protein_coding	2117	0.00280796	0.0809057
472	ENSG00000117395	EBNA1BP2	EBNA1 binding protein 2	protein_coding	10969	0.0380453	0.767387
473	ENSG00000117586	TNFSF4	TNF superfamily member 4	protein_coding	7292	0.271058	0.0329387
474	ENSG00000118007	STAG1	stromal antigen 1	protein_coding	10274	0.0176029	0.722328
475	ENSG00000118058	KMT2A	lysine methyltransferase 2A	protein_coding	4297	0.0258088	0.176667
476	ENSG00000118402	ELOVL4	ELOVL fatty acid elongase 4	protein_coding	6785	0.0117158	0.692772
477	ENSG00000118412	CASP8AP2	caspase 8 associated protein 2	protein_coding	9994	0.0883179	0.0165572
478	ENSG00000118491	ZC2HC1B	zinc finger C2HC-type containing 1B	protein_coding	153918	0.031197	0.647689
479	ENSG00000118520	ARG1	arginase 1	protein_coding	383	0.0463196	0.10117
480	ENSG00000118523	CCN2	cellular communication network factor 2	protein_coding	1490	0.00291703	0.861444
481	ENSG00000118620	ZNF430	zinc finger protein 430	protein_coding	80264	0.312925	0.0251157
482	ENSG00000118680	MYL12B	myosin light chain 12B	protein_coding	103910	0.0124307	0.535794
483	ENSG00000118762	PKD2	polycystin 2, transient receptor potential cation channel	protein_coding	5311	0.0186144	0.186086
484	ENSG00000119013	NDUFB3	NADH:ubiquinone oxidoreductase subunit B3	protein_coding	4709	0.0226971	0.889748
485	ENSG00000119318	RAD23B	RAD23 homolog B, nucleotide excision repair protein	protein_coding	5887	0.00741158	0.810683
486	ENSG00000119326	CTNNAL1	catenin alpha like 1	protein_coding	8727	0.000660072	0.480897
487	ENSG00000119397	CNTRL	centriolin	protein_coding	11064	0.0121957	0.0810622
488	ENSG00000119403	PHF19	PHD finger protein 19	protein_coding	26147	0.0421474	0.980136
489	ENSG00000119440	LCN1P1	lipocalin 1 pseudogene 1	unprocessed_pseudogene	NA	0.753133	0.0108921
490	ENSG00000119630	PGF	placental growth factor	protein_coding	5228	0.282923	0.0439747
491	ENSG00000119640	ACYP1	acylphosphatase 1	protein_coding	97	0.804764	0.0260078
492	ENSG00000119684	MLH3	mutL homolog 3	protein_coding	27030	0.186757	0.00577153
493	ENSG00000119705	SLIRP	SRA stem-loop interacting RNA binding protein	protein_coding	81892	0.0362303	0.687
494	ENSG00000119723	COQ6	coenzyme Q6, monooxygenase	protein_coding	51004	0.00776984	0.35207
495	ENSG00000119725	ZNF410	zinc finger protein 410	protein_coding	57862	0.00912122	0.887784
496	ENSG00000119737	GPR75	G protein-coupled receptor 75	protein_coding	10936	0.0100865	0.719397
497	ENSG00000119778	ATAD2B	ATPase family AAA domain containing 2B	protein_coding	54454	0.00387771	0.448359
498	ENSG00000119865	CNRIP1	cannabinoid receptor interacting protein 1	protein_coding	25927	0.0259717	0.883333
499	ENSG00000119912	IDE	insulin degrading enzyme	protein_coding	3416	0.179221	0.0309855
500	ENSG00000119917	IFIT3	interferon induced protein with tetratricopeptide repeats 3	protein_coding	3437	0.0280377	0.251708
501	ENSG00000119927	GPAM	glycerol-3-phosphate acyltransferase, mitochondrial	protein_coding	57678	0.0460987	0.200419
502	ENSG00000119969	HELLS	helicase, lymphoid specific	protein_coding	3070	0.003049	0.301547
503	ENSG00000119973	PRLHR	prolactin releasing hormone receptor	protein_coding	2834	0.541143	0.0154074
504	ENSG00000120008	WDR11	WD repeat domain 11	protein_coding	55717	0.013331	0.250375
505	ENSG00000120051	CFAP58	cilia and flagella associated protein 58	protein_coding	159686	0.00855424	0.70749
506	ENSG00000120071	KANSL1	KAT8 regulatory NSL complex subunit 1	protein_coding	284058	0.100476	0.0402411
507	ENSG00000120129	DUSP1	dual specificity phosphatase 1	protein_coding	1843	0.00968415	0.039889
508	ENSG00000120256	LRP11	LDL receptor related protein 11	protein_coding	84918	0.0172301	0.817265
509	ENSG00000120262	CCDC170	coiled-coil domain containing 170	protein_coding	80129	0.0332624	0.462061
510	ENSG00000120278	PLEKHG1	pleckstrin homology and RhoGEF domain containing G1	protein_coding	57480	0.0276618	0.156043
511	ENSG00000120279	MYCT1	MYC target 1	protein_coding	80177	0.772351	0.0135096
512	ENSG00000120314	WDR55	WD repeat domain 55	protein_coding	54853	0.0398297	0.0209088
513	ENSG00000120555	SEPTIN7P9	septin 7 pseudogene 9	transcribed_unprocessed_pseudogene	NA	0.246908	0.0172133
514	ENSG00000120586	NA	NA	NA	NA	0.0448847	0.158857
515	ENSG00000120594	PLXDC2	plexin domain containing 2	protein_coding	84898	0.571518	0.0356293
516	ENSG00000120685	PROSER1	proline and serine rich 1	protein_coding	80209	0.00185209	0.063844
517	ENSG00000120727	PAIP2	poly(A) binding protein interacting protein 2	protein_coding	51247	0.0133263	0.487659
518	ENSG00000120733	KDM3B	lysine demethylase 3B	protein_coding	51780	0.0408127	0.912609
519	ENSG00000120738	EGR1	early growth response 1	protein_coding	1958	0.189635	0.0315032
520	ENSG00000120742	SERP1	stress associated endoplasmic reticulum protein 1	protein_coding	27230	0.674314	0.046967
521	ENSG00000120798	NR2C1	nuclear receptor subfamily 2 group C member 1	protein_coding	7181	0.0036838	0.0266674
522	ENSG00000120800	UTP20	UTP20 small subunit processome component	protein_coding	27340	0.00409027	0.0877402
523	ENSG00000120833	SOCS2	suppressor of cytokine signaling 2	protein_coding	8835	0.395423	0.0297836
524	ENSG00000121210	TMEM131L	transmembrane 131 like	protein_coding	23240	0.0152494	0.0443338
525	ENSG00000121270	ABCC11	ATP binding cassette subfamily C member 11	protein_coding	85320	0.0171291	0.750065
526	ENSG00000121410	A1BG	alpha-1-B glycoprotein	protein_coding	1	0.0151731	0.918901
527	ENSG00000121766	ZCCHC17	zinc finger CCHC-type containing 17	protein_coding	51538	0.0260655	0.942
528	ENSG00000121769	FABP3	fatty acid binding protein 3	protein_coding	2170	0.0307383	0.445135
529	ENSG00000121775	TMEM39B	transmembrane protein 39B	protein_coding	55116	0.0417276	0.326547
530	ENSG00000121807	CCR2	C-C motif chemokine receptor 2	protein_coding	729230	0.0243431	0.0911303
531	ENSG00000122008	POLK	DNA polymerase kappa	protein_coding	51426	0.516643	0.0382241
532	ENSG00000122026	RPL21	ribosomal protein L21	protein_coding	6144	0.0406055	0.39316
533	ENSG00000122406	RPL5	ribosomal protein L5	protein_coding	6125	0.0031361	0.757835
534	ENSG00000122417	ODF2L	outer dense fiber of sperm tails 2 like	protein_coding	57489	0.047951	0.344509
535	ENSG00000122435	TRMT13	tRNA methyltransferase 13 homolog	protein_coding	54482	0.0294789	0.192207
536	ENSG00000122484	RPAP2	RNA polymerase II associated protein 2	protein_coding	79871	0.348879	0.0388825
537	ENSG00000122679	RAMP3	receptor activity modifying protein 3	protein_coding	10268	0.774631	0.00849608
538	ENSG00000122691	TWIST1	twist family bHLH transcription factor 1	protein_coding	7291	0.998835	0.02323
539	ENSG00000122705	CLTA	clathrin light chain A	protein_coding	1211	0.0306229	0.699601
540	ENSG00000122729	ACO1	aconitase 1	protein_coding	48	0.00560824	0.829044
541	ENSG00000122779	TRIM24	tripartite motif containing 24	protein_coding	8805	0.611723	0.0405329
542	ENSG00000122783	CYREN	cell cycle regulator of NHEJ	protein_coding	78996	0.0024032	0.989998
543	ENSG00000122862	SRGN	serglycin	protein_coding	5552	0.388227	0.0389774
544	ENSG00000122873	CISD1	CDGSH iron sulfur domain 1	protein_coding	55847	0.0486238	0.983315
545	ENSG00000122877	EGR2	early growth response 2	protein_coding	1959	0.364953	0.0197908
546	ENSG00000122912	SLC25A16	solute carrier family 25 member 16	protein_coding	8034	0.0374036	0.988045
547	ENSG00000123066	MED13L	mediator complex subunit 13L	protein_coding	23389	0.0141754	0.465808
548	ENSG00000123106	CCDC91	coiled-coil domain containing 91	protein_coding	55297	0.0376374	0.713736
549	ENSG00000123144	TRIR	telomerase RNA component interacting RNase	protein_coding	79002	0.0169731	0.841338
550	ENSG00000123178	SPRYD7	SPRY domain containing 7	protein_coding	57213	0.0236896	0.75396
551	ENSG00000123358	NR4A1	nuclear receptor subfamily 4 group A member 1	protein_coding	3164	0.00990672	0.0203529
552	ENSG00000123552	USP45	ubiquitin specific peptidase 45	protein_coding	85015	0.0433452	0.0621166
553	ENSG00000123999	INHA	inhibin subunit alpha	protein_coding	3623	0.0330633	0.970048
554	ENSG00000124003	MOGAT1	monoacylglycerol O-acyltransferase 1	protein_coding	116255	0.141685	0.00218071
555	ENSG00000124019	FAM124B	family with sequence similarity 124 member B	protein_coding	79843	0.442967	0.0232394
556	ENSG00000124097	HMGB1P1	high mobility group box 1 pseudogene 1	processed_pseudogene	NA	0.816381	0.0246284
557	ENSG00000124194	GDAP1L1	ganglioside induced differentiation associated protein 1 like 1	protein_coding	78997	0.0187655	0.906546
558	ENSG00000124466	LYPD3	LY6/PLAUR domain containing 3	protein_coding	27076	0.298022	0.0141078
559	ENSG00000124529	NA	NA	NA	NA	0.893895	0.0385617
560	ENSG00000124562	SNRPC	small nuclear ribonucleoprotein polypeptide C	protein_coding	6631	0.00293122	0.818061
561	ENSG00000124614	RPS10	ribosomal protein S10	protein_coding	6204	0.0199729	0.651779
562	ENSG00000124713	GNMT	glycine N-methyltransferase	protein_coding	27232	0.0426059	0.276189
563	ENSG00000124721	DNAH8	dynein axonemal heavy chain 8	protein_coding	1769	0.935018	0.0270836
564	ENSG00000124802	EEF1E1	eukaryotic translation elongation factor 1 epsilon 1	protein_coding	9521	0.00527435	0.88302
565	ENSG00000125037	EMC3	ER membrane protein complex subunit 3	protein_coding	55831	0.0269007	0.727947
566	ENSG00000125124	BBS2	Bardet-Biedl syndrome 2	protein_coding	583	0.016902	0.410739
567	ENSG00000125149	C16orf70	chromosome 16 open reading frame 70	protein_coding	80262	0.0464694	0.855425
568	ENSG00000125356	NDUFA1	NADH:ubiquinone oxidoreductase subunit A1	protein_coding	4694	0.0125934	0.508822
569	ENSG00000125398	SOX9	SRY-box transcription factor 9	protein_coding	6662	0.0440584	0.468623
570	ENSG00000125430	HS3ST3B1	heparan sulfate-glucosamine 3-sulfotransferase 3B1	protein_coding	9953	0.26848	0.0109422
571	ENSG00000125445	MRPS7	mitochondrial ribosomal protein S7	protein_coding	51081	0.0161011	0.911764
572	ENSG00000125458	NT5C	5', 3'-nucleotidase, cytosolic	protein_coding	30833	0.0223118	0.672645
573	ENSG00000125510	OPRL1	opioid related nociceptin receptor 1	protein_coding	4987	0.039371	0.307785
574	ENSG00000125657	TNFSF9	TNF superfamily member 9	protein_coding	8744	0.910036	0.0150817
575	ENSG00000125691	RPL23	ribosomal protein L23	protein_coding	9349	0.0145799	0.403522
576	ENSG00000125740	FOSB	FosB proto-oncogene, AP-1 transcription factor subunit	protein_coding	2354	0.0266487	0.104756
577	ENSG00000125743	SNRPD2	small nuclear ribonucleoprotein D2 polypeptide	protein_coding	6633	0.0341319	0.861093
578	ENSG00000125775	SDCBP2	syndecan binding protein 2	protein_coding	27111	0.225034	0.0429901
579	ENSG00000125780	TGM3	transglutaminase 3	protein_coding	7053	0.969192	0.044865
580	ENSG00000125812	GZF1	GDNF inducible zinc finger protein 1	protein_coding	64412	0.593164	0.034012
581	ENSG00000125835	SNRPB	small nuclear ribonucleoprotein polypeptides B and B1	protein_coding	6628	0.378359	0.0456497
582	ENSG00000125868	DSTN	destrin, actin depolymerizing factor	protein_coding	11034	0.0195317	0.891575
583	ENSG00000125870	SNRPB2	small nuclear ribonucleoprotein polypeptide B2	protein_coding	6629	0.0239128	0.649424
584	ENSG00000125898	FAM110A	family with sequence similarity 110 member A	protein_coding	83541	0.0291829	0.588511
585	ENSG00000126070	AGO3	argonaute RISC catalytic component 3	protein_coding	192669	0.0194368	0.174019
586	ENSG00000126088	UROD	uroporphyrinogen decarboxylase	protein_coding	7389	0.0471461	0.773171
587	ENSG00000126249	PDCD2L	programmed cell death 2 like	protein_coding	84306	0.0161665	0.649997
588	ENSG00000126267	COX6B1	cytochrome c oxidase subunit 6B1	protein_coding	1340	0.0123335	0.866806
589	ENSG00000126581	BECN1	beclin 1	protein_coding	8678	0.0328412	0.392944
590	ENSG00000126775	ATG14	autophagy related 14	protein_coding	22863	0.00804628	0.238492
591	ENSG00000126785	RHOJ	ras homolog family member J	protein_coding	57381	0.0191187	0.430364
592	ENSG00000126804	ZBTB1	zinc finger and BTB domain containing 1	protein_coding	22890	0.206773	0.0427318
593	ENSG00000126947	ARMCX1	armadillo repeat containing X-linked 1	protein_coding	51309	0.0257432	0.59591
594	ENSG00000126950	TMEM35A	transmembrane protein 35A	protein_coding	59353	0.00735591	0.959139
595	ENSG00000127125	PPCS	phosphopantothenoylcysteine synthetase	protein_coding	79717	0.0194129	0.785722
596	ENSG00000127184	COX7C	cytochrome c oxidase subunit 7C	protein_coding	1350	0.008604	0.582401
597	ENSG00000127191	TRAF2	TNF receptor associated factor 2	protein_coding	7186	0.712439	0.044567
598	ENSG00000127325	BEST3	bestrophin 3	protein_coding	144453	0.0341703	0.771167
599	ENSG00000127337	YEATS4	YEATS domain containing 4	protein_coding	8089	0.0305562	0.867995
600	ENSG00000127362	TAS2R3	taste 2 receptor member 3	protein_coding	50831	0.0228399	0.207458
601	ENSG00000127366	TAS2R5	taste 2 receptor member 5	protein_coding	54429	0.00402106	0.788545
602	ENSG00000127472	PLA2G5	phospholipase A2 group V	protein_coding	5322	0.0872465	0.0202742
603	ENSG00000127481	UBR4	ubiquitin protein ligase E3 component n-recognin 4	protein_coding	23352	0.0391792	0.484458
604	ENSG00000127540	UQCR11	ubiquinol-cytochrome c reductase, complex III subunit XI	protein_coding	10975	0.0344425	0.286639
605	ENSG00000127588	GNG13	G protein subunit gamma 13	protein_coding	51764	0.0463083	0.283962
606	ENSG00000127603	MACF1	microtubule actin crosslinking factor 1	protein_coding	23499	0.0112369	0.649
607	ENSG00000127824	TUBA4A	tubulin alpha 4a	protein_coding	7277	0.00809132	0.712597
608	ENSG00000127837	AAMP	angio associated migratory cell protein	protein_coding	14	0.0390756	0.377626
609	ENSG00000127863	TNFRSF19	TNF receptor superfamily member 19	protein_coding	55504	0.922719	0.0417419
610	ENSG00000127914	AKAP9	A-kinase anchoring protein 9	protein_coding	10142	0.00445955	0.0880547
611	ENSG00000127952	STYXL1	serine/threonine/tyrosine interacting like 1	protein_coding	51657	0.856629	0.00735677
612	ENSG00000127989	MTERF1	mitochondrial transcription termination factor 1	protein_coding	7978	0.617538	0.0441538
613	ENSG00000128016	ZFP36	ZFP36 ring finger protein	protein_coding	7538	0.376283	0.0305903
614	ENSG00000128045	RASL11B	RAS like family 11 member B	protein_coding	65997	0.0477723	0.383916
615	ENSG00000128245	YWHAH	tyrosine 3-monooxygenase/tryptophan 5-monooxygenase activation protein eta	protein_coding	7533	0.0101673	0.949552
616	ENSG00000128487	SPECC1	sperm antigen with calponin homology and coiled-coil domains 1	protein_coding	92521	0.0337928	0.186351
617	ENSG00000128536	CDHR3	cadherin related family member 3	protein_coding	222256	0.0357391	0.462747
618	ENSG00000128609	NDUFA5	NADH:ubiquinone oxidoreductase subunit A5	protein_coding	4698	0.0246754	0.965196
619	ENSG00000128641	MYO1B	myosin IB	protein_coding	4430	0.492206	0.03897
620	ENSG00000128654	MTX2	metaxin 2	protein_coding	10651	0.0239455	0.751598
621	ENSG00000128656	CHN1	chimerin 1	protein_coding	1123	0.0228419	0.677101
622	ENSG00000128739	SNRPN	small nuclear ribonucleoprotein polypeptide N	protein_coding	6638	0.00466675	0.302802
623	ENSG00000128908	INO80	INO80 complex ATPase subunit	protein_coding	54617	0.147925	0.0461549
624	ENSG00000128915	ICE2	interactor of little elongation complex ELL subunit 2	protein_coding	79664	0.034146	0.23518
625	ENSG00000129116	PALLD	palladin, cytoskeletal associated protein	protein_coding	23022	0.0160354	0.663282
626	ENSG00000129158	SERGEF	secretion regulating guanine nucleotide exchange factor	protein_coding	26297	0.669019	0.0474063
627	ENSG00000129197	RPAIN	RPA interacting protein	protein_coding	84268	0.0484799	0.243517
628	ENSG00000129422	MTUS1	microtubule associated scaffold protein 1	protein_coding	57509	0.0449389	0.409093
629	ENSG00000129472	RAB2B	RAB2B, member RAS oncogene family	protein_coding	84932	0.121711	0.0465118
630	ENSG00000129473	BCL2L2	BCL2 like 2	protein_coding	599	0.0125249	0.38907
631	ENSG00000129566	TEP1	telomerase associated protein 1	protein_coding	7011	0.0361905	0.812377
632	ENSG00000130066	SAT1	spermidine/spermine N1-acetyltransferase 1	protein_coding	6303	0.132837	0.0241231
633	ENSG00000130159	ECSIT	ECSIT signaling integrator	protein_coding	51295	0.0131516	0.998422
634	ENSG00000130165	ELOF1	elongation factor 1 homolog	protein_coding	84337	0.00636198	0.390123
635	ENSG00000130202	NECTIN2	nectin cell adhesion molecule 2	protein_coding	5819	0.918144	0.019484
636	ENSG00000130255	RPL36	ribosomal protein L36	protein_coding	25873	0.0370241	0.808989
637	ENSG00000130300	PLVAP	plasmalemma vesicle associated protein	protein_coding	83483	0.0171907	0.184211
638	ENSG00000130303	BST2	bone marrow stromal cell antigen 2	protein_coding	684	0.171906	0.0471985
639	ENSG00000130413	STK33	serine/threonine kinase 33	protein_coding	65975	0.0384573	0.860094
640	ENSG00000130477	UNC13A	unc-13 homolog A	protein_coding	23025	0.0493389	0.893753
641	ENSG00000130508	PXDN	peroxidasin	protein_coding	7837	0.0245678	0.371769
642	ENSG00000130540	SULT4A1	sulfotransferase family 4A member 1	protein_coding	25830	0.0422305	0.832869
643	ENSG00000130612	CYP2G1P	cytochrome P450 family 2 subfamily G member 1, pseudogene	transcribed_unprocessed_pseudogene	22952	0.050943	0.0179405
644	ENSG00000130640	TUBGCP2	tubulin gamma complex associated protein 2	protein_coding	10844	0.0105844	0.415927
645	ENSG00000130684	ZNF337	zinc finger protein 337	protein_coding	26152	0.0276083	0.0460911
646	ENSG00000130741	EIF2S3	eukaryotic translation initiation factor 2 subunit gamma	protein_coding	1968	0.0428887	0.789967
647	ENSG00000130770	ATP5IF1	ATP synthase inhibitory factor subunit 1	protein_coding	93974	0.00268227	0.925274
648	ENSG00000130772	MED18	mediator complex subunit 18	protein_coding	54797	0.0411224	0.547133
649	ENSG00000130779	CLIP1	CAP-Gly domain containing linker protein 1	protein_coding	6249	0.00537813	0.941251
650	ENSG00000130783	CCDC62	coiled-coil domain containing 62	protein_coding	84660	0.145285	0.0336094
651	ENSG00000130811	EIF3G	eukaryotic translation initiation factor 3 subunit G	protein_coding	8666	0.0456496	0.449644
652	ENSG00000130830	MPP1	membrane palmitoylated protein 1	protein_coding	4354	0.0306742	0.878736
653	ENSG00000130876	SLC7A10	solute carrier family 7 member 10	protein_coding	56301	0.0466875	0.0200078
654	ENSG00000130921	C12orf65	chromosome 12 open reading frame 65	protein_coding	91574	0.684713	0.00235263
655	ENSG00000131023	LATS1	large tumor suppressor kinase 1	protein_coding	9113	0.0140267	0.319299
656	ENSG00000131095	GFAP	glial fibrillary acidic protein	protein_coding	2670	0.0320899	0.169184
657	ENSG00000131116	ZNF428	zinc finger protein 428	protein_coding	126299	0.0334741	0.581455
658	ENSG00000131196	NFATC1	nuclear factor of activated T cells 1	protein_coding	4772	0.0459657	0.366916
659	ENSG00000131236	CAP1	cyclase associated actin cytoskeleton regulatory protein 1	protein_coding	10487	0.0311539	0.611642
660	ENSG00000131375	CAPN7	calpain 7	protein_coding	23473	0.0454137	0.0585293
661	ENSG00000131446	MGAT1	alpha-1,3-mannosyl-glycoprotein 2-beta-N-acetylglucosaminyltransferase	protein_coding	4245	0.235055	0.0304952
662	ENSG00000131469	RPL27	ribosomal protein L27	protein_coding	6155	0.025342	0.747007
663	ENSG00000131475	VPS25	vacuolar protein sorting 25 homolog	protein_coding	84313	0.00976749	0.656418
664	ENSG00000131495	NDUFA2	NADH:ubiquinone oxidoreductase subunit A2	protein_coding	4695	0.0108031	0.655626
665	ENSG00000131626	PPFIA1	PTPRF interacting protein alpha 1	protein_coding	8500	0.0301601	0.667684
666	ENSG00000131831	RAI2	retinoic acid induced 2	protein_coding	10742	0.0294722	0.241013
667	ENSG00000131871	SELENOS	selenoprotein S	protein_coding	55829	0.0325567	0.46653
668	ENSG00000131941	RHPN2	rhophilin Rho GTPase binding protein 2	protein_coding	85415	0.225091	0.0486585
669	ENSG00000131951	LRRC9	leucine rich repeat containing 9	protein_coding	341883	0.686168	0.0347774
670	ENSG00000132164	SLC6A11	solute carrier family 6 member 11	protein_coding	6538	0.0741613	0.0486138
671	ENSG00000132254	ARFIP2	ADP ribosylation factor interacting protein 2	protein_coding	23647	0.0272676	0.339271
672	ENSG00000132300	PTCD3	pentatricopeptide repeat domain 3	protein_coding	55037	0.0296181	0.0670581
673	ENSG00000132326	PER2	period circadian regulator 2	protein_coding	8864	0.0121077	0.389018
674	ENSG00000132570	PCBD2	pterin-4 alpha-carbinolamine dehydratase 2	protein_coding	84105	0.0324035	0.580394
675	ENSG00000132661	NXT1	nuclear transport factor 2 like export factor 1	protein_coding	29107	0.949581	0.0333917
676	ENSG00000132680	KHDC4	KH domain containing 4, pre-mRNA splicing factor	protein_coding	22889	0.0340488	0.798319
677	ENSG00000132716	DCAF8	DDB1 and CUL4 associated factor 8	protein_coding	50717	0.0269672	0.41808
678	ENSG00000132749	TESMIN	testis expressed metallothionein like protein	protein_coding	9633	0.0306794	0.163271
679	ENSG00000132840	BHMT2	betaine--homocysteine S-methyltransferase 2	protein_coding	23743	0.0223501	0.565761
680	ENSG00000132849	PATJ	PATJ crumbs cell polarity complex component	protein_coding	10207	0.00919478	0.625282
681	ENSG00000132970	WASF3	WASP family member 3	protein_coding	10810	0.0330237	0.0807424
682	ENSG00000133028	SCO1	synthesis of cytochrome C oxidase 1	protein_coding	6341	0.0433467	0.37833
683	ENSG00000133121	STARD13	StAR related lipid transfer domain containing 13	protein_coding	90627	0.0111853	0.518253
684	ENSG00000133134	BEX2	brain expressed X-linked 2	protein_coding	84707	0.0126473	0.976843
685	ENSG00000133169	BEX1	brain expressed X-linked 1	protein_coding	55859	0.0437283	0.970954
686	ENSG00000133226	SRRM1	serine and arginine repetitive matrix 1	protein_coding	10250	0.0413042	0.105542
687	ENSG00000133393	CEP20	centrosomal protein 20	protein_coding	123811	0.0427771	0.173157
688	ENSG00000133624	ZNF767P	zinc finger family member 767, pseudogene	transcribed_unprocessed_pseudogene	79970	0.0193359	0.11749
689	ENSG00000133863	TEX15	testis expressed 15, meiosis and synapsis associated	protein_coding	56154	0.0233352	0.630834
690	ENSG00000134042	MRO	maestro	protein_coding	83876	0.024908	0.0587958
691	ENSG00000134070	IRAK2	interleukin 1 receptor associated kinase 2	protein_coding	3656	0.0437691	0.389568
692	ENSG00000134109	EDEM1	ER degradation enhancing alpha-mannosidase like protein 1	protein_coding	9695	0.00910806	0.668682
693	ENSG00000134115	CNTN6	contactin 6	protein_coding	27255	0.0492081	0.200782
694	ENSG00000134160	TRPM1	transient receptor potential cation channel subfamily M member 1	protein_coding	4308	0.982319	0.032793
695	ENSG00000134247	PTGFRN	prostaglandin F2 receptor inhibitor	protein_coding	5738	0.847494	0.0210344
696	ENSG00000134248	LAMTOR5	late endosomal/lysosomal adaptor, MAPK and MTOR activator 5	protein_coding	10542	0.00221574	0.715499
697	ENSG00000134375	TIMM17A	translocase of inner mitochondrial membrane 17A	protein_coding	10440	0.0358398	0.389963
698	ENSG00000134480	CCNH	cyclin H	protein_coding	902	0.0147379	0.234983
699	ENSG00000134597	RBMX2	RNA binding motif protein X-linked 2	protein_coding	51634	0.23723	0.011689
700	ENSG00000134627	PIWIL4	piwi like RNA-mediated gene silencing 4	protein_coding	143689	0.298628	0.0233214
701	ENSG00000134640	MTNR1B	melatonin receptor 1B	protein_coding	4544	0.00379661	0.56292
702	ENSG00000134684	YARS1	tyrosyl-tRNA synthetase 1	protein_coding	8565	0.00223341	0.778427
703	ENSG00000134698	AGO4	argonaute RISC component 4	protein_coding	192670	0.0016746	0.280405
704	ENSG00000134717	BTF3L4	basic transcription factor 3 like 4	protein_coding	91408	0.0458158	0.29382
705	ENSG00000134744	TUT4	terminal uridylyl transferase 4	protein_coding	23318	0.017994	0.333558
706	ENSG00000134769	DTNA	dystrobrevin alpha	protein_coding	1837	0.0150547	0.488464
707	ENSG00000134871	COL4A2	collagen type IV alpha 2 chain	protein_coding	1284	0.74278	0.0396863
708	ENSG00000134873	CLDN10	claudin 10	protein_coding	9071	0.0876903	0.0358864
709	ENSG00000134884	ARGLU1	arginine and glutamate rich 1	protein_coding	55082	0.0379162	0.413377
710	ENSG00000134897	BIVM	basic, immunoglobulin-like variable motif containing	protein_coding	54841	0.0462204	0.285673
711	ENSG00000134954	ETS1	ETS proto-oncogene 1, transcription factor	protein_coding	2113	0.254492	0.0291168
712	ENSG00000134996	OSTF1	osteoclast stimulating factor 1	protein_coding	26578	0.0177997	0.690023
713	ENSG00000135002	RFK	riboflavin kinase	protein_coding	55312	0.0305576	0.829487
714	ENSG00000135018	UBQLN1	ubiquilin 1	protein_coding	29979	0.0327269	0.457702
715	ENSG00000135047	CTSL	cathepsin L	protein_coding	1514	0.724609	0.0282118
716	ENSG00000135070	ISCA1	iron-sulfur cluster assembly 1	protein_coding	81689	0.0336466	0.787224
717	ENSG00000135094	SDS	serine dehydratase	protein_coding	10993	0.0259629	0.137761
718	ENSG00000135114	OASL	2'-5'-oligoadenylate synthetase like	protein_coding	8638	0.137348	0.0207548
719	ENSG00000135185	TMEM243	transmembrane protein 243	protein_coding	79161	0.55696	0.0135592
720	ENSG00000135336	ORC3	origin recognition complex subunit 3	protein_coding	23595	0.947492	0.042581
721	ENSG00000135363	LMO2	LIM domain only 2	protein_coding	4005	0.630287	0.0387934
722	ENSG00000135392	DNAJC14	DnaJ heat shock protein family (Hsp40) member C14	protein_coding	85406	0.0296466	0.189728
723	ENSG00000135404	CD63	CD63 molecule	protein_coding	967	0.57762	0.024651
724	ENSG00000135540	NHSL1	NHS like 1	protein_coding	57224	0.0257124	0.548201
725	ENSG00000135577	NMBR	neuromedin B receptor	protein_coding	4829	0.957329	0.0111994
726	ENSG00000135597	REPS1	RALBP1 associated Eps domain containing 1	protein_coding	85021	0.00085874	0.175705
727	ENSG00000135723	FHOD1	formin homology 2 domain containing 1	protein_coding	29109	0.0115321	0.711083
728	ENSG00000135736	CCDC102A	coiled-coil domain containing 102A	protein_coding	92922	0.542096	0.0311291
729	ENSG00000135838	NPL	N-acetylneuraminate pyruvate lyase	protein_coding	80896	0.0313101	0.369192
730	ENSG00000135862	LAMC1	laminin subunit gamma 1	protein_coding	3915	0.000965528	0.177841
731	ENSG00000135916	ITM2C	integral membrane protein 2C	protein_coding	81618	0.126517	0.00533374
732	ENSG00000135951	TSGA10	testis specific 10	protein_coding	80705	0.662157	0.0415305
733	ENSG00000135976	ANKRD36	ankyrin repeat domain 36	protein_coding	375248	0.041199	0.085299
734	ENSG00000136044	APPL2	adaptor protein, phosphotyrosine interacting with PH domain and leucine zipper 2	protein_coding	55198	0.0315996	0.685045
735	ENSG00000136143	SUCLA2	succinate-CoA ligase ADP-forming subunit beta	protein_coding	8803	0.0205679	0.655862
736	ENSG00000136169	SETDB2	SET domain bifurcated histone lysine methyltransferase 2	protein_coding	83852	0.461797	0.0288962
737	ENSG00000136197	C7orf25	chromosome 7 open reading frame 25	protein_coding	79020	0.030489	0.545716
738	ENSG00000136273	HUS1	HUS1 checkpoint clamp component	protein_coding	3364	0.0192962	0.0854714
739	ENSG00000136383	ALPK3	alpha kinase 3	protein_coding	57538	0.825275	0.0249322
740	ENSG00000136425	CIB2	calcium and integrin binding family member 2	protein_coding	10518	0.815406	0.0318491
741	ENSG00000136521	NDUFB5	NADH:ubiquinone oxidoreductase subunit B5	protein_coding	4711	0.0426642	0.847491
742	ENSG00000136522	MRPL47	mitochondrial ribosomal protein L47	protein_coding	57129	0.0240742	0.692448
743	ENSG00000136527	TRA2B	transformer 2 beta homolog	protein_coding	6434	0.0335768	0.279433
744	ENSG00000136643	RPS6KC1	ribosomal protein S6 kinase C1	protein_coding	26750	0.499621	0.0333203
745	ENSG00000136710	CCDC115	coiled-coil domain containing 115	protein_coding	84317	0.00209185	0.683131
746	ENSG00000136715	SAP130	Sin3A associated protein 130	protein_coding	79595	0.0418644	0.915357
747	ENSG00000136810	TXN	thioredoxin	protein_coding	7295	0.0190946	0.597563
748	ENSG00000136826	KLF4	Kruppel like factor 4	protein_coding	9314	0.0181825	0.0365432
749	ENSG00000136827	TOR1A	torsin family 1 member A	protein_coding	1861	0.0317623	0.577112
750	ENSG00000136828	RALGPS1	Ral GEF with PH domain and SH3 binding motif 1	protein_coding	9649	0.199157	0.0266301
751	ENSG00000136830	NIBAN2	niban apoptosis regulator 2	protein_coding	64855	0.841585	0.00742762
752	ENSG00000136840	ST6GALNAC4	ST6 N-acetylgalactosaminide alpha-2,6-sialyltransferase 4	protein_coding	27090	0.268413	0.0476781
753	ENSG00000136869	TLR4	toll like receptor 4	protein_coding	7099	0.0490033	0.82291
754	ENSG00000136870	ZNF189	zinc finger protein 189	protein_coding	7743	0.254663	0.0446194
755	ENSG00000136895	GARNL3	GTPase activating Rap/RanGAP domain like 3	protein_coding	84253	0.0270447	0.274436
756	ENSG00000136930	PSMB7	proteasome 20S subunit beta 7	protein_coding	5695	0.00260981	0.399053
757	ENSG00000137070	IL11RA	interleukin 11 receptor subunit alpha	protein_coding	3590	0.049377	0.506133
758	ENSG00000137094	DNAJB5	DnaJ heat shock protein family (Hsp40) member B5	protein_coding	25822	0.814909	0.0410771
759	ENSG00000137098	SPAG8	sperm associated antigen 8	protein_coding	26206	0.339817	0.0421931
760	ENSG00000137100	DCTN3	dynactin subunit 3	protein_coding	11258	0.00170669	0.745476
761	ENSG00000137124	ALDH1B1	aldehyde dehydrogenase 1 family member B1	protein_coding	219	0.0406592	0.780761
762	ENSG00000137168	PPIL1	peptidylprolyl isomerase like 1	protein_coding	51645	0.0166579	0.877089
763	ENSG00000137204	SLC22A7	solute carrier family 22 member 7	protein_coding	10864	0.0492926	0.265283
764	ENSG00000137207	YIPF3	Yip1 domain family member 3	protein_coding	25844	0.00971246	0.47834
765	ENSG00000137251	TINAG	tubulointerstitial nephritis antigen	protein_coding	27283	0.710056	0.00230313
766	ENSG00000137275	RIPK1	receptor interacting serine/threonine kinase 1	protein_coding	8737	0.020284	0.953453
767	ENSG00000137285	TUBB2B	tubulin beta 2B class IIb	protein_coding	347733	0.545411	0.00457847
768	ENSG00000137312	FLOT1	flotillin 1	protein_coding	10211	0.0100629	0.756702
769	ENSG00000137331	IER3	immediate early response 3	protein_coding	8870	0.637406	0.049152
770	ENSG00000137409	MTCH1	mitochondrial carrier 1	protein_coding	23787	0.00862992	0.731864
771	ENSG00000137494	ANKRD42	ankyrin repeat domain 42	protein_coding	338699	0.0496121	0.949718
772	ENSG00000137501	SYTL2	synaptotagmin like 2	protein_coding	54843	0.0250299	0.0287292
773	ENSG00000137509	PRCP	prolylcarboxypeptidase	protein_coding	5547	0.619737	0.0271611
774	ENSG00000137571	SLCO5A1	solute carrier organic anion transporter family member 5A1	protein_coding	81796	0.00929548	0.448182
775	ENSG00000137575	SDCBP	syndecan binding protein	protein_coding	6386	0.0154614	0.0789069
776	ENSG00000137692	DCUN1D5	defective in cullin neddylation 1 domain containing 5	protein_coding	84259	0.0119035	0.28997
777	ENSG00000137806	NDUFAF1	NADH:ubiquinone oxidoreductase complex assembly factor 1	protein_coding	51103	0.0450951	0.265319
778	ENSG00000137872	SEMA6D	semaphorin 6D	protein_coding	80031	0.0394786	0.987209
779	ENSG00000137876	RSL24D1	ribosomal L24 domain containing 1	protein_coding	51187	0.0242272	0.410829
780	ENSG00000137936	BCAR3	BCAR3 adaptor protein, NSP family member	protein_coding	723788	0.00836162	0.397228
781	ENSG00000137962	ARHGAP29	Rho GTPase activating protein 29	protein_coding	9411	0.0747769	0.0243602
782	ENSG00000138032	PPM1B	protein phosphatase, Mg2+/Mn2+ dependent 1B	protein_coding	5495	0.0211298	0.701513
783	ENSG00000138035	PNPT1	polyribonucleotide nucleotidyltransferase 1	protein_coding	87178	0.15574	0.0375229
784	ENSG00000138050	THUMPD2	THUMP domain containing 2	protein_coding	80745	0.0213019	0.543081
785	ENSG00000138069	RAB1A	RAB1A, member RAS oncogene family	protein_coding	5861	0.0228902	0.259209
786	ENSG00000138079	SLC3A1	solute carrier family 3 member 1	protein_coding	6519	0.0252026	0.518547
787	ENSG00000138107	ACTR1A	actin related protein 1A	protein_coding	10121	0.0175439	0.869248
788	ENSG00000138131	LOXL4	lysyl oxidase like 4	protein_coding	84171	0.0417333	0.798699
789	ENSG00000138135	CH25H	cholesterol 25-hydroxylase	protein_coding	9023	0.00303787	0.0118282
790	ENSG00000138166	DUSP5	dual specificity phosphatase 5	protein_coding	1847	0.0115515	0.0329047
791	ENSG00000138193	PLCE1	phospholipase C epsilon 1	protein_coding	51196	0.0220892	0.509233
792	ENSG00000138207	RBP4	retinol binding protein 4	protein_coding	5950	0.042432	0.538335
793	ENSG00000138286	FAM149B1	family with sequence similarity 149 member B1	protein_coding	317662	0.44514	0.0181486
794	ENSG00000138297	NA	NA	NA	NA	0.0469278	0.936781
795	ENSG00000138316	ADAMTS14	ADAM metallopeptidase with thrombospondin type 1 motif 14	protein_coding	140766	0.284042	0.0404299
796	ENSG00000138376	BARD1	BRCA1 associated RING domain 1	protein_coding	580	0.0344474	0.88669
797	ENSG00000138395	CDK15	cyclin dependent kinase 15	protein_coding	65061	0.827757	0.0175455
798	ENSG00000138430	OLA1	Obg like ATPase 1	protein_coding	29789	0.0474868	0.95325
799	ENSG00000138434	ITPRID2	ITPR interacting domain containing 2	protein_coding	6744	0.0164317	0.409312
800	ENSG00000138483	CCDC54	coiled-coil domain containing 54	protein_coding	84692	0.0138425	0.249215
801	ENSG00000138658	ZGRF1	zinc finger GRF-type containing 1	protein_coding	55345	0.144661	0.0071643
802	ENSG00000138688	KIAA1109	KIAA1109	protein_coding	84162	0.0283194	0.955454
803	ENSG00000138738	PRDM5	PR/SET domain 5	protein_coding	11107	0.0437333	0.13987
804	ENSG00000138741	TRPC3	transient receptor potential cation channel subfamily C member 3	protein_coding	7222	0.961429	0.0342197
805	ENSG00000138769	CDKL2	cyclin dependent kinase like 2	protein_coding	8999	0.0482552	0.53344
806	ENSG00000138771	SHROOM3	shroom family member 3	protein_coding	57619	0.11114	0.0258402
807	ENSG00000138772	ANXA3	annexin A3	protein_coding	306	0.0478436	0.453849
808	ENSG00000138792	ENPEP	glutamyl aminopeptidase	protein_coding	2028	0.0433326	0.172552
809	ENSG00000138802	SEC24B	SEC24 homolog B, COPII coat complex component	protein_coding	10427	0.0466076	0.358598
810	ENSG00000139083	ETV6	ETS variant transcription factor 6	protein_coding	2120	0.00392579	0.295774
811	ENSG00000139112	GABARAPL1	GABA type A receptor associated protein like 1	protein_coding	23710	0.00520331	0.576982
812	ENSG00000139154	AEBP2	AE binding protein 2	protein_coding	121536	0.0441898	0.507577
813	ENSG00000139218	SCAF11	SR-related CTD associated factor 11	protein_coding	9169	0.0266082	0.383538
814	ENSG00000139239	RPL14P1	ribosomal protein L14 pseudogene 1	processed_pseudogene	NA	0.0360105	0.666682
815	ENSG00000139287	TPH2	tryptophan hydroxylase 2	protein_coding	121278	0.0211938	0.46702
816	ENSG00000139410	SDSL	serine dehydratase like	protein_coding	113675	0.0476932	0.0903877
817	ENSG00000139436	GIT2	GIT ArfGAP 2	protein_coding	9815	0.0158892	0.245359
818	ENSG00000139624	CERS5	ceramide synthase 5	protein_coding	91012	0.0597035	0.0205342
819	ENSG00000139651	ZNF740	zinc finger protein 740	protein_coding	283337	0.0101036	0.427202
820	ENSG00000139668	WDFY2	WD repeat and FYVE domain containing 2	protein_coding	115825	0.0495772	0.393792
821	ENSG00000139722	VPS37B	VPS37B subunit of ESCRT-I	protein_coding	79720	0.146252	0.0412138
822	ENSG00000139726	DENR	density regulated re-initiation and release factor	protein_coding	8562	0.0132636	0.860009
823	ENSG00000139746	RBM26	RNA binding motif protein 26	protein_coding	64062	0.034585	0.128995
824	ENSG00000139832	RAB20	RAB20, member RAS oncogene family	protein_coding	55647	0.67855	0.0345954
825	ENSG00000139926	FRMD6	FERM domain containing 6	protein_coding	122786	0.0072703	0.106304
826	ENSG00000139970	RTN1	reticulon 1	protein_coding	6252	0.0157829	0.678033
827	ENSG00000139974	SLC38A6	solute carrier family 38 member 6	protein_coding	145389	0.0444421	0.0593277
828	ENSG00000139990	DCAF5	DDB1 and CUL4 associated factor 5	protein_coding	8816	0.0362741	0.0673325
829	ENSG00000140022	STON2	stonin 2	protein_coding	85439	0.0416062	0.817852
830	ENSG00000140280	LYSMD2	LysM domain containing 2	protein_coding	256586	0.0236707	0.243021
831	ENSG00000140285	FGF7	fibroblast growth factor 7	protein_coding	2252	0.00729777	0.604938
832	ENSG00000140299	BNIP2	BCL2 interacting protein 2	protein_coding	663	0.045501	0.840215
833	ENSG00000140416	TPM1	tropomyosin 1	protein_coding	7168	0.0271538	0.357582
834	ENSG00000140455	USP3	ubiquitin specific peptidase 3	protein_coding	9960	0.00562716	0.593236
835	ENSG00000140577	CRTC3	CREB regulated transcription coactivator 3	protein_coding	64784	0.0279833	0.362939
836	ENSG00000140853	NLRC5	NLR family CARD domain containing 5	protein_coding	84166	0.0295427	0.349554
837	ENSG00000140992	PDPK1	3-phosphoinositide dependent protein kinase 1	protein_coding	5170	0.0410464	0.548546
838	ENSG00000141380	SS18	SS18 subunit of BAF chromatin remodeling complex	protein_coding	6760	0.0020333	0.590284
839	ENSG00000141404	GNAL	G protein subunit alpha L	protein_coding	2774	0.0237786	0.172977
840	ENSG00000141425	RPRD1A	regulation of nuclear pre-mRNA domain containing 1A	protein_coding	55197	0.0398907	0.658726
841	ENSG00000141441	GAREM1	GRB2 associated regulator of MAPK1 subtype 1	protein_coding	64762	0.00948954	0.445472
842	ENSG00000141452	RMC1	regulator of MON1-CCZ1	protein_coding	29919	0.44245	0.0269022
843	ENSG00000141485	SLC13A5	solute carrier family 13 member 5	protein_coding	284111	0.127793	0.00609154
844	ENSG00000141639	MAPK4	mitogen-activated protein kinase 4	protein_coding	5596	0.303026	0.0429038
845	ENSG00000141741	MIEN1	migration and invasion enhancer 1	protein_coding	84299	0.0238329	0.409269
846	ENSG00000141979		novel protein	protein_coding	NA	0.376487	0.0359343
847	ENSG00000142168	SOD1	superoxide dismutase 1	protein_coding	6647	0.0152721	0.775394
848	ENSG00000142207	URB1	URB1 ribosome biogenesis homolog	protein_coding	9875	0.920872	9.19199e-05
849	ENSG00000142227	EMP3	epithelial membrane protein 3	protein_coding	2014	0.0434331	0.902724
850	ENSG00000142230	SAE1	SUMO1 activating enzyme subunit 1	protein_coding	10055	0.0365525	0.572199
851	ENSG00000142396	ERVK3-1	endogenous retrovirus group K3 member 1	protein_coding	NA	0.00456462	0.564007
852	ENSG00000142507	PSMB6	proteasome 20S subunit beta 6	protein_coding	5694	0.0325201	0.353512
853	ENSG00000142657	PGD	phosphogluconate dehydrogenase	protein_coding	5226	0.00726781	0.750314
854	ENSG00000142686	C1orf216	chromosome 1 open reading frame 216	protein_coding	127703	0.01794	0.402651
855	ENSG00000142700	DMRTA2	DMRT like family A2	protein_coding	63950	0.011692	0.463323
856	ENSG00000142871	CCN1	cellular communication network factor 1	protein_coding	3491	0.00918319	0.0877813
857	ENSG00000142937	RPS8	ribosomal protein S8	protein_coding	6202	0.0150784	0.407359
858	ENSG00000143107	FNDC7	fibronectin type III domain containing 7	protein_coding	163479	0.0358861	0.137009
859	ENSG00000143153	ATP1B1	ATPase Na+/K+ transporting subunit beta 1	protein_coding	481	0.0123491	0.794395
860	ENSG00000143171	RXRG	retinoid X receptor gamma	protein_coding	6258	0.0188324	0.0965203
861	ENSG00000143321	HDGF	heparin binding growth factor	protein_coding	3068	0.0191392	0.290431
862	ENSG00000143322	ABL2	ABL proto-oncogene 2, non-receptor tyrosine kinase	protein_coding	27	0.0483195	0.610672
863	ENSG00000143333	RGS16	regulator of G protein signaling 16	protein_coding	6004	0.54375	0.0471053
864	ENSG00000143367	TUFT1	tuftelin 1	protein_coding	7286	0.033381	0.895919
865	ENSG00000143384	MCL1	MCL1 apoptosis regulator, BCL2 family member	protein_coding	4170	0.030838	0.0622887
866	ENSG00000143442	POGZ	pogo transposable element derived with ZNF domain	protein_coding	23126	0.0235997	0.0677894
867	ENSG00000143457	GOLPH3L	golgi phosphoprotein 3 like	protein_coding	55204	0.0196083	0.560128
868	ENSG00000143486	EIF2D	eukaryotic translation initiation factor 2D	protein_coding	1939	0.066803	0.0195145
869	ENSG00000143498	TAF1A	TATA-box binding protein associated factor, RNA polymerase I subunit A	protein_coding	9015	0.212706	0.0431877
870	ENSG00000143514	TP53BP2	tumor protein p53 binding protein 2	protein_coding	7159	0.020577	0.271001
871	ENSG00000143543	JTB	jumping translocation breakpoint	protein_coding	10899	0.0134006	0.594794
872	ENSG00000143545	RAB13	RAB13, member RAS oncogene family	protein_coding	5872	0.0213579	0.338317
873	ENSG00000143570	SLC39A1	solute carrier family 39 member 1	protein_coding	27173	0.490675	0.0235182
874	ENSG00000143641	GALNT2	polypeptide N-acetylgalactosaminyltransferase 2	protein_coding	2590	0.721649	0.00539734
875	ENSG00000143669	LYST	lysosomal trafficking regulator	protein_coding	1130	0.0373255	0.941105
876	ENSG00000143742	SRP9	signal recognition particle 9	protein_coding	6726	0.0440522	0.865534
877	ENSG00000143748	NVL	nuclear VCP like	protein_coding	4931	0.0291963	0.142382
878	ENSG00000143761	ARF1	ADP ribosylation factor 1	protein_coding	375	0.0427661	0.525466
879	ENSG00000143862	ARL8A	ADP ribosylation factor like GTPase 8A	protein_coding	127829	0.030774	0.799459
880	ENSG00000143919	CAMKMT	calmodulin-lysine N-methyltransferase	protein_coding	79823	0.0135166	0.823015
881	ENSG00000143933	CALM2	calmodulin 2	protein_coding	805	0.0286932	0.896265
882	ENSG00000143947	RPS27A	ribosomal protein S27a	protein_coding	6233	0.0263834	0.904684
883	ENSG00000143951	WDPCP	WD repeat containing planar cell polarity effector	protein_coding	51057	0.0320681	0.418405
884	ENSG00000143971	ETAA1	ETAA1 activator of ATR kinase	protein_coding	54465	0.835762	0.0141493
885	ENSG00000143994	ABHD1	abhydrolase domain containing 1	protein_coding	84696	0.0448155	0.206796
886	ENSG00000144026	ZNF514	zinc finger protein 514	protein_coding	84874	0.886137	0.0404673
887	ENSG00000144034	TPRKB	TP53RK binding protein	protein_coding	51002	0.39714	0.0143332
888	ENSG00000144063	MALL	mal, T cell differentiation protein like	protein_coding	7851	0.923774	0.0474744
889	ENSG00000144136	SLC20A1	solute carrier family 20 member 1	protein_coding	6574	0.0279765	0.0754498
890	ENSG00000144233	AMMECR1L	AMMECR1 like	protein_coding	83607	0.0149354	0.104147
891	ENSG00000144381	HSPD1	heat shock protein family D (Hsp60) member 1	protein_coding	3329	0.28418	0.0413272
892	ENSG00000144559	TAMM41	TAM41 mitochondrial translocator assembly and maintenance homolog	protein_coding	132001	0.0130017	0.124937
893	ENSG00000144560	VGLL4	vestigial like family member 4	protein_coding	9686	0.554337	0.0316056
894	ENSG00000144566	RAB5A	RAB5A, member RAS oncogene family	protein_coding	5868	0.043809	0.889685
895	ENSG00000144649	GASK1A	golgi associated kinase 1A	protein_coding	729085	0.0359862	0.84887
896	ENSG00000144674	GOLGA4	golgin A4	protein_coding	2803	0.0177078	0.41652
897	ENSG00000144724	PTPRG	protein tyrosine phosphatase receptor type G	protein_coding	5793	0.00245689	0.0870926
898	ENSG00000144792	ZNF660	zinc finger protein 660	protein_coding	285349	0.0249981	0.220803
899	ENSG00000144834	TAGLN3	transgelin 3	protein_coding	29114	0.0158615	0.830358
900	ENSG00000144868	TMEM108	transmembrane protein 108	protein_coding	66000	0.0120236	0.834653
901	ENSG00000145194	ECE2	endothelin converting enzyme 2	protein_coding	9718	0.340538	0.0363187
902	ENSG00000145217	SLC26A1	solute carrier family 26 member 1	protein_coding	10861	0.0485286	0.939583
903	ENSG00000145242	EPHA5	EPH receptor A5	protein_coding	2044	0.0349469	0.813454
904	ENSG00000145246	ATP10D	ATPase phospholipid transporting 10D (putative)	protein_coding	57205	0.0133795	0.470459
905	ENSG00000145247	OCIAD2	OCIA domain containing 2	protein_coding	132299	0.728214	0.0354137
906	ENSG00000145293	ENOPH1	enolase-phosphatase 1	protein_coding	58478	0.00708858	0.722744
907	ENSG00000145335	SNCA	synuclein alpha	protein_coding	6622	0.0478386	0.828065
908	ENSG00000145348	TBCK	TBC1 domain containing kinase	protein_coding	93627	0.472348	0.0104103
909	ENSG00000145425	RPS3A	ribosomal protein S3A	protein_coding	6189	0.0152202	0.787748
910	ENSG00000145476	CYP4V2	cytochrome P450 family 4 subfamily V member 2	protein_coding	285440	0.0404098	0.149537
911	ENSG00000145604	SKP2	S-phase kinase associated protein 2	protein_coding	6502	0.0335469	0.037904
912	ENSG00000145700	ANKRD31	ankyrin repeat domain 31	protein_coding	256006	0.0788831	0.0202398
913	ENSG00000145741	BTF3	basic transcription factor 3	protein_coding	689	0.0366803	0.335903
914	ENSG00000145824	CXCL14	C-X-C motif chemokine ligand 14	protein_coding	9547	0.207863	0.00263608
915	ENSG00000145833	DDX46	DEAD-box helicase 46	protein_coding	9879	0.00814758	0.24166
916	ENSG00000146007	ZMAT2	zinc finger matrin-type 2	protein_coding	153527	0.0296822	0.564751
917	ENSG00000146066	HIGD2A	HIG1 hypoxia inducible domain family member 2A	protein_coding	192286	0.0382307	0.830557
918	ENSG00000146072	TNFRSF21	TNF receptor superfamily member 21	protein_coding	27242	0.0259546	0.351986
919	ENSG00000146143	PRIM2	DNA primase subunit 2	protein_coding	5558	0.000651771	0.897575
920	ENSG00000146223	RPL7L1	ribosomal protein L7 like 1	protein_coding	285855	0.029715	0.888872
921	ENSG00000146243	IRAK1BP1	interleukin 1 receptor associated kinase 1 binding protein 1	protein_coding	134728	0.0082739	0.0948833
922	ENSG00000146282	RARS2	arginyl-tRNA synthetase 2, mitochondrial	protein_coding	57038	0.0913839	0.0246869
923	ENSG00000146350	TBC1D32	TBC1 domain family member 32	protein_coding	221322	0.025191	0.616235
924	ENSG00000146360	GPR6	G protein-coupled receptor 6	protein_coding	2830	0.0202848	0.525486
925	ENSG00000146409	SLC18B1	solute carrier family 18 member B1	protein_coding	116843	0.0343389	0.271508
926	ENSG00000146414	SHPRH	SNF2 histone linker PHD RING helicase	protein_coding	257218	0.0067745	0.0666401
927	ENSG00000146540	C7orf50	chromosome 7 open reading frame 50	protein_coding	84310	0.335006	0.0293788
928	ENSG00000146648	EGFR	epidermal growth factor receptor	protein_coding	1956	0.0232023	0.518437
929	ENSG00000146701	MDH2	malate dehydrogenase 2	protein_coding	4191	0.0395261	0.932251
930	ENSG00000146802	TMEM168	transmembrane protein 168	protein_coding	64418	0.0246885	0.61081
931	ENSG00000146833	TRIM4	tripartite motif containing 4	protein_coding	89122	0.0191642	0.972887
932	ENSG00000146904	EPHA1	EPH receptor A1	protein_coding	2041	0.318891	0.0450704
933	ENSG00000146963	LUC7L2	LUC7 like 2, pre-mRNA splicing factor	protein_coding	51631	0.0221599	0.0603317
934	ENSG00000147118	ZNF182	zinc finger protein 182	protein_coding	7569	0.0254281	0.105385
935	ENSG00000147119	CHST7	carbohydrate sulfotransferase 7	protein_coding	56548	0.574595	0.0255376
936	ENSG00000147121	KRBOX4	KRAB box domain containing 4	protein_coding	55634	0.963528	0.041169
937	ENSG00000147123	NDUFB11	NADH:ubiquinone oxidoreductase subunit B11	protein_coding	54539	0.00576078	0.510785
938	ENSG00000147256	ARHGAP36	Rho GTPase activating protein 36	protein_coding	158763	0.284961	0.0150168
939	ENSG00000147382	NA	NA	NA	NA	0.0131251	0.843495
940	ENSG00000147383	NSDHL	NAD(P) dependent steroid dehydrogenase-like	protein_coding	50814	0.127212	0.0397339
941	ENSG00000147408	CSGALNACT1	chondroitin sulfate N-acetylgalactosaminyltransferase 1	protein_coding	55790	0.0260049	0.687793
942	ENSG00000147419	CCDC25	coiled-coil domain containing 25	protein_coding	55246	0.0401591	0.872552
943	ENSG00000147421	HMBOX1	homeobox containing 1	protein_coding	79618	0.0120563	0.776433
944	ENSG00000147454	SLC25A37	solute carrier family 25 member 37	protein_coding	51312	0.0433529	0.502827
945	ENSG00000147535	PLPP5	phospholipid phosphatase 5	protein_coding	84513	0.032251	0.524227
946	ENSG00000147588	PMP2	peripheral myelin protein 2	protein_coding	5375	0.0233853	0.677143
947	ENSG00000147604	RPL7	ribosomal protein L7	protein_coding	6129	0.0214264	0.491249
948	ENSG00000147655	RSPO2	R-spondin 2	protein_coding	340419	0.0159477	0.39025
949	ENSG00000147676	MAL2	mal, T cell differentiation protein 2	protein_coding	114569	0.014439	0.418586
950	ENSG00000147677	EIF3H	eukaryotic translation initiation factor 3 subunit H	protein_coding	8667	0.0081578	0.589028
951	ENSG00000147679	UTP23	UTP23 small subunit processome component	protein_coding	84294	0.18285	0.0494174
952	ENSG00000147684	NDUFB9	NADH:ubiquinone oxidoreductase subunit B9	protein_coding	4715	0.013592	0.363266
953	ENSG00000147687	TATDN1	TatD DNase domain containing 1	protein_coding	83940	0.881387	0.00279755
954	ENSG00000148019	CEP78	centrosomal protein 78	protein_coding	84131	0.040717	0.450966
955	ENSG00000148229	POLE3	DNA polymerase epsilon 3, accessory subunit	protein_coding	54107	0.0114	0.88191
956	ENSG00000148303	RPL7A	ribosomal protein L7a	protein_coding	6130	0.0140973	0.917107
957	ENSG00000148335	NTMT1	N-terminal Xaa-Pro-Lys N-methyltransferase 1	protein_coding	28989	0.00234103	0.0914354
958	ENSG00000148450	MSRB2	methionine sulfoxide reductase B2	protein_coding	22921	0.0144702	0.512043
959	ENSG00000148481	MINDY3	MINDY lysine 48 deubiquitinase 3	protein_coding	80013	0.00276851	0.718381
960	ENSG00000148655	LRMDA	leucine rich melanocyte differentiation associated	protein_coding	83938	0.0183632	0.0943286
961	ENSG00000148690	FRA10AC1	FRA10A associated CGG repeat 1	protein_coding	118924	0.414947	0.00354544
962	ENSG00000148730	EIF4EBP2	eukaryotic translation initiation factor 4E binding protein 2	protein_coding	1979	0.0147731	0.508372
963	ENSG00000148734	NPFFR1	neuropeptide FF receptor 1	protein_coding	64106	0.0335019	0.765834
964	ENSG00000148737	TCF7L2	transcription factor 7 like 2	protein_coding	6934	0.0336649	0.235752
965	ENSG00000148926	ADM	adrenomedullin	protein_coding	133	0.763784	0.0303928
966	ENSG00000148948	LRRC4C	leucine rich repeat containing 4C	protein_coding	57689	0.0458316	0.510985
967	ENSG00000148950	IMMP1L	inner mitochondrial membrane peptidase subunit 1	protein_coding	196294	0.0440537	0.84069
968	ENSG00000149179	C11orf49	chromosome 11 open reading frame 49	protein_coding	79096	0.0437645	0.203293
969	ENSG00000149273	RPS3	ribosomal protein S3	protein_coding	6188	0.0314281	0.974421
970	ENSG00000149474	KAT14	lysine acetyltransferase 14	protein_coding	57325	0.0116473	0.700918
971	ENSG00000149485	FADS1	fatty acid desaturase 1	protein_coding	3992	0.0153136	0.436067
972	ENSG00000149488	TMC2	transmembrane channel like 2	protein_coding	117532	0.0792544	0.0297441
973	ENSG00000149489	ROM1	retinal outer segment membrane protein 1	protein_coding	6094	0.0268276	0.789415
974	ENSG00000149532	CPSF7	cleavage and polyadenylation specific factor 7	protein_coding	79869	0.0214406	0.239629
975	ENSG00000149548	CCDC15	coiled-coil domain containing 15	protein_coding	80071	0.0330225	0.175956
976	ENSG00000149582	TMEM25	transmembrane protein 25	protein_coding	84866	0.0161858	0.622971
977	ENSG00000149657	LSM14B	LSM family member 14B	protein_coding	149986	0.0142475	0.467539
978	ENSG00000150281	CTF1	cardiotrophin 1	protein_coding	1489	0.0207719	0.124246
979	ENSG00000150527	MIA2	MIA SH3 domain ER export factor 2	protein_coding	4253	0.00152337	0.869072
980	ENSG00000150551	LYPD1	LY6/PLAUR domain containing 1	protein_coding	116372	0.0386764	0.0222688
981	ENSG00000150768	DLAT	dihydrolipoamide S-acetyltransferase	protein_coding	1737	0.0372884	0.526194
982	ENSG00000150787	PTS	6-pyruvoyltetrahydropterin synthase	protein_coding	5805	0.0233953	0.801684
983	ENSG00000150977	RILPL2	Rab interacting lysosomal protein like 2	protein_coding	196383	0.554955	0.0236828
984	ENSG00000151012	SLC7A11	solute carrier family 7 member 11	protein_coding	23657	0.0371536	0.360986
985	ENSG00000151135	TMEM263	transmembrane protein 263	protein_coding	90488	0.0491278	0.146944
986	ENSG00000151148	UBE3B	ubiquitin protein ligase E3B	protein_coding	89910	0.864113	0.013961
987	ENSG00000151151	IPMK	inositol polyphosphate multikinase	protein_coding	253430	0.954896	0.00577386
988	ENSG00000151229	SLC2A13	solute carrier family 2 member 13	protein_coding	114134	0.0491394	0.405115
989	ENSG00000151303		novel transcript	lncRNA	NA	0.246239	0.00233192
990	ENSG00000151322	NPAS3	neuronal PAS domain protein 3	protein_coding	64067	0.0477239	0.915777
991	ENSG00000151360	ALLC	allantoicase	protein_coding	55821	0.0256892	0.35108
992	ENSG00000151491	EPS8	epidermal growth factor receptor pathway substrate 8	protein_coding	2059	0.0442212	0.532574
993	ENSG00000151632	AKR1C2	aldo-keto reductase family 1 member C2	protein_coding	1646	0.00747197	0.155316
994	ENSG00000151657	KIN	Kin17 DNA and RNA binding protein	protein_coding	22944	0.0198463	0.317934
995	ENSG00000151687	ANKAR	ankyrin and armadillo repeat containing	protein_coding	150709	0.0082681	0.452509
996	ENSG00000151694	ADAM17	ADAM metallopeptidase domain 17	protein_coding	6868	0.000456739	0.948505
997	ENSG00000151743	AMN1	antagonist of mitotic exit network 1 homolog	protein_coding	196394	0.0317196	0.799186
998	ENSG00000151948	GLT1D1	glycosyltransferase 1 domain containing 1	protein_coding	144423	0.0237227	0.950776
999	ENSG00000151967	SCHIP1	schwannomin interacting protein 1	protein_coding	29970	0.0436734	0.0953816
1000	ENSG00000152102	FAM168B	family with sequence similarity 168 member B	protein_coding	130074	0.00297818	0.703998
1001	ENSG00000152193	OBI1	ORC ubiquitin ligase 1	protein_coding	79596	0.0192129	0.322979
1002	ENSG00000152214	RIT2	Ras like without CAAX 2	protein_coding	6014	0.00366905	0.366391
1003	ENSG00000152611	CAPSL	calcyphosine like	protein_coding	133690	0.0205063	0.837471
1004	ENSG00000152763	DNAI4	dynein axonemal intermediate chain 4	protein_coding	79819	0.711153	0.0381212
1005	ENSG00000152932	RAB3C	RAB3C, member RAS oncogene family	protein_coding	115827	0.0139464	0.637611
1006	ENSG00000152936	LMNTD1	lamin tail domain containing 1	protein_coding	160492	0.239049	0.0178666
1007	ENSG00000152990	ADGRA3	adhesion G protein-coupled receptor A3	protein_coding	166647	0.0437623	0.865831
1008	ENSG00000153002	CPB1	carboxypeptidase B1	protein_coding	1360	0.660494	0.0297138
1009	ENSG00000153093	ACOXL	acyl-CoA oxidase like	protein_coding	55289	0.344048	0.0409923
1010	ENSG00000153130	SCOC	short coiled-coil protein	protein_coding	60592	0.0133355	0.800506
1011	ENSG00000153187	HNRNPU	heterogeneous nuclear ribonucleoprotein U	protein_coding	3192	0.0162517	0.491972
1012	ENSG00000153250	RBMS1	RNA binding motif single stranded interacting protein 1	protein_coding	5937	0.0242414	0.100205
1013	ENSG00000153395	LPCAT1	lysophosphatidylcholine acyltransferase 1	protein_coding	79888	0.632372	0.0296742
1014	ENSG00000153406	NMRAL1	NmrA like redox sensor 1	protein_coding	57407	0.268651	0.0414111
1015	ENSG00000153774	CFDP1	craniofacial development protein 1	protein_coding	10428	0.0403366	0.43363
1016	ENSG00000153822	KCNJ16	potassium inwardly rectifying channel subfamily J member 16	protein_coding	3773	0.0232513	0.0234252
1017	ENSG00000153982	GDPD1	glycerophosphodiester phosphodiesterase domain containing 1	protein_coding	284161	0.02853	0.863989
1018	ENSG00000154175	ABI3BP	ABI family member 3 binding protein	protein_coding	25890	0.369535	0.0479326
1019	ENSG00000154217	PITPNC1	phosphatidylinositol transfer protein cytoplasmic 1	protein_coding	26207	0.0897767	0.0118863
1020	ENSG00000154229	PRKCA	protein kinase C alpha	protein_coding	5578	0.129868	0.049719
1021	ENSG00000154258	ABCA9	ATP binding cassette subfamily A member 9	protein_coding	10350	0.0190348	0.740718
1022	ENSG00000154262	ABCA6	ATP binding cassette subfamily A member 6	protein_coding	23460	0.00936257	0.107887
1023	ENSG00000154305	MIA3	MIA SH3 domain ER export factor 3	protein_coding	375056	0.0158928	0.55937
1024	ENSG00000154319	FAM167A	family with sequence similarity 167 member A	protein_coding	83648	0.00817131	0.251453
1025	ENSG00000154328	NEIL2	nei like DNA glycosylase 2	protein_coding	252969	0.00593245	0.218264
1026	ENSG00000154359	LONRF1	LON peptidase N-terminal domain and ring finger 1	protein_coding	91694	0.0328849	0.340832
1027	ENSG00000154429	CCSAP	centriole, cilia and spindle associated protein	protein_coding	126731	0.0388466	0.62143
1028	ENSG00000154518	ATP5MC3	ATP synthase membrane subunit c locus 3	protein_coding	518	0.0120231	0.636783
1029	ENSG00000154529	CNTNAP3B	contactin associated protein family member 3B	protein_coding	728577	0.0375043	0.495572
1030	ENSG00000154582	ELOC	elongin C	protein_coding	6921	0.0150002	0.232653
1031	ENSG00000154781	CCDC174	coiled-coil domain containing 174	protein_coding	51244	0.0376183	0.15539
1032	ENSG00000154928	EPHB1	EPH receptor B1	protein_coding	2047	0.0405727	0.123457
1033	ENSG00000154957	ZNF18	zinc finger protein 18	protein_coding	7566	0.0455465	0.380729
1034	ENSG00000155085	AK9	adenylate kinase 9	protein_coding	221264	0.179994	0.00145321
1035	ENSG00000155096	AZIN1	antizyme inhibitor 1	protein_coding	51582	0.0318678	0.383436
1036	ENSG00000155282	NA	NA	NA	NA	0.0340066	0.937629
1037	ENSG00000155368	DBI	diazepam binding inhibitor, acyl-CoA binding protein	protein_coding	1622	0.0467904	0.568419
1038	ENSG00000155754	C2CD6	C2 calcium dependent domain containing 6	protein_coding	151254	0.10341	0.00946542
1039	ENSG00000155760	FZD7	frizzled class receptor 7	protein_coding	8324	0.010936	0.495258
1040	ENSG00000155816	FMN2	formin 2	protein_coding	56776	0.0267231	0.341796
1041	ENSG00000155827	RNF20	ring finger protein 20	protein_coding	56254	0.0180604	0.200544
1042	ENSG00000155876	RRAGA	Ras related GTP binding A	protein_coding	10670	0.0367398	0.275439
1043	ENSG00000155903	RASA2	RAS p21 protein activator 2	protein_coding	5922	0.0079119	0.470173
1044	ENSG00000155961	RAB39B	RAB39B, member RAS oncogene family	protein_coding	116442	0.0223858	0.81819
1045	ENSG00000155984	NA	NA	NA	NA	0.783732	0.0356319
1046	ENSG00000156042	CFAP70	cilia and flagella associated protein 70	protein_coding	118491	0.0158303	0.325125
1047	ENSG00000156049	GNA14	G protein subunit alpha 14	protein_coding	9630	0.0145019	0.186304
1048	ENSG00000156136	DCK	deoxycytidine kinase	protein_coding	1633	0.0262029	0.951702
1049	ENSG00000156218	ADAMTSL3	ADAMTS like 3	protein_coding	57188	0.783964	0.038909
1050	ENSG00000156467	UQCRB	ubiquinol-cytochrome c reductase binding protein	protein_coding	7381	0.0107796	0.973208
1051	ENSG00000156469	MTERF3	mitochondrial transcription termination factor 3	protein_coding	51001	0.761727	0.0130769
1052	ENSG00000156502	SUPV3L1	Suv3 like RNA helicase	protein_coding	6832	0.290413	0.0486872
1053	ENSG00000156509	FBXO43	F-box protein 43	protein_coding	286151	0.547135	0.0265999
1054	ENSG00000156675	RAB11FIP1	RAB11 family interacting protein 1	protein_coding	80223	0.256747	0.0298533
1055	ENSG00000156853	ZNF689	zinc finger protein 689	protein_coding	115509	0.00641766	0.886227
1056	ENSG00000156970	BUB1B	BUB1 mitotic checkpoint serine/threonine kinase B	protein_coding	701	0.0271712	0.0588053
1057	ENSG00000157036	EXOG	exo/endonuclease G	protein_coding	9941	0.0290664	0.552135
1058	ENSG00000157107	FCHO2	FCH and mu domain containing endocytic adaptor 2	protein_coding	115548	0.0397863	0.12471
1059	ENSG00000157343	ARMC12	armadillo repeat containing 12	protein_coding	221481	0.0424879	0.439593
1060	ENSG00000157600	TMEM164	transmembrane protein 164	protein_coding	84187	0.289255	0.00661804
1061	ENSG00000157796	WDR19	WD repeat domain 19	protein_coding	57728	0.0207203	0.149271
1062	ENSG00000157869	RAB28	RAB28, member RAS oncogene family	protein_coding	9364	0.0158563	0.222534
1063	ENSG00000158077	NLRP14	NLR family pyrin domain containing 14	protein_coding	338323	0.0392961	0.157977
1064	ENSG00000158161	EYA3	EYA transcriptional coactivator and phosphatase 3	protein_coding	2140	0.006284	0.0588219
1065	ENSG00000158163	DZIP1L	DAZ interacting zinc finger protein 1 like	protein_coding	199221	0.03331	0.112578
1066	ENSG00000158186	MRAS	muscle RAS oncogene homolog	protein_coding	22808	0.392649	0.00821266
1067	ENSG00000158220	ESYT3	extended synaptotagmin 3	protein_coding	83850	0.00930045	0.411483
1068	ENSG00000158373	H2BC5	H2B clustered histone 5	protein_coding	3017	0.00984389	0.313488
1069	ENSG00000158406	H4C8	H4 clustered histone 8	protein_coding	8365	0.0447106	0.963295
1070	ENSG00000158417	EIF5B	eukaryotic translation initiation factor 5B	protein_coding	9669	0.0161561	0.529971
1071	ENSG00000158467	AHCYL2	adenosylhomocysteinase like 2	protein_coding	23382	0.0353979	0.225161
1072	ENSG00000158526	TSR2	TSR2 ribosome maturation factor	protein_coding	90121	0.035103	0.434575
1073	ENSG00000158571	PFKFB1	6-phosphofructo-2-kinase/fructose-2,6-biphosphatase 1	protein_coding	5207	0.00360592	0.939906
1074	ENSG00000158710	TAGLN2	transgelin 2	protein_coding	8407	0.411303	0.0491139
1075	ENSG00000158716	DUSP23	dual specificity phosphatase 23	protein_coding	54935	0.041802	0.709586
1076	ENSG00000158864	NDUFS2	NADH:ubiquinone oxidoreductase core subunit S2	protein_coding	4720	0.0433585	0.71233
1077	ENSG00000158966	CACHD1	cache domain containing 1	protein_coding	57685	0.0381423	0.703548
1078	ENSG00000158985	CDC42SE2	CDC42 small effector 2	protein_coding	56990	0.0162747	0.990703
1079	ENSG00000159023	EPB41	erythrocyte membrane protein band 4.1	protein_coding	2035	0.0257509	0.233293
1080	ENSG00000159055	MIS18A	MIS18 kinetochore protein A	protein_coding	54069	0.00363136	0.927971
1081	ENSG00000159086	PAXBP1	PAX3 and PAX7 binding protein 1	protein_coding	94104	0.0131639	0.224662
1082	ENSG00000159231	CBR3	carbonyl reductase 3	protein_coding	874	0.329941	0.0471954
1083	ENSG00000159248	GJD2	gap junction protein delta 2	protein_coding	57369	0.725184	0.0192228
1084	ENSG00000159337	PLA2G4D	phospholipase A2 group IVD	protein_coding	283748	0.474239	0.0361456
1085	ENSG00000159352	PSMD4	proteasome 26S subunit, non-ATPase 4	protein_coding	5710	0.0275292	0.793029
1086	ENSG00000159388	BTG2	BTG anti-proliferation factor 2	protein_coding	7832	0.0275752	0.0405931
1087	ENSG00000159423	ALDH4A1	aldehyde dehydrogenase 4 family member A1	protein_coding	8659	0.0328926	0.359299
1088	ENSG00000159674	SPON2	spondin 2	protein_coding	10417	0.48347	0.0210663
1089	ENSG00000159917	ZNF235	zinc finger protein 235	protein_coding	9310	0.0377215	0.098471
1090	ENSG00000160183	TMPRSS3	transmembrane serine protease 3	protein_coding	64699	0.117628	0.0296185
1091	ENSG00000160229	ZNF66	zinc finger protein 66	protein_coding	7617	0.047326	0.196532
1092	ENSG00000160570	DEDD2	death effector domain containing 2	protein_coding	162989	0.00917889	0.0844236
1093	ENSG00000160584	SIK3	SIK family kinase 3	protein_coding	23387	0.0492096	0.234793
1094	ENSG00000160746	ANO10	anoctamin 10	protein_coding	55129	0.241237	0.0355404
1095	ENSG00000160752	FDPS	farnesyl diphosphate synthase	protein_coding	2224	0.109879	0.0294864
1096	ENSG00000160803	UBQLN4	ubiquilin 4	protein_coding	56893	0.0438518	0.614879
1097	ENSG00000160868	CYP3A4	cytochrome P450 family 3 subfamily A member 4	protein_coding	1576	0.709895	0.0451844
1098	ENSG00000160888	IER2	immediate early response 2	protein_coding	9592	0.132511	0.00970327
1099	ENSG00000160994	CCDC105	coiled-coil domain containing 105	protein_coding	126402	0.529509	0.00238239
1100	ENSG00000161016	RPL8	ribosomal protein L8	protein_coding	6132	0.0114709	0.35744
1101	ENSG00000161203	AP2M1	adaptor related protein complex 2 subunit mu 1	protein_coding	1173	0.0216339	0.348209
1102	ENSG00000161217	PCYT1A	phosphate cytidylyltransferase 1, choline, alpha	protein_coding	5130	0.0178873	0.372437
1103	ENSG00000161551	ZNF577	zinc finger protein 577	protein_coding	84765	0.333461	0.0455085
1104	ENSG00000161647	MPP3	membrane palmitoylated protein 3	protein_coding	4356	0.0434737	0.262978
1105	ENSG00000161649	CD300LG	CD300 molecule like family member g	protein_coding	146894	0.0886463	0.0440284
1106	ENSG00000161798	AQP5	aquaporin 5	protein_coding	362	0.0491266	0.47401
1107	ENSG00000161905	ALOX15	arachidonate 15-lipoxygenase	protein_coding	246	0.0271332	0.127981
1108	ENSG00000161955	TNFSF13	TNF superfamily member 13	protein_coding	8741	0.0196625	0.419628
1109	ENSG00000162086	ZNF75A	zinc finger protein 75a	protein_coding	7627	0.290139	0.0487212
1110	ENSG00000162144	CYB561A3	cytochrome b561 family member A3	protein_coding	220002	0.0296795	0.88971
1111	ENSG00000162174	ASRGL1	asparaginase and isoaspartyl peptidase 1	protein_coding	80150	0.0354026	0.0475982
1112	ENSG00000162290	NA	NA	NA	NA	0.0495796	0.791574
1113	ENSG00000162390	ACOT11	acyl-CoA thioesterase 11	protein_coding	26027	0.0444435	0.43201
1114	ENSG00000162399	BSND	barttin CLCNK type accessory subunit beta	protein_coding	7809	0.345369	0.0207541
1115	ENSG00000162616	DNAJB4	DnaJ heat shock protein family (Hsp40) member B4	protein_coding	11080	0.0487966	0.0521609
1116	ENSG00000162636	FAM102B	family with sequence similarity 102 member B	protein_coding	284611	0.0346759	0.564342
1117	ENSG00000162688	AGL	amylo-alpha-1, 6-glucosidase, 4-alpha-glucanotransferase	protein_coding	178	0.0397746	0.701439
1118	ENSG00000162702	ZNF281	zinc finger protein 281	protein_coding	23528	0.969177	0.0425714
1119	ENSG00000162733	DDR2	discoidin domain receptor tyrosine kinase 2	protein_coding	4921	0.0228216	0.876341
1120	ENSG00000162772	ATF3	activating transcription factor 3	protein_coding	467	0.169774	0.041576
1121	ENSG00000162817	C1orf115	chromosome 1 open reading frame 115	protein_coding	79762	0.012438	0.746465
1122	ENSG00000162961	DPY30	dpy-30 histone methyltransferase complex regulatory subunit	protein_coding	84661	0.00082528	0.286789
1123	ENSG00000162994	CLHC1	clathrin heavy chain linker domain containing 1	protein_coding	130162	0.00632703	0.369855
1124	ENSG00000163001	CFAP36	cilia and flagella associated protein 36	protein_coding	112942	0.0489344	0.628199
1125	ENSG00000163032	VSNL1	visinin like 1	protein_coding	7447	0.0488168	0.523609
1126	ENSG00000163110	PDLIM5	PDZ and LIM domain 5	protein_coding	10611	0.0358585	0.297944
1127	ENSG00000163125	RPRD2	regulation of nuclear pre-mRNA domain containing 2	protein_coding	23248	0.0295281	0.0452153
1128	ENSG00000163132	MSX1	msh homeobox 1	protein_coding	4487	0.0265461	0.230995
1129	ENSG00000163155	LYSMD1	LysM domain containing 1	protein_coding	388695	0.0306339	0.492291
1130	ENSG00000163159	VPS72	vacuolar protein sorting 72 homolog	protein_coding	6944	0.00764019	0.887181
1131	ENSG00000163166	IWS1	interacts with SUPT6H, CTD assembly factor 1	protein_coding	55677	0.0116208	0.0988537
1132	ENSG00000163322	ABRAXAS1	abraxas 1, BRCA1 A complex subunit	protein_coding	84142	0.736305	0.0140733
1133	ENSG00000163344	PMVK	phosphomevalonate kinase	protein_coding	10654	0.749484	0.00302731
1134	ENSG00000163349	HIPK1	homeodomain interacting protein kinase 1	protein_coding	204851	0.0492995	0.0212676
1135	ENSG00000163382	NAXE	NAD(P)HX epimerase	protein_coding	128240	0.0362205	0.333635
1136	ENSG00000163389	POGLUT1	protein O-glucosyltransferase 1	protein_coding	56983	0.000856608	0.621117
1137	ENSG00000163394	CCKAR	cholecystokinin A receptor	protein_coding	886	0.0982977	0.0478375
1138	ENSG00000163453	IGFBP7	insulin like growth factor binding protein 7	protein_coding	3490	0.0154063	0.332025
1139	ENSG00000163463	KRTCAP2	keratinocyte associated protein 2	protein_coding	200185	0.0176331	0.727088
1140	ENSG00000163516	ANKZF1	ankyrin repeat and zinc finger peptidyl tRNA hydrolase 1	protein_coding	55139	0.108366	0.0118895
1141	ENSG00000163531	NFASC	neurofascin	protein_coding	23114	0.207893	0.0187839
1142	ENSG00000163535	SGO2	shugoshin 2	protein_coding	151246	0.0330507	0.163794
1143	ENSG00000163586	FABP1	fatty acid binding protein 1	protein_coding	2168	0.0378392	0.00814922
1144	ENSG00000163617	CCDC191	coiled-coil domain containing 191	protein_coding	57577	0.0187111	0.349053
1145	ENSG00000163629	PTPN13	protein tyrosine phosphatase non-receptor type 13	protein_coding	5783	0.00937552	0.779315
1146	ENSG00000163633	C4orf36	chromosome 4 open reading frame 36	protein_coding	132989	0.047008	0.923405
1147	ENSG00000163634	THOC7	THO complex 7	protein_coding	80145	0.0467814	0.872724
1148	ENSG00000163635	ATXN7	ataxin 7	protein_coding	6314	0.000805187	0.838612
1149	ENSG00000163645	ERICH6	glutamate rich 6	protein_coding	131831	0.555654	0.0238664
1150	ENSG00000163682	RPL9	ribosomal protein L9	protein_coding	6133	0.016396	0.283087
1151	ENSG00000163686	ABHD6	abhydrolase domain containing 6, acylglycerol lipase	protein_coding	57406	0.0744702	0.0496221
1152	ENSG00000163702	IL17RC	interleukin 17 receptor C	protein_coding	84818	0.038671	0.20879
1153	ENSG00000163714	U2SURP	U2 snRNP associated SURP domain containing	protein_coding	23350	0.0206974	0.0524231
1154	ENSG00000163728	TTC14	tetratricopeptide repeat domain 14	protein_coding	151613	0.0237394	0.255646
1155	ENSG00000163785	RYK	receptor like tyrosine kinase	protein_coding	6259	0.00844706	0.508394
1156	ENSG00000163795	ZNF513	zinc finger protein 513	protein_coding	130557	0.404187	0.00677797
1157	ENSG00000163812	ZDHHC3	zinc finger DHHC-type palmitoyltransferase 3	protein_coding	51304	0.0467853	0.516384
1158	ENSG00000163875	MEAF6	MYST/Esa1 associated factor 6	protein_coding	64769	0.0137116	0.988712
1159	ENSG00000163918	RFC4	replication factor C subunit 4	protein_coding	5984	0.0132183	0.99499
1160	ENSG00000163923	RPL39L	ribosomal protein L39 like	protein_coding	116832	0.0162525	0.512897
1161	ENSG00000163945	UVSSA	UV stimulated scaffold protein A	protein_coding	57654	0.126671	0.0309285
1162	ENSG00000163950	SLBP	stem-loop binding protein	protein_coding	7884	0.0360034	0.6494
1163	ENSG00000163964	PIGX	phosphatidylinositol glycan anchor biosynthesis class X	protein_coding	54965	0.00766654	0.823767
1164	ENSG00000164002	EXO5	exonuclease 5	protein_coding	64789	0.816287	0.0301906
1165	ENSG00000164023	SGMS2	sphingomyelin synthase 2	protein_coding	166929	0.019484	0.535196
1166	ENSG00000164089	ETNPPL	ethanolamine-phosphate phospho-lyase	protein_coding	64850	0.0218066	0.984039
1167	ENSG00000164091	WDR82	WD repeat domain 82	protein_coding	80335	0.0315718	0.518107
1168	ENSG00000164112	SMIM43	small integral membrane protein 43	protein_coding	132332	0.0223412	0.287117
1169	ENSG00000164116	GUCY1A1	guanylate cyclase 1 soluble subunit alpha 1	protein_coding	2982	0.0215264	0.698676
1170	ENSG00000164120	HPGD	15-hydroxyprostaglandin dehydrogenase	protein_coding	3248	0.000406389	0.408642
1171	ENSG00000164134	NAA15	N-alpha-acetyltransferase 15, NatA auxiliary subunit	protein_coding	80155	0.0436648	0.800806
1172	ENSG00000164136	IL15	interleukin 15	protein_coding	3600	0.0471336	0.740333
1173	ENSG00000164142	FAM160A1	family with sequence similarity 160 member A1	protein_coding	729830	0.00483054	0.243552
1174	ENSG00000164172	MOCS2	molybdenum cofactor synthesis 2	protein_coding	4338	0.0152709	0.959897
1175	ENSG00000164182	NDUFAF2	NADH:ubiquinone oxidoreductase complex assembly factor 2	protein_coding	91942	0.0254338	0.278337
1176	ENSG00000164199	ADGRV1	adhesion G protein-coupled receptor V1	protein_coding	84059	0.00401724	0.497714
1177	ENSG00000164253	WDR41	WD repeat domain 41	protein_coding	55255	0.0376941	0.775031
1178	ENSG00000164284	GRPEL2	GrpE like 2, mitochondrial	protein_coding	134266	0.0398177	0.432386
1179	ENSG00000164309	CMYA5	cardiomyopathy associated 5	protein_coding	202333	0.0105179	0.709032
1180	ENSG00000164329	TENT2	terminal nucleotidyltransferase 2	protein_coding	167153	0.0432007	0.763532
1181	ENSG00000164346	NSA2	NSA2 ribosome biogenesis factor	protein_coding	10412	0.0241178	0.612017
1182	ENSG00000164379	FOXQ1	forkhead box Q1	protein_coding	94234	0.850375	0.0297913
1183	ENSG00000164404	GDF9	growth differentiation factor 9	protein_coding	2661	0.646357	0.00929975
1184	ENSG00000164405	UQCRQ	ubiquinol-cytochrome c reductase complex III subunit VII	protein_coding	27089	0.0384432	0.827155
1185	ENSG00000164587	RPS14	ribosomal protein S14	protein_coding	6208	0.0487461	0.755504
1186	ENSG00000164615	CAMLG	calcium modulating ligand	protein_coding	819	0.0320105	0.447651
1187	ENSG00000164663	USP49	ubiquitin specific peptidase 49	protein_coding	25862	0.0419452	0.422335
1188	ENSG00000164776	PHKG1	phosphorylase kinase catalytic subunit gamma 1	protein_coding	5260	0.0072125	0.311445
1189	ENSG00000164919	COX6C	cytochrome c oxidase subunit 6C	protein_coding	1345	0.0342546	0.743014
1190	ENSG00000164924	YWHAZ	tyrosine 3-monooxygenase/tryptophan 5-monooxygenase activation protein zeta	protein_coding	7534	0.0314824	0.651816
1191	ENSG00000164946	FREM1	FRAS1 related extracellular matrix 1	protein_coding	158326	0.0212111	0.936619
1192	ENSG00000165029	ABCA1	ATP binding cassette subfamily A member 1	protein_coding	19	0.0308053	0.269889
1193	ENSG00000165030	NFIL3	nuclear factor, interleukin 3 regulated	protein_coding	4783	0.648985	0.0222792
1194	ENSG00000165046	LETM2	leucine zipper and EF-hand containing transmembrane protein 2	protein_coding	137994	0.0352384	0.958503
1195	ENSG00000165113	GKAP1	G kinase anchoring protein 1	protein_coding	80318	0.141523	0.0247738
1196	ENSG00000165138	ANKS6	ankyrin repeat and sterile alpha motif domain containing 6	protein_coding	203286	0.0225209	0.241331
1197	ENSG00000165169	DYNLT3	dynein light chain Tctex-type 3	protein_coding	6990	0.0241166	0.91563
1198	ENSG00000165185	KIAA1958	KIAA1958	protein_coding	158405	0.0138353	0.361758
1199	ENSG00000165186	PTCHD1	patched domain containing 1	protein_coding	139411	0.0330514	0.599685
1200	ENSG00000165264	NDUFB6	NADH:ubiquinone oxidoreductase subunit B6	protein_coding	4712	0.00614139	0.828114
1201	ENSG00000165271	NOL6	nucleolar protein 6	protein_coding	65083	0.026665	0.85682
1202	ENSG00000165275	TRMT10B	tRNA methyltransferase 10B	protein_coding	158234	0.20069	0.0458304
1203	ENSG00000165280	VCP	valosin containing protein	protein_coding	7415	0.0476546	0.629549
1204	ENSG00000165325	DEUP1	deuterosome assembly protein 1	protein_coding	159989	0.805221	0.0197403
1205	ENSG00000165349	SLC7A3	solute carrier family 7 member 3	protein_coding	84889	0.0271354	0.113214
1206	ENSG00000165359	INTS6L	integrator complex subunit 6 like	protein_coding	203522	0.0412857	0.147731
1207	ENSG00000165389	SPTSSA	serine palmitoyltransferase small subunit A	protein_coding	171546	0.0188433	0.0963522
1208	ENSG00000165392	WRN	WRN RecQ like helicase	protein_coding	7486	0.0086414	0.265261
1209	ENSG00000165457	FOLR2	folate receptor beta	protein_coding	2350	0.0473022	0.222765
1210	ENSG00000165478	HEPACAM	hepatic and glial cell adhesion molecule	protein_coding	220296	0.0460267	0.759588
1211	ENSG00000165487	MICU2	mitochondrial calcium uptake 2	protein_coding	221154	0.0368651	0.22805
1212	ENSG00000165525	NEMF	nuclear export mediator factor	protein_coding	9147	0.455709	0.0264228
1213	ENSG00000165609	NUDT5	nudix hydrolase 5	protein_coding	11164	0.404389	0.0277961
1214	ENSG00000165699	TSC1	TSC complex subunit 1	protein_coding	7248	0.0013019	0.134613
1215	ENSG00000165714	BORCS5	BLOC-1 related complex subunit 5	protein_coding	118426	0.0330062	0.280757
1216	ENSG00000165730	STOX1	storkhead box 1	protein_coding	219736	0.044398	0.59274
1217	ENSG00000165792	METTL17	methyltransferase like 17	protein_coding	64745	0.0811653	0.0422082
1218	ENSG00000165898	ISCA2	iron-sulfur cluster assembly 2	protein_coding	122961	0.046138	0.714711
1219	ENSG00000166004	CEP295	centrosomal protein 295	protein_coding	85459	0.0422136	0.148027
1220	ENSG00000166024	R3HCC1L	R3H domain and coiled-coil containing 1 like	protein_coding	27291	0.743958	0.0257519
1221	ENSG00000166123	GPT2	glutamic--pyruvic transaminase 2	protein_coding	84706	0.0422461	0.422534
1222	ENSG00000166128	RAB8B	RAB8B, member RAS oncogene family	protein_coding	51762	0.024102	0.565444
1223	ENSG00000166148	AVPR1A	arginine vasopressin receptor 1A	protein_coding	552	0.768062	0.0395814
1224	ENSG00000166197	NOLC1	nucleolar and coiled-body phosphoprotein 1	protein_coding	9221	0.0105472	0.658343
1225	ENSG00000166228	PCBD1	pterin-4 alpha-carbinolamine dehydratase 1	protein_coding	5092	0.0246757	0.670728
1226	ENSG00000166268	MYRFL	myelin regulatory factor like	protein_coding	196446	0.00530865	0.064813
1227	ENSG00000166321	NUDT13	nudix hydrolase 13	protein_coding	25961	0.0138569	0.257755
1228	ENSG00000166352	IFTAP	intraflagellar transport associated protein	protein_coding	119710	0.0257012	0.392594
1229	ENSG00000166368	OR2D2	olfactory receptor family 2 subfamily D member 2	protein_coding	120776	0.0225755	0.317463
1230	ENSG00000166432	ZMAT1	zinc finger matrin-type 1	protein_coding	84460	0.0290752	0.0945083
1231	ENSG00000166436	TRIM66	tripartite motif containing 66	protein_coding	9866	0.040768	0.577647
1232	ENSG00000166441	RPL27A	ribosomal protein L27a	protein_coding	6157	0.0147772	0.836803
1233	ENSG00000166523	CLEC4E	C-type lectin domain family 4 member E	protein_coding	26253	0.0251877	0.994474
1234	ENSG00000166557	TMED3	transmembrane p24 trafficking protein 3	protein_coding	23423	0.0213209	0.285431
1235	ENSG00000166595	CIAO2B	cytosolic iron-sulfur assembly component 2B	protein_coding	51647	0.0382675	0.633155
1236	ENSG00000166681	BEX3	brain expressed X-linked 3	protein_coding	27018	0.0102477	0.726252
1237	ENSG00000166796	LDHC	lactate dehydrogenase C	protein_coding	3948	0.0261521	0.786251
1238	ENSG00000166819	PLIN1	perilipin 1	protein_coding	5346	0.0259537	0.241602
1239	ENSG00000166860	ZBTB39	zinc finger and BTB domain containing 39	protein_coding	9880	0.0246191	0.400276
1240	ENSG00000166902	MRPL16	mitochondrial ribosomal protein L16	protein_coding	54948	0.0303844	0.897884
1241	ENSG00000166922	SCG5	secretogranin V	protein_coding	6447	0.0434289	0.98027
1242	ENSG00000166946	CCNDBP1	cyclin D1 binding protein 1	protein_coding	23582	0.0485311	0.793002
1243	ENSG00000166971	AKTIP	AKT interacting protein	protein_coding	64400	0.0268368	0.213633
1244	ENSG00000166974	MAPRE2	microtubule associated protein RP/EB family member 2	protein_coding	10982	0.0388929	0.866809
1245	ENSG00000167112	TRUB2	TruB pseudouridine synthase family member 2	protein_coding	26995	0.0468576	0.755365
1246	ENSG00000167136	ENDOG	endonuclease G	protein_coding	2021	0.0261202	0.559331
1247	ENSG00000167283	ATP5MG	ATP synthase membrane subunit g	protein_coding	10632	0.010327	0.907172
1248	ENSG00000167302	TEPSIN	TEPSIN adaptor related protein complex 4 accessory protein	protein_coding	146705	0.625963	0.0332593
1249	ENSG00000167359	OR51I1	olfactory receptor family 51 subfamily I member 1	protein_coding	390063	0.000514275	0.10433
1250	ENSG00000167476	JSRP1	junctional sarcoplasmic reticulum protein 1	protein_coding	126306	0.0272434	0.945553
1251	ENSG00000167515	TRAPPC2L	trafficking protein particle complex 2 like	protein_coding	51693	0.0244205	0.52118
1252	ENSG00000167528	ZNF641	zinc finger protein 641	protein_coding	121274	0.00171604	0.412175
1253	ENSG00000167536	DHRS13	dehydrogenase/reductase 13	protein_coding	147015	0.0163542	0.120263
1254	ENSG00000167554	ZNF610	zinc finger protein 610	protein_coding	162963	0.909892	0.00407466
1255	ENSG00000167555	ZNF528	zinc finger protein 528	protein_coding	84436	0.0876582	0.0343308
1256	ENSG00000167604	NFKBID	NFKB inhibitor delta	protein_coding	84807	0.157017	0.0237645
1257	ENSG00000167637	ZNF283	zinc finger protein 283	protein_coding	284349	0.232445	0.0409055
1258	ENSG00000167642	SPINT2	serine peptidase inhibitor, Kunitz type 2	protein_coding	10653	0.0270622	0.485946
1259	ENSG00000167723	TRPV3	transient receptor potential cation channel subfamily V member 3	protein_coding	162514	0.0220418	0.702003
1260	ENSG00000167770	OTUB1	OTU deubiquitinase, ubiquitin aldehyde binding 1	protein_coding	55611	0.0373522	0.82865
1261	ENSG00000167778	SPRYD3	SPRY domain containing 3	protein_coding	84926	0.0196716	0.51207
1262	ENSG00000167792	NDUFV1	NADH:ubiquinone oxidoreductase core subunit V1	protein_coding	4723	0.0103707	0.626301
1263	ENSG00000167815	PRDX2	peroxiredoxin 2	protein_coding	7001	0.0109467	0.74535
1264	ENSG00000168000	BSCL2	BSCL2 lipid droplet biogenesis associated, seipin	protein_coding	26580	0.00826581	0.908566
1265	ENSG00000168003	SLC3A2	solute carrier family 3 member 2	protein_coding	6520	0.481724	0.0155335
1266	ENSG00000168038	ULK4	unc-51 like kinase 4	protein_coding	54986	0.257385	0.0440377
1267	ENSG00000168061	SAC3D1	SAC3 domain containing 1	protein_coding	29901	0.861055	0.0135454
1268	ENSG00000168118	RAB4A	RAB4A, member RAS oncogene family	protein_coding	5867	0.0436599	0.223432
1269	ENSG00000168234	TTC39C	tetratricopeptide repeat domain 39C	protein_coding	125488	0.0433247	0.638495
1270	ENSG00000168260	NA	NA	NA	NA	0.00104271	0.10443
1271	ENSG00000168309	FAM107A	family with sequence similarity 107 member A	protein_coding	11170	0.0447502	0.888156
1272	ENSG00000168386	FILIP1L	filamin A interacting protein 1 like	protein_coding	11259	0.0236989	0.344058
1273	ENSG00000168439	STIP1	stress induced phosphoprotein 1	protein_coding	10963	0.0202086	0.195894
1274	ENSG00000168497	CAVIN2	caveolae associated protein 2	protein_coding	8436	0.0421644	0.455775
1275	ENSG00000168505	GBX2	gastrulation brain homeobox 2	protein_coding	2637	0.0150876	0.587308
1276	ENSG00000168517	HEXIM2	HEXIM P-TEFb complex subunit 2	protein_coding	124790	0.0119961	0.843692
1277	ENSG00000168591	TMUB2	transmembrane and ubiquitin like domain containing 2	protein_coding	79089	0.0437183	0.552199
1278	ENSG00000168615	ADAM9	ADAM metallopeptidase domain 9	protein_coding	8754	0.377531	0.0357282
1279	ENSG00000168671	UGT3A2	UDP glycosyltransferase family 3 member A2	protein_coding	167127	0.397915	0.0403737
1280	ENSG00000168778	TCTN2	tectonic family member 2	protein_coding	79867	0.00217857	0.408364
1281	ENSG00000168803	ADAL	adenosine deaminase like	protein_coding	161823	0.107042	0.0271488
1282	ENSG00000168807	SNTB2	syntrophin beta 2	protein_coding	6645	0.63221	0.00174433
1283	ENSG00000168818	STX18	syntaxin 18	protein_coding	53407	0.78434	0.025121
1284	ENSG00000168824	NSG1	neuronal vesicle trafficking associated 1	protein_coding	27065	0.024976	0.577458
1285	ENSG00000168894	RNF181	ring finger protein 181	protein_coding	51255	0.00224961	0.814483
1286	ENSG00000168913	ENHO	energy homeostasis associated	protein_coding	375704	0.205715	0.0263
1287	ENSG00000168938	PPIC	peptidylprolyl isomerase C	protein_coding	5480	0.0262586	0.641638
1288	ENSG00000169032	MAP2K1	mitogen-activated protein kinase kinase 1	protein_coding	5604	0.0438231	0.840552
1289	ENSG00000169087	HSPBAP1	HSPB1 associated protein 1	protein_coding	79663	0.0131581	0.0441858
1290	ENSG00000169139	UBE2V2	ubiquitin conjugating enzyme E2 V2	protein_coding	7336	0.0283068	0.982721
1291	ENSG00000169174	PCSK9	proprotein convertase subtilisin/kexin type 9	protein_coding	255738	0.625911	0.0195677
1292	ENSG00000169184	MN1	MN1 proto-oncogene, transcriptional regulator	protein_coding	4330	0.812667	0.0429205
1293	ENSG00000169189	NSMCE1	NSE1 homolog, SMC5-SMC6 complex component	protein_coding	197370	0.0188707	0.267299
1294	ENSG00000169435	RASSF6	Ras association domain family member 6	protein_coding	166824	0.0461432	0.549719
1295	ENSG00000169507	SLC38A11	solute carrier family 38 member 11	protein_coding	151258	0.00594112	0.857616
1296	ENSG00000169570	DTWD2	DTW domain containing 2	protein_coding	285605	0.0176141	0.940277
1297	ENSG00000169594	BNC1	basonuclin 1	protein_coding	646	0.0470419	0.248075
1298	ENSG00000169682	SPNS1	sphingolipid transporter 1 (putative)	protein_coding	83985	0.718258	0.0338805
1299	ENSG00000169764	UGP2	UDP-glucose pyrophosphorylase 2	protein_coding	7360	0.0215642	0.953404
1300	ENSG00000169933	FRMPD4	FERM and PDZ domain containing 4	protein_coding	9758	0.0291643	0.888551
1301	ENSG00000169964	TMEM42	transmembrane protein 42	protein_coding	131616	0.0244513	0.569245
1302	ENSG00000169972	PUSL1	pseudouridine synthase like 1	protein_coding	126789	0.434358	0.0357238
1303	ENSG00000169989	TIGD4	tigger transposable element derived 4	protein_coding	201798	0.0322828	0.855171
1304	ENSG00000170100	ZNF778	zinc finger protein 778	protein_coding	197320	0.267798	0.00378925
1305	ENSG00000170165	NA	NA	NA	NA	0.00106793	0.897532
1306	ENSG00000170175	CHRNB1	cholinergic receptor nicotinic beta 1 subunit	protein_coding	1140	0.446624	0.0316629
1307	ENSG00000170231	FABP6	fatty acid binding protein 6	protein_coding	2172	0.0160881	0.361024
1308	ENSG00000170262	MRAP	melanocortin 2 receptor accessory protein	protein_coding	56246	0.932617	0.0134145
1309	ENSG00000170310	STX8	syntaxin 8	protein_coding	9482	0.100729	0.0108314
1310	ENSG00000170315	UBB	ubiquitin B	protein_coding	7314	0.015714	0.584444
1311	ENSG00000170345	FOS	Fos proto-oncogene, AP-1 transcription factor subunit	protein_coding	2353	0.0626942	0.0368469
1312	ENSG00000170364	SETMAR	SET domain and mariner transposase fusion gene	protein_coding	6419	0.758325	0.0328044
1313	ENSG00000170419	VSTM2A	V-set and transmembrane domain containing 2A	protein_coding	222008	0.0409381	0.506547
1314	ENSG00000170425	ADORA2B	adenosine A2b receptor	protein_coding	136	0.196849	0.0341621
1315	ENSG00000170430	MGMT	O-6-methylguanine-DNA methyltransferase	protein_coding	4255	0.0472189	0.457297
1316	ENSG00000170448	NFXL1	nuclear transcription factor, X-box binding like 1	protein_coding	152518	0.0282751	0.582562
1317	ENSG00000170458	CD14	CD14 molecule	protein_coding	929	0.638443	0.0334806
1318	ENSG00000170540	ARL6IP1	ADP ribosylation factor like GTPase 6 interacting protein 1	protein_coding	23204	0.0265751	0.848832
1319	ENSG00000170619	COMMD5	COMM domain containing 5	protein_coding	28991	0.661022	0.01807
1320	ENSG00000170653	ATF7	activating transcription factor 7	protein_coding	11016	0.0240327	0.516605
1321	ENSG00000170846		novel protein, similar to Morf4 family associated protein 1	protein_coding	NA	0.00491359	0.109868
1322	ENSG00000170860	LSM3	LSM3 homolog, U6 small nuclear RNA and mRNA degradation associated	protein_coding	27258	0.0167576	0.815503
1323	ENSG00000170892	TSEN34	tRNA splicing endonuclease subunit 34	protein_coding	79042	0.400463	0.0187364
1324	ENSG00000170919	TPT1-AS1	TPT1 antisense RNA 1	lncRNA	NA	0.0916544	0.0339156
1325	ENSG00000170949	ZNF160	zinc finger protein 160	protein_coding	90338	0.0344395	0.0381636
1326	ENSG00000170989	S1PR1	sphingosine-1-phosphate receptor 1	protein_coding	1901	0.0414835	0.074292
1327	ENSG00000171004	HS6ST2	heparan sulfate 6-O-sulfotransferase 2	protein_coding	90161	0.0229863	0.37387
1328	ENSG00000171084	FAM86JP	family with sequence similarity 86 member J, pseudogene	transcribed_unprocessed_pseudogene	100125556	0.0413813	0.950956
1329	ENSG00000171094	ALK	ALK receptor tyrosine kinase	protein_coding	238	0.968408	0.0335818
1330	ENSG00000171100	MTM1	myotubularin 1	protein_coding	4534	0.0295033	0.428688
1331	ENSG00000171109	MFN1	mitofusin 1	protein_coding	55669	0.0112759	0.874732
1332	ENSG00000171121	KCNMB3	potassium calcium-activated channel subfamily M regulatory beta subunit 3	protein_coding	27094	0.00223844	0.781743
1333	ENSG00000171135	JAGN1	jagunal homolog 1	protein_coding	84522	0.254911	0.0367739
1334	ENSG00000171219	CDC42BPG	CDC42 binding protein kinase gamma	protein_coding	55561	0.0345598	0.172153
1335	ENSG00000171227	TMEM37	transmembrane protein 37	protein_coding	140738	0.785291	0.0254357
1336	ENSG00000171291	ZNF439	zinc finger protein 439	protein_coding	90594	0.10109	0.0235249
1337	ENSG00000171314	PGAM1	phosphoglycerate mutase 1	protein_coding	5223	0.0175694	0.367112
1338	ENSG00000171408	PDE7B	phosphodiesterase 7B	protein_coding	27115	0.087659	0.0241047
1339	ENSG00000171421	MRPL36	mitochondrial ribosomal protein L36	protein_coding	64979	0.0460781	0.298313
1340	ENSG00000171444	MCC	MCC regulator of WNT signaling pathway	protein_coding	4163	0.017981	0.010171
1341	ENSG00000171469	ZNF561	zinc finger protein 561	protein_coding	93134	0.047536	0.355713
1342	ENSG00000171497	PPID	peptidylprolyl isomerase D	protein_coding	5481	0.0361964	0.812176
1343	ENSG00000171501	OR1N2	olfactory receptor family 1 subfamily N member 2	protein_coding	138882	0.0257395	0.737119
1344	ENSG00000171503	ETFDH	electron transfer flavoprotein dehydrogenase	protein_coding	2110	0.0248588	0.513489
1345	ENSG00000171604	CXXC5	CXXC finger protein 5	protein_coding	51523	0.0456792	0.60514
1346	ENSG00000171612	SLC25A33	solute carrier family 25 member 33	protein_coding	84275	0.164054	0.0415281
1347	ENSG00000171631	P2RY6	pyrimidinergic receptor P2Y6	protein_coding	5031	0.788101	0.0479871
1348	ENSG00000171634	BPTF	bromodomain PHD finger transcription factor	protein_coding	2186	0.0468842	0.102759
1349	ENSG00000171643	S100Z	S100 calcium binding protein Z	protein_coding	170591	0.692183	0.0458219
1350	ENSG00000171824	EXOSC10	exosome component 10	protein_coding	5394	0.0421104	0.0496904
1351	ENSG00000171858	RPS21	ribosomal protein S21	protein_coding	6227	0.0397292	0.32846
1352	ENSG00000171863	RPS7	ribosomal protein S7	protein_coding	6201	0.011257	0.36751
1353	ENSG00000171903	CYP4F11	cytochrome P450 family 4 subfamily F member 11	protein_coding	57834	0.020676	0.488382
1354	ENSG00000172216	CEBPB	CCAAT enhancer binding protein beta	protein_coding	1051	0.0174141	0.352299
1355	ENSG00000172301	COPRS	coordinator of PRMT5 and differentiation stimulator	protein_coding	55352	0.0156467	0.527234
1356	ENSG00000172336	POP7	POP7 homolog, ribonuclease P/MRP subunit	protein_coding	10248	0.0219277	0.48564
1357	ENSG00000172361	CFAP53	cilia and flagella associated protein 53	protein_coding	220136	0.0270576	0.066523
1358	ENSG00000172425	TTC36	tetratricopeptide repeat domain 36	protein_coding	143941	0.255065	0.00780469
1359	ENSG00000172428	COPS9	COP9 signalosome subunit 9	protein_coding	150678	0.00145743	0.546464
1360	ENSG00000172465	TCEAL1	transcription elongation factor A like 1	protein_coding	9338	0.0416988	0.96669
1361	ENSG00000172476	RAB40A	RAB40A, member RAS oncogene family	protein_coding	142684	0.0108873	0.284067
1362	ENSG00000172728	FUT10	fucosyltransferase 10	protein_coding	84750	0.0404039	0.635515
1363	ENSG00000172748	ZNF596	zinc finger protein 596	protein_coding	169270	0.211972	0.000702421
1364	ENSG00000172757	CFL1	cofilin 1	protein_coding	1072	0.00367481	0.876327
1365	ENSG00000172818	OVOL1	ovo like transcriptional repressor 1	protein_coding	5017	0.683113	0.0104549
1366	ENSG00000172900	ACTE1P	actin epsilon 1, pseudogene	transcribed_unitary_pseudogene	399923	0.846424	0.015804
1367	ENSG00000172939	OXSR1	oxidative stress responsive kinase 1	protein_coding	9943	0.00868596	0.21073
1368	ENSG00000172943	PHF8	PHD finger protein 8	protein_coding	23133	0.0294574	0.948692
1369	ENSG00000173040	EVC2	EvC ciliary complex subunit 2	protein_coding	132884	0.0333684	0.343428
1370	ENSG00000173208	ABCD2	ATP binding cassette subfamily D member 2	protein_coding	225	0.698829	0.0272884
1371	ENSG00000173214	MFSD4B	major facilitator superfamily domain containing 4B	protein_coding	91749	0.00867727	0.534455
1372	ENSG00000173221	GLRX	glutaredoxin	protein_coding	2745	0.0388357	0.713114
1373	ENSG00000173267	SNCG	synuclein gamma	protein_coding	6623	0.0318065	0.574804
1374	ENSG00000173276	ZBTB21	zinc finger and BTB domain containing 21	protein_coding	49854	0.0990831	0.0286129
1375	ENSG00000173334	TRIB1	tribbles pseudokinase 1	protein_coding	10221	0.070859	0.0166122
1376	ENSG00000173442	EHBP1L1	EH domain binding protein 1 like 1	protein_coding	254102	0.095329	0.0461108
1377	ENSG00000173480	ZNF417	zinc finger protein 417	protein_coding	147687	0.024566	0.0948973
1378	ENSG00000173486	FKBP2	FKBP prolyl isomerase 2	protein_coding	2286	0.00358382	0.726449
1379	ENSG00000173674	EIF1AX	eukaryotic translation initiation factor 1A X-linked	protein_coding	1964	0.0372542	0.982406
1380	ENSG00000173681	BCLAF3	BCLAF1 and THRAP3 family member 3	protein_coding	256643	0.110719	0.0238808
1381	ENSG00000173838	MARCHF10	membrane associated ring-CH-type finger 10	protein_coding	162333	0.0259077	0.799915
1382	ENSG00000173867		novel transcript	protein_coding	NA	0.441661	0.0204397
1383	ENSG00000173918	C1QTNF1	C1q and TNF related 1	protein_coding	114897	0.740721	0.0338948
1384	ENSG00000173930	SLCO4C1	solute carrier organic anion transporter family member 4C1	protein_coding	353189	0.0322506	0.527413
1385	ENSG00000174004	NRROS	negative regulator of reactive oxygen species	protein_coding	375387	0.76738	0.0472059
1386	ENSG00000174007	CEP19	centrosomal protein 19	protein_coding	84984	0.0086831	0.493496
1387	ENSG00000174010	KLHL15	kelch like family member 15	protein_coding	80311	0.665815	0.0443003
1388	ENSG00000174059	CD34	CD34 molecule	protein_coding	947	0.580005	0.0492742
1389	ENSG00000174109	C16orf91	chromosome 16 open reading frame 91	protein_coding	283951	0.00290388	0.419521
1390	ENSG00000174194	NA	NA	NA	NA	0.0378607	0.128675
1391	ENSG00000174206	C12orf66	chromosome 12 open reading frame 66	protein_coding	144577	0.673751	0.0442743
1392	ENSG00000174243	DDX23	DEAD-box helicase 23	protein_coding	9416	0.00494267	0.256314
1393	ENSG00000174306	ZHX3	zinc fingers and homeoboxes 3	protein_coding	23051	0.0264316	0.873075
1394	ENSG00000174327	SLC16A13	solute carrier family 16 member 13	protein_coding	201232	0.0245335	0.478409
1395	ENSG00000174444	RPL4	ribosomal protein L4	protein_coding	6124	0.0318126	0.295045
1396	ENSG00000174483	BBS1	Bardet-Biedl syndrome 1	protein_coding	582	0.156511	0.00951086
1397	ENSG00000174547	MRPL11	mitochondrial ribosomal protein L11	protein_coding	65003	0.0469527	0.90397
1398	ENSG00000174606	ANGEL2	angel homolog 2	protein_coding	90806	0.181906	0.0194519
1399	ENSG00000174640	SLCO2A1	solute carrier organic anion transporter family member 2A1	protein_coding	6578	0.926066	0.0147798
1400	ENSG00000174652	ZNF266	zinc finger protein 266	protein_coding	10781	0.0381297	0.977627
1401	ENSG00000174695	TMEM167A	transmembrane protein 167A	protein_coding	153339	0.0144341	0.866583
1402	ENSG00000174720	LARP7	La ribonucleoprotein 7, transcriptional regulator	protein_coding	51574	0.0253874	0.554627
1403	ENSG00000174839	DENND6A	DENN domain containing 6A	protein_coding	201627	0.0119553	0.827412
1404	ENSG00000174844	DNAH12	dynein axonemal heavy chain 12	protein_coding	201625	0.531864	0.0283369
1405	ENSG00000174944	P2RY14	purinergic receptor P2Y14	protein_coding	9934	0.0472143	0.828997
1406	ENSG00000174953	DHX36	DEAH-box helicase 36	protein_coding	170506	0.0380708	0.778648
1407	ENSG00000175066	GK5	glycerol kinase 5	protein_coding	256356	0.00109827	0.6999
1408	ENSG00000175104	TRAF6	TNF receptor associated factor 6	protein_coding	7189	0.0282071	0.47606
1409	ENSG00000175106	TVP23C	trans-golgi network vesicle protein 23 homolog C	protein_coding	201158	0.0284654	0.0353105
1410	ENSG00000175175	PPM1E	protein phosphatase, Mg2+/Mn2+ dependent 1E	protein_coding	22843	0.0473621	0.736569
1411	ENSG00000175322	ZNF519	zinc finger protein 519	protein_coding	162655	0.0440619	0.215184
1412	ENSG00000175334	BANF1	BAF nuclear assembly factor 1	protein_coding	8815	0.00687182	0.348014
1413	ENSG00000175470	PPP2R2D	protein phosphatase 2 regulatory subunit Bdelta	protein_coding	55844	0.0288299	0.903019
1414	ENSG00000175550	DRAP1	DR1 associated protein 1	protein_coding	10589	0.00785279	0.471184
1415	ENSG00000175582	RAB6A	RAB6A, member RAS oncogene family	protein_coding	5870	0.0256033	0.864058
1416	ENSG00000175592	FOSL1	FOS like 1, AP-1 transcription factor subunit	protein_coding	8061	0.429891	0.0307761
1417	ENSG00000175595	ERCC4	ERCC excision repair 4, endonuclease catalytic subunit	protein_coding	2072	0.0183528	0.194282
1418	ENSG00000175600	SUGCT	succinyl-CoA:glutarate-CoA transferase	protein_coding	79783	0.030302	0.114406
1419	ENSG00000175611	LINC00476	long intergenic non-protein coding RNA 476	lncRNA	100128782	0.0144202	0.225094
1420	ENSG00000175701	MTLN	mitoregulin	protein_coding	205251	0.0272415	0.213103
1421	ENSG00000175768	TOMM5	translocase of outer mitochondrial membrane 5	protein_coding	401505	0.0492655	0.786283
1422	ENSG00000175868	CALCB	calcitonin related polypeptide beta	protein_coding	797	0.74798	0.0136359
1423	ENSG00000175895	PLEKHF2	pleckstrin homology and FYVE domain containing 2	protein_coding	79666	0.443033	0.0143702
1424	ENSG00000176054	RPL23P2	ribosomal protein L23 pseudogene 2	processed_pseudogene	NA	0.0265393	0.126242
1425	ENSG00000176142	TMEM39A	transmembrane protein 39A	protein_coding	55254	0.0109349	0.885377
1426	ENSG00000176165	FOXG1	forkhead box G1	protein_coding	2290	0.290545	0.031489
1427	ENSG00000176208	ATAD5	ATPase family AAA domain containing 5	protein_coding	79915	0.0254513	0.012908
1428	ENSG00000176244	ACBD7	acyl-CoA binding domain containing 7	protein_coding	414149	0.0462516	0.136352
1429	ENSG00000176261	ZBTB8OS	zinc finger and BTB domain containing 8 opposite strand	protein_coding	339487	0.387048	0.0408539
1430	ENSG00000176390	CRLF3	cytokine receptor like factor 3	protein_coding	51379	0.601276	0.0341889
1431	ENSG00000176396	EID2	EP300 interacting inhibitor of differentiation 2	protein_coding	163126	0.0190786	0.790899
1432	ENSG00000176635	HORMAD2	HORMA domain containing 2	protein_coding	150280	0.0423076	0.466259
1433	ENSG00000176700	SCAND2P	SCAN domain containing 2 pseudogene	transcribed_unprocessed_pseudogene	NA	0.0462334	0.112773
1434	ENSG00000176716	OR10AB1P	olfactory receptor family 10 subfamily AB member 1 pseudogene	transcribed_unprocessed_pseudogene	NA	0.0481088	0.267183
1435	ENSG00000176723	ZNF843	zinc finger protein 843	protein_coding	283933	0.0167168	0.296444
1436	ENSG00000176749	CDK5R1	cyclin dependent kinase 5 regulatory subunit 1	protein_coding	8851	0.0361571	0.899657
1437	ENSG00000177058	SLC38A9	solute carrier family 38 member 9	protein_coding	153129	0.433885	0.0427012
1438	ENSG00000177144	NUDT4B	nudix hydrolase 4B	protein_coding	440672	0.0121579	0.355555
1439	ENSG00000177189	RPS6KA3	ribosomal protein S6 kinase A3	protein_coding	6197	0.937578	0.0315769
1440	ENSG00000177233	OR2M1P	olfactory receptor family 2 subfamily M member 1 pseudogene	unprocessed_pseudogene	NA	0.423338	0.0347121
1441	ENSG00000177275	OR2AJ1	olfactory receptor family 2 subfamily AJ member 1	protein_coding	127608	0.215272	0.0445156
1442	ENSG00000177337	DLGAP1-AS1	DLGAP1 antisense RNA 1	lncRNA	NA	0.047683	0.200381
1443	ENSG00000177350	RPL13AP3	ribosomal protein L13a pseudogene 3	transcribed_processed_pseudogene	645683	0.0221666	0.333251
1444	ENSG00000177432	NAP1L5	nucleosome assembly protein 1 like 5	protein_coding	266812	0.0237691	0.767242
1445	ENSG00000177453	NIM1K	NIM1 serine/threonine protein kinase	protein_coding	167359	0.0487915	0.595845
1446	ENSG00000177606	JUN	Jun proto-oncogene, AP-1 transcription factor subunit	protein_coding	3725	0.520283	0.0335602
1447	ENSG00000177640	CASC2	cancer susceptibility 2	lncRNA	255082	0.0369158	0.711088
1448	ENSG00000177694	NAALADL2	N-acetylated alpha-linked acidic dipeptidase like 2	protein_coding	254827	0.0411273	0.384139
1449	ENSG00000177721	ANXA2R	annexin A2 receptor	protein_coding	389289	0.0437373	0.82469
1450	ENSG00000177807	KCNJ10	potassium inwardly rectifying channel subfamily J member 10	protein_coding	3766	0.0298871	0.646548
1451	ENSG00000177885	GRB2	growth factor receptor bound protein 2	protein_coding	2885	0.0231027	0.624493
1452	ENSG00000177888	ZBTB41	zinc finger and BTB domain containing 41	protein_coding	360023	0.497486	0.0165474
1453	ENSG00000177971	IMP3	IMP U3 small nucleolar ribonucleoprotein 3	protein_coding	55272	0.0121726	0.930753
1454	ENSG00000178146	GK4P	glycerol kinase 4 pseudogene	processed_pseudogene	NA	0.929318	0.0455017
1455	ENSG00000178193	NA	NA	NA	NA	0.0311316	0.543128
1456	ENSG00000178307	TMEM11	transmembrane protein 11	protein_coding	8834	0.0298069	0.906812
1457	ENSG00000178338	ZNF354B	zinc finger protein 354B	protein_coding	117608	0.0353275	0.0238867
1458	ENSG00000178397	FAM220A	family with sequence similarity 220 member A	protein_coding	84792	0.00230834	0.989429
1459	ENSG00000178429	RPS3AP5	RPS3A pseudogene 5	processed_pseudogene	NA	0.0308432	0.260053
1460	ENSG00000178458	H3P16	H3 histone pseudogene 16	processed_pseudogene	NA	0.0412829	0.208709
1461	ENSG00000178460	MCMDC2	minichromosome maintenance domain containing 2	protein_coding	157777	0.785679	0.0277869
1462	ENSG00000178636		mitochondrial ribosomal protein L42 (MRPL42) pseudogene	transcribed_processed_pseudogene	NA	0.00214042	0.717299
1463	ENSG00000178723	GLULP4	glutamate-ammonia ligase pseudogene 4	processed_pseudogene	NA	0.133164	0.0296313
1464	ENSG00000178802	MPI	mannose phosphate isomerase	protein_coding	4351	0.0079728	0.418805
1465	ENSG00000178878	APOLD1	apolipoprotein L domain containing 1	protein_coding	81575	0.0402371	0.349814
1466	ENSG00000178917	ZNF852	zinc finger protein 852	protein_coding	285346	0.0312258	0.265063
1467	ENSG00000178935	ZNF552	zinc finger protein 552	protein_coding	79818	0.0137679	0.118885
1468	ENSG00000178952	TUFM	Tu translation elongation factor, mitochondrial	protein_coding	7284	0.0382685	0.486966
1469	ENSG00000178974	FBXO34	F-box protein 34	protein_coding	55030	0.0168201	0.512295
1470	ENSG00000178982	EIF3K	eukaryotic translation initiation factor 3 subunit K	protein_coding	27335	0.0182158	0.60643
1471	ENSG00000178988	MRFAP1L1	Morf4 family associated protein 1 like 1	protein_coding	114932	0.043133	0.835433
1472	ENSG00000179010	MRFAP1	Morf4 family associated protein 1	protein_coding	93621	0.0193197	0.0654384
1473	ENSG00000179044	EXOC3L1	exocyst complex component 3 like 1	protein_coding	283849	0.352127	0.000599807
1474	ENSG00000179057	IGSF22	immunoglobulin superfamily member 22	protein_coding	283284	0.0469677	0.83585
1475	ENSG00000179085	DPM3	dolichyl-phosphate mannosyltransferase subunit 3, regulatory	protein_coding	54344	0.151108	0.00148917
1476	ENSG00000179219	LINC00311	long intergenic non-protein coding RNA 311	lncRNA	NA	0.0180586	0.458784
1477	ENSG00000179299	NSUN7	NOP2/Sun RNA methyltransferase family member 7	protein_coding	79730	0.888126	0.0216925
1478	ENSG00000179562	GCC1	GRIP and coiled-coil domain containing 1	protein_coding	79571	0.458031	0.0222746
1479	ENSG00000179593	ALOX15B	arachidonate 15-lipoxygenase type B	protein_coding	247	0.0294352	0.0394401
1480	ENSG00000179761	PIPOX	pipecolic acid and sarcosine oxidase	protein_coding	51268	0.0218585	0.137956
1481	ENSG00000179774	ATOH7	atonal bHLH transcription factor 7	protein_coding	220202	0.246949	0.0490063
1482	ENSG00000179776	CDH5	cadherin 5	protein_coding	1003	0.96747	0.0433178
1483	ENSG00000179818	PCBP1-AS1	PCBP1 antisense RNA 1	lncRNA	400960	0.0455062	0.263047
1484	ENSG00000179918	SEPHS2	selenophosphate synthetase 2	protein_coding	22928	0.15616	0.0240777
1485	ENSG00000179954	SSC5D	scavenger receptor cysteine rich family member with 5 domains	protein_coding	284297	0.0499865	0.628147
1486	ENSG00000179958	DCTPP1	dCTP pyrophosphatase 1	protein_coding	79077	0.0132793	0.303731
1487	ENSG00000179988	PSTK	phosphoseryl-tRNA kinase	protein_coding	118672	0.0082042	0.0108525
1488	ENSG00000180113	TDRD6	tudor domain containing 6	protein_coding	221400	0.00289735	0.0936633
1489	ENSG00000180376	CCDC66	coiled-coil domain containing 66	protein_coding	285331	0.0323038	0.0102732
1490	ENSG00000180398	MCFD2	multiple coagulation factor deficiency 2, ER cargo receptor complex subunit	protein_coding	90411	0.046049	0.617441
1491	ENSG00000180479	ZNF571	zinc finger protein 571	protein_coding	51276	0.0267142	0.501148
1492	ENSG00000180626	ZNF594	zinc finger protein 594	protein_coding	84622	0.028439	0.0337972
1493	ENSG00000180638	SLC47A2	solute carrier family 47 member 2	protein_coding	146802	0.0491323	0.0315164
1494	ENSG00000180787	ZFP3	ZFP3 zinc finger protein	protein_coding	124961	0.012444	0.573695
1495	ENSG00000180801	ARSJ	arylsulfatase family member J	protein_coding	79642	0.00245309	0.360156
1496	ENSG00000180822	PSMG4	proteasome assembly chaperone 4	protein_coding	389362	0.0197826	0.375084
1497	ENSG00000180867	PDIA3P1	protein disulfide isomerase family A member 3 pseudogene 1	transcribed_processed_pseudogene	NA	0.0327147	0.647764
1498	ENSG00000180881	CAPS2	calcyphosine 2	protein_coding	84698	0.0275441	0.207707
1499	ENSG00000180884	ZNF792	zinc finger protein 792	protein_coding	126375	0.0288568	0.863952
1500	ENSG00000180901	KCTD2	potassium channel tetramerization domain containing 2	protein_coding	23510	0.0105774	0.571021
1501	ENSG00000180964	TCEAL8	transcription elongation factor A like 8	protein_coding	90843	0.0452604	0.895876
1502	ENSG00000181016	LSMEM1	leucine rich single-pass membrane protein 1	protein_coding	286006	0.0408498	0.448457
1503	ENSG00000181072	CHRM2	cholinergic receptor muscarinic 2	protein_coding	1129	0.0351918	0.373587
1504	ENSG00000181191	PJA1	praja ring finger ubiquitin ligase 1	protein_coding	64219	0.029459	0.806901
1505	ENSG00000181211	HECW1-IT1	HECW1 intronic transcript 1	lncRNA	100127950	0.00121268	0.486767
1506	ENSG00000181227	DLSTP1	dihydrolipoamide S-succinyltransferase pseudogene 1	processed_pseudogene	NA	0.00179242	0.151916
1507	ENSG00000181240	SLC25A41	solute carrier family 25 member 41	protein_coding	284427	0.513584	0.0499487
1508	ENSG00000181577	C6orf223	chromosome 6 open reading frame 223	lncRNA	221416	0.687	0.0246986
1509	ENSG00000181626	ANKRD62	ankyrin repeat domain 62	protein_coding	342850	0.0288215	0.6378
1510	ENSG00000181722	ZBTB20	zinc finger and BTB domain containing 20	protein_coding	26137	0.0223835	0.929847
1511	ENSG00000181754	AMIGO1	adhesion molecule with Ig like domain 1	protein_coding	57463	0.0162993	0.46985
1512	ENSG00000182022	CHST15	carbohydrate sulfotransferase 15	protein_coding	51363	0.00265212	0.995735
1513	ENSG00000182093	GET1	guided entry of tail-anchored proteins factor 1	protein_coding	7485	0.0492868	0.805263
1514	ENSG00000182150	ERCC6L2	ERCC excision repair 6 like 2	protein_coding	375748	0.0119941	0.00946312
1515	ENSG00000182199	SHMT2	serine hydroxymethyltransferase 2	protein_coding	6472	0.25447	0.0102642
1516	ENSG00000182240	BACE2	beta-secretase 2	protein_coding	25825	0.160381	0.0380972
1517	ENSG00000182366	FAM87A	family with sequence similarity 87 member A	lncRNA	157693	0.545052	0.0116747
1518	ENSG00000182404	NA	NA	NA	NA	0.0143055	0.0396252
1519	ENSG00000182508	LHFPL1	LHFPL tetraspan subfamily member 1	protein_coding	340596	0.0149278	0.318261
1520	ENSG00000182648	LINC01006	long intergenic non-protein coding RNA 1006	lncRNA	100506380	0.0229777	0.234661
1521	ENSG00000182749	PAQR7	progestin and adipoQ receptor family member 7	protein_coding	164091	0.0351669	0.544503
1522	ENSG00000182768	NGRN	neugrin, neurite outgrowth associated	protein_coding	51335	0.0146696	0.385865
1523	ENSG00000182899	RPL35A	ribosomal protein L35a	protein_coding	6165	0.0244807	0.777708
1524	ENSG00000182903	ZNF721	zinc finger protein 721	protein_coding	170960	0.0256178	0.176639
1525	ENSG00000182944	EWSR1	EWS RNA binding protein 1	protein_coding	2130	0.0154359	0.463042
1526	ENSG00000182973	CNOT10	CCR4-NOT transcription complex subunit 10	protein_coding	25904	0.531327	0.0456274
1527	ENSG00000182986	ZNF320	zinc finger protein 320	protein_coding	162967	0.105884	0.0325804
1528	ENSG00000183354	KIAA2026	KIAA2026	protein_coding	158358	0.868531	0.0480314
1529	ENSG00000183405	NA	NA	NA	NA	0.0235406	0.946653
1530	ENSG00000183474	GTF2H2C	GTF2H2 family member C	protein_coding	728340	0.00429971	0.177243
1531	ENSG00000183508	TENT5C	terminal nucleotidyltransferase 5C	protein_coding	54855	0.459911	0.0458925
1532	ENSG00000183579	ZNRF3	zinc and ring finger 3	protein_coding	84133	0.0480703	0.492755
1533	ENSG00000183580	FBXL7	F-box and leucine rich repeat protein 7	protein_coding	23194	0.0355699	0.952164
1534	ENSG00000183604	SMG1P5	SMG1 pseudogene 5	transcribed_unprocessed_pseudogene	595101	0.00698881	0.0495962
1535	ENSG00000183621	ZNF438	zinc finger protein 438	protein_coding	220929	0.00355435	0.399099
1536	ENSG00000183647	ZNF530	zinc finger protein 530	protein_coding	348327	0.0152466	0.384526
1537	ENSG00000183648	NDUFB1	NADH:ubiquinone oxidoreductase subunit B1	protein_coding	4707	0.0358673	0.927642
1538	ENSG00000183684	ALYREF	Aly/REF export factor	protein_coding	10189	0.0034612	0.274861
1539	ENSG00000183696	UPP1	uridine phosphorylase 1	protein_coding	7378	0.0226313	0.963787
1540	ENSG00000183763	TRAIP	TRAF interacting protein	protein_coding	10293	0.923888	0.0256371
1541	ENSG00000183784	DOCK8-AS1	DOCK8 antisense RNA 1	lncRNA	NA	0.324042	0.0299847
1542	ENSG00000183826	BTBD9	BTB domain containing 9	protein_coding	114781	0.0319457	0.702375
1543	ENSG00000183833	CFAP91	cilia and flagella associated protein 91	protein_coding	89876	0.000362447	0.463575
1544	ENSG00000183853	KIRREL1	kirre like nephrin family adhesion molecule 1	protein_coding	55243	0.445056	0.0485143
1545	ENSG00000183978	COA3	cytochrome c oxidase assembly factor 3	protein_coding	28958	0.0114171	0.618233
1546	ENSG00000184009	ACTG1	actin gamma 1	protein_coding	71	0.0369908	0.620384
1547	ENSG00000184068	SREBF2-AS1	SREBF2 antisense RNA 1	lncRNA	NA	0.0393005	0.859042
1548	ENSG00000184076	UQCR10	ubiquinol-cytochrome c reductase, complex III subunit X	protein_coding	29796	0.0086067	0.773208
1549	ENSG00000184232	OAF	out at first homolog	protein_coding	220323	0.0402636	0.262433
1550	ENSG00000184384	MAML2	mastermind like transcriptional coactivator 2	protein_coding	84441	0.0101416	0.646786
1551	ENSG00000184414	IRS3P	insulin receptor substrate 3, pseudogene	processed_pseudogene	NA	0.00778488	0.858261
1552	ENSG00000184515	BEX5	brain expressed X-linked 5	protein_coding	340542	0.02949	0.592839
1553	ENSG00000184599	TAFA3	TAFA chemokine like family member 3	protein_coding	284467	0.015567	0.989183
1554	ENSG00000184787	UBE2G2	ubiquitin conjugating enzyme E2 G2	protein_coding	7327	0.0344415	0.382506
1555	ENSG00000184809	B3GALT5-AS1	B3GALT5 antisense RNA 1	lncRNA	NA	0.792514	0.00118448
1556	ENSG00000184840	TMED9	transmembrane p24 trafficking protein 9	protein_coding	54732	0.165497	0.000372984
1557	ENSG00000184857	TMEM186	transmembrane protein 186	protein_coding	25880	0.00348178	0.644834
1558	ENSG00000184983	NDUFA6	NADH:ubiquinone oxidoreductase subunit A6	protein_coding	4700	0.0212485	0.82012
1559	ENSG00000184995	IFNE	interferon epsilon	protein_coding	338376	0.00514014	0.710527
1560	ENSG00000185008	ROBO2	roundabout guidance receptor 2	protein_coding	6092	0.0415414	0.460118
1561	ENSG00000185015	CA13	carbonic anhydrase 13	protein_coding	377677	0.245453	0.0263065
1562	ENSG00000185031	SLC2A3P2	solute carrier family 2 member 3 pseudogene 2	processed_pseudogene	NA	0.0287511	0.0330806
1563	ENSG00000185070	FLRT2	fibronectin leucine rich transmembrane protein 2	protein_coding	23768	0.0133995	0.365618
1564	ENSG00000185220	PGBD2	piggyBac transposable element derived 2	protein_coding	267002	0.453023	0.00537255
1565	ENSG00000185246	PRPF39	pre-mRNA processing factor 39	protein_coding	55015	0.0177838	0.0209428
1566	ENSG00000185274	GALNT17	polypeptide N-acetylgalactosaminyltransferase 17	protein_coding	64409	0.0131054	0.735616
1567	ENSG00000185303	SFTPA2	surfactant protein A2	protein_coding	729238	0.626474	0.021474
1568	ENSG00000185344	ATP6V0A2	ATPase H+ transporting V0 subunit a2	protein_coding	23545	0.000464518	0.517568
1569	ENSG00000185495	SEPTIN7P13	septin 7 pseudogene 13	transcribed_unprocessed_pseudogene	NA	0.0372556	0.512977
1570	ENSG00000185519	FAM131C	family with sequence similarity 131 member C	protein_coding	348487	0.0271133	0.03145
1571	ENSG00000185610	DBX2	developing brain homeobox 2	protein_coding	440097	0.0488877	0.83219
1572	ENSG00000185619	PCGF3	polycomb group ring finger 3	protein_coding	10336	0.0606173	0.0302557
1573	ENSG00000185627	PSMD13	proteasome 26S subunit, non-ATPase 13	protein_coding	5719	0.00474032	0.60195
1574	ENSG00000185638	FTH1P14	ferritin heavy chain 1 pseudogene 14	processed_pseudogene	NA	0.0231338	0.872011
1575	ENSG00000185650	ZFP36L1	ZFP36 ring finger protein like 1	protein_coding	677	0.0114356	0.560933
1576	ENSG00000185666	SYN3	synapsin III	protein_coding	8224	0.0326484	0.234975
1577	ENSG00000185681	MORN5	MORN repeat containing 5	protein_coding	254956	0.0454189	0.128902
1578	ENSG00000185722	ANKFY1	ankyrin repeat and FYVE domain containing 1	protein_coding	51479	0.0141907	0.338224
1579	ENSG00000185803	SLC52A2	solute carrier family 52 member 2	protein_coding	79581	0.566532	0.0349104
1580	ENSG00000185808	PIGP	phosphatidylinositol glycan anchor biosynthesis class P	protein_coding	51227	0.817396	0.0450058
1581	ENSG00000185823	NPAP1	nuclear pore associated protein 1	protein_coding	23742	0.0136363	0.160102
1582	ENSG00000185869	ZNF829	zinc finger protein 829	protein_coding	374899	0.322798	0.023515
1583	ENSG00000185900	POMK	protein O-mannose kinase	protein_coding	84197	0.0492036	0.437717
1584	ENSG00000185933	CALHM1	calcium homeostasis modulator 1	protein_coding	255022	0.00285585	0.796666
1585	ENSG00000185942	NKAIN3	sodium/potassium transporting ATPase interacting 3	protein_coding	286183	0.0420096	0.481496
1586	ENSG00000186047	DLEU7	deleted in lymphocytic leukemia 7	protein_coding	220107	0.0351941	0.946073
1587	ENSG00000186160	CYP4Z1	cytochrome P450 family 4 subfamily Z member 1	protein_coding	199974	0.524293	0.0362295
1588	ENSG00000186166	CENATAC	centrosomal AT-AC splicing factor	protein_coding	338657	0.0396994	0.12594
1589	ENSG00000186205	MTARC1	mitochondrial amidoxime reducing component 1	protein_coding	64757	0.0216965	0.00959763
1590	ENSG00000186352	ANKRD37	ankyrin repeat domain 37	protein_coding	353322	0.0911109	0.0286764
1591	ENSG00000186395	KRT10	keratin 10	protein_coding	3858	0.00739164	0.614691
1592	ENSG00000186446	ZNF501	zinc finger protein 501	protein_coding	115560	0.0141983	0.266234
1593	ENSG00000186453	FAM228A	family with sequence similarity 228 member A	protein_coding	653140	0.0468376	0.385392
1594	ENSG00000186468	RPS23	ribosomal protein S23	protein_coding	6228	0.0202867	0.729985
1595	ENSG00000186469	GNG2	G protein subunit gamma 2	protein_coding	54331	0.0312791	0.957986
1596	ENSG00000186479	RGS7BP	regulator of G protein signaling 7 binding protein	protein_coding	401190	0.0440804	0.795602
1597	ENSG00000186566	GPATCH8	G-patch domain containing 8	protein_coding	23131	0.0256175	0.149597
1598	ENSG00000186577	SMIM29	small integral membrane protein 29	protein_coding	221491	0.0500534	0.04454
1599	ENSG00000186675	MAGEE2	MAGE family member E2	protein_coding	139599	0.0499107	0.513897
1600	ENSG00000186714	CCDC73	coiled-coil domain containing 73	protein_coding	493860	0.12611	0.0175672
1601	ENSG00000186951	PPARA	peroxisome proliferator activated receptor alpha	protein_coding	5465	0.0468011	0.707551
1602	ENSG00000187037	GPR141	G protein-coupled receptor 141	protein_coding	353345	0.431174	0.0182745
1603	ENSG00000187049	TMEM216	transmembrane protein 216	protein_coding	51259	0.00218048	0.809112
1604	ENSG00000187240	DYNC2H1	dynein cytoplasmic 2 heavy chain 1	protein_coding	79659	0.0209458	0.357025
1605	ENSG00000187556	NANOS3	nanos C2HC-type zinc finger 3	protein_coding	342977	0.0118788	0.407027
1606	ENSG00000187566	NHLRC1	NHL repeat containing E3 ubiquitin protein ligase 1	protein_coding	378884	0.0484089	0.447705
1607	ENSG00000187605	TET3	tet methylcytosine dioxygenase 3	protein_coding	200424	0.0135913	0.966447
1608	ENSG00000187608	ISG15	ISG15 ubiquitin like modifier	protein_coding	9636	0.275449	0.0317499
1609	ENSG00000187653	TMSB4XP8	TMSB4X pseudogene 8	processed_pseudogene	NA	0.00532202	0.546075
1610	ENSG00000187762	HSPE1P11	heat shock protein family E (Hsp10) member 1 pseudogene 11	processed_pseudogene	NA	0.0248717	0.608167
1611	ENSG00000187824	TMEM220	transmembrane protein 220	protein_coding	388335	0.0221953	0.595689
1612	ENSG00000187953	PMS2CL	PMS2 C-terminal like pseudogene	transcribed_unprocessed_pseudogene	NA	0.0493552	0.837138
1613	ENSG00000187980	PLA2G2C	phospholipase A2 group IIC	protein_coding	391013	0.024239	0.395984
1614	ENSG00000187987	ZSCAN23	zinc finger and SCAN domain containing 23	protein_coding	222696	0.0495759	0.868809
1615	ENSG00000187994	RINL	Ras and Rab interactor like	protein_coding	126432	0.00140767	0.588844
1616	ENSG00000188042	ARL4C	ADP ribosylation factor like GTPase 4C	protein_coding	10123	0.0476162	0.0856097
1617	ENSG00000188086	PRSS45P	serine protease 45, pseudogene	protein_coding	NA	0.0420525	0.592788
1618	ENSG00000188158	NHS	NHS actin remodeling regulator	protein_coding	4810	0.0047817	0.17345
1619	ENSG00000188211	NCR3LG1	natural killer cell cytotoxicity receptor 3 ligand 1	protein_coding	374383	0.015751	0.978494
1620	ENSG00000188215	DCUN1D3	defective in cullin neddylation 1 domain containing 3	protein_coding	123879	0.535632	0.0157952
1621	ENSG00000188315	C3orf62	chromosome 3 open reading frame 62	protein_coding	375341	0.0373058	0.610201
1622	ENSG00000188573	FBLL1	fibrillarin like 1	protein_coding	345630	0.0143966	0.89341
1623	ENSG00000188613	NANOS1	nanos C2HC-type zinc finger 1	protein_coding	340719	0.934359	0.0305797
1624	ENSG00000188761	BCL2L15	BCL2 like 15	protein_coding	440603	0.0443115	0.0958678
1625	ENSG00000188763	FZD9	frizzled class receptor 9	protein_coding	8326	0.839918	0.0117017
1626	ENSG00000188783	PRELP	proline and arginine rich end leucine rich repeat protein	protein_coding	5549	0.0267798	0.53444
1627	ENSG00000188786	MTF1	metal regulatory transcription factor 1	protein_coding	4520	0.00899919	0.379544
1628	ENSG00000188801	ZNF322P1	zinc finger protein 322 pseudogene 1	processed_pseudogene	NA	0.302346	0.014946
1629	ENSG00000188846	RPL14	ribosomal protein L14	protein_coding	9045	0.0176916	0.983599
1630	ENSG00000188868	ZNF563	zinc finger protein 563	protein_coding	147837	0.542255	0.00759575
1631	ENSG00000188971	NA	NA	NA	NA	0.00640215	0.424888
1632	ENSG00000188987	NA	NA	NA	NA	0.035763	0.762968
1633	ENSG00000188994	ZNF292	zinc finger protein 292	protein_coding	23036	0.0165154	0.0491262
1634	ENSG00000189043	NDUFA4	NDUFA4 mitochondrial complex associated	protein_coding	4697	0.0102484	0.748442
1635	ENSG00000189077	TMEM120A	transmembrane protein 120A	protein_coding	83862	0.6648	0.0346917
1636	ENSG00000189089	RIMKLBP1	ribosomal modification protein rimK like family member B pseudogene 1	processed_pseudogene	NA	0.364275	0.0354626
1637	ENSG00000189127	ANKRD34B	ankyrin repeat domain 34B	protein_coding	340120	0.0149616	0.241106
1638	ENSG00000189139	FSCB	fibrous sheath CABYR binding protein	protein_coding	84075	0.039847	0.385887
1639	ENSG00000189334	S100A14	S100 calcium binding protein A14	protein_coding	57402	0.00610733	0.222776
1640	ENSG00000189367	KIAA0408	KIAA0408	protein_coding	9729	0.00782664	0.742362
1641	ENSG00000189423	USP32P3	ubiquitin specific peptidase 32 pseudogene 3	transcribed_unprocessed_pseudogene	NA	0.0411138	0.464096
1642	ENSG00000196072	BLOC1S2	biogenesis of lysosomal organelles complex 1 subunit 2	protein_coding	282991	0.0124166	0.989496
1643	ENSG00000196074	SYCP2	synaptonemal complex protein 2	protein_coding	10388	0.0175844	0.145588
1644	ENSG00000196096	SPAG16-DT	SPAG16 divergent transcript	lncRNA	NA	0.321313	0.00050714
1645	ENSG00000196139	AKR1C3	aldo-keto reductase family 1 member C3	protein_coding	8644	0.0495449	0.471155
1646	ENSG00000196167	COLCA1	colorectal cancer associated 1	lncRNA	399948	0.0456429	0.868885
1647	ENSG00000196230	TUBB	tubulin beta class I	protein_coding	203068	0.0440706	0.970196
1648	ENSG00000196267	ZNF836	zinc finger protein 836	protein_coding	162962	0.470982	0.0404727
1649	ENSG00000196268	ZNF493	zinc finger protein 493	protein_coding	284443	0.0101715	0.111775
1650	ENSG00000196275	GTF2IRD2	GTF2I repeat domain containing 2	protein_coding	84163	0.0188615	0.32988
1651	ENSG00000196295	GARS1-DT	GARS1 divergent transcript	lncRNA	NA	0.0268043	0.119977
1652	ENSG00000196329	GIMAP5	GTPase, IMAP family member 5	protein_coding	55340	0.61011	0.0355087
1653	ENSG00000196368	NUDT11	nudix hydrolase 11	protein_coding	55190	0.0229313	0.834072
1654	ENSG00000196396	PTPN1	protein tyrosine phosphatase non-receptor type 1	protein_coding	5770	0.680303	0.00657416
1655	ENSG00000196460	RFX8	regulatory factor X8	protein_coding	731220	0.0314208	0.456182
1656	ENSG00000196504	PRPF40A	pre-mRNA processing factor 40 homolog A	protein_coding	55660	0.0340469	0.318158
1657	ENSG00000196531	NACA	nascent polypeptide associated complex subunit alpha	protein_coding	4666	0.045199	0.8249
1658	ENSG00000196559	NA	NA	NA	NA	0.0099928	0.487755
1659	ENSG00000196586	MYO6	myosin VI	protein_coding	4646	0.0425668	0.622849
1660	ENSG00000196597	ZNF782	zinc finger protein 782	protein_coding	158431	0.0073247	0.0751646
1661	ENSG00000196652	ZKSCAN5	zinc finger with KRAB and SCAN domains 5	protein_coding	23660	0.0176836	0.512533
1662	ENSG00000196653	ZNF502	zinc finger protein 502	protein_coding	91392	0.0277142	0.556465
1663	ENSG00000196666	FAM180B	family with sequence similarity 180 member B	protein_coding	399888	0.0180994	0.206585
1664	ENSG00000196683	TOMM7	translocase of outer mitochondrial membrane 7	protein_coding	54543	0.0254789	0.875561
1665	ENSG00000196696		nuclear pore complex-interacting protein	lncRNA	283970	0.562862	0.0485818
1666	ENSG00000196705	ZNF431	zinc finger protein 431	protein_coding	170959	0.493299	0.0378003
1667	ENSG00000196767	POU3F4	POU class 3 homeobox 4	protein_coding	5456	0.0296677	0.209562
1668	ENSG00000196912	ANKRD36B	ankyrin repeat domain 36B	protein_coding	57730	0.0380139	0.567453
1669	ENSG00000196935	SRGAP1	SLIT-ROBO Rho GTPase activating protein 1	protein_coding	57522	0.0396868	0.802447
1670	ENSG00000197013	ZNF429	zinc finger protein 429	protein_coding	353088	0.0290127	0.446103
1671	ENSG00000197019	SERTAD1	SERTA domain containing 1	protein_coding	29950	0.673257	0.0455038
1672	ENSG00000197024	ZNF398	zinc finger protein 398	protein_coding	57541	0.0251284	0.638339
1673	ENSG00000197037	ZSCAN25	zinc finger and SCAN domain containing 25	protein_coding	221785	0.00660083	0.0337828
1674	ENSG00000197047	NA	NA	NA	NA	0.0111402	0.707366
1675	ENSG00000197128	ZNF772	zinc finger protein 772	protein_coding	400720	0.0448987	0.478669
1676	ENSG00000197134	ZNF257	zinc finger protein 257	protein_coding	113835	0.0279462	0.444057
1677	ENSG00000197323	TRIM33	tripartite motif containing 33	protein_coding	51592	0.0485642	0.822884
1678	ENSG00000197343	ZNF655	zinc finger protein 655	protein_coding	79027	0.0039986	0.0240739
1679	ENSG00000197358	BNIP3P1	BCL2 interacting protein 3 pseudogene 1	transcribed_processed_pseudogene	NA	0.0466541	0.946539
1680	ENSG00000197375	SLC22A5	solute carrier family 22 member 5	protein_coding	6584	0.0322948	0.36129
1681	ENSG00000197385	ZNF860	zinc finger protein 860	protein_coding	344787	0.0368578	0.986912
1682	ENSG00000197417	SHPK	sedoheptulokinase	protein_coding	23729	0.04229	0.986476
1683	ENSG00000197451	HNRNPAB	heterogeneous nuclear ribonucleoprotein A/B	protein_coding	3182	0.0225989	0.309009
1684	ENSG00000197479	PCDHB11	protocadherin beta 11	protein_coding	56125	0.0367088	0.964846
1685	ENSG00000197497	ZNF665	zinc finger protein 665	protein_coding	79788	0.103291	0.0217227
1686	ENSG00000197635	DPP4	dipeptidyl peptidase 4	protein_coding	1803	0.0158845	0.71525
1687	ENSG00000197763	TXNRD3	thioredoxin reductase 3	protein_coding	114112	0.0299704	0.901931
1688	ENSG00000197816	CCDC180	coiled-coil domain containing 180	protein_coding	100499483	0.0315463	0.246508
1689	ENSG00000197822	OCLN	occludin	protein_coding	100506658	0.0295109	0.908635
1690	ENSG00000197885	NKIRAS1	NFKB inhibitor interacting Ras like 1	protein_coding	28512	0.0292534	0.997289
1691	ENSG00000197903	H2BC12	H2B clustered histone 12	protein_coding	85236	0.00721848	0.788349
1692	ENSG00000197951	ZNF71	zinc finger protein 71	protein_coding	58491	0.0298788	0.297396
1693	ENSG00000197977	ELOVL2	ELOVL fatty acid elongase 2	protein_coding	54898	0.0259586	0.0809412
1694	ENSG00000198015	MRPL42	mitochondrial ribosomal protein L42	protein_coding	28977	0.0331311	0.919831
1695	ENSG00000198035	NA	NA	NA	NA	0.7183	0.0224704
1696	ENSG00000198064	NPIPB13	nuclear pore complex interacting protein family, member B13	protein_coding	613037	0.0353901	0.463718
1697	ENSG00000198231	DDX42	DEAD-box helicase 42	protein_coding	11325	0.0469	0.747464
1698	ENSG00000198258	UBL5	ubiquitin like 5	protein_coding	59286	0.00735702	0.260657
1699	ENSG00000198420	TCAF1	TRPM8 channel associated factor 1	protein_coding	9747	0.0468048	0.907539
1700	ENSG00000198429	ZNF69	zinc finger protein 69	protein_coding	7620	0.0638599	0.0219034
1701	ENSG00000198431	TXNRD1	thioredoxin reductase 1	protein_coding	7296	0.258491	0.0466003
1702	ENSG00000198435	NRARP	NOTCH regulated ankyrin repeat protein	protein_coding	441478	0.678606	0.0103108
1703	ENSG00000198478	SH3BGRL2	SH3 domain binding glutamate rich protein like 2	protein_coding	83699	0.0314536	0.50148
1704	ENSG00000198496	NBR2	neighbor of BRCA1 lncRNA 2	lncRNA	10230	0.525368	0.0348865
1705	ENSG00000198522	GPN1	GPN-loop GTPase 1	protein_coding	11321	0.328851	0.0483338
1706	ENSG00000198546	ZNF511	zinc finger protein 511	protein_coding	118472	0.576358	0.00150373
1707	ENSG00000198556	ZNF789	zinc finger protein 789	protein_coding	285989	0.0340659	0.227761
1708	ENSG00000198570	RD3	RD3 regulator of GUCY2D	protein_coding	343035	0.0499461	0.297301
1709	ENSG00000198612	COPS8	COP9 signalosome subunit 8	protein_coding	10920	0.0178573	0.725395
1710	ENSG00000198625	MDM4	MDM4 regulator of p53	protein_coding	4194	0.0245389	0.173245
1711	ENSG00000198673	TAFA2	TAFA chemokine like family member 2	protein_coding	338811	0.0449524	0.786234
1712	ENSG00000198682	PAPSS2	3'-phosphoadenosine 5'-phosphosulfate synthase 2	protein_coding	9060	0.0139131	0.109485
1713	ENSG00000198707	CEP290	centrosomal protein 290	protein_coding	80184	0.0283598	0.0911705
1714	ENSG00000198805	PNP	purine nucleoside phosphorylase	protein_coding	4860	0.115182	0.0403421
1715	ENSG00000198876	DCAF12	DDB1 and CUL4 associated factor 12	protein_coding	25853	0.0130946	0.0828959
1716	ENSG00000198894	CIPC	CLOCK interacting pacemaker	protein_coding	85457	0.52857	0.0191958
1717	ENSG00000198908	BHLHB9	basic helix-loop-helix family member b9	protein_coding	80823	0.0375814	0.560721
1718	ENSG00000198975	MIRLET7A2	microRNA let-7a-2	miRNA	406882	0.0354755	0.834107
1719	ENSG00000199005	MIR370	microRNA 370	miRNA	442915	0.0455994	0.898595
1720	ENSG00000199133	MIRLET7D	microRNA let-7d	miRNA	406886	0.0180583	0.694127
1721	ENSG00000199179	MIRLET7I	microRNA let-7i	miRNA	406891	0.0318108	0.341323
1722	ENSG00000199200		Y RNA	misc_RNA	NA	0.00948164	0.328404
1723	ENSG00000199476		Y RNA	misc_RNA	NA	0.0134936	0.235181
1724	ENSG00000199489	SNORD115-25	small nucleolar RNA, C/D box 115-25	snoRNA	100033801	0.0162117	0.42766
1725	ENSG00000199545	RNA5SP195	RNA, 5S ribosomal pseudogene 195	rRNA_pseudogene	NA	0.00475306	0.392939
1726	ENSG00000199571			snoRNA	NA	0.0108379	0.784071
1727	ENSG00000199603	RNU6-951P	RNA, U6 small nuclear 951, pseudogene	snRNA	NA	0.0266233	0.243719
1728	ENSG00000199627	RNU6-1010P	RNA, U6 small nuclear 1010, pseudogene	snRNA	NA	0.00383317	0.564754
1729	ENSG00000199674	RNU6-862P	RNA, U6 small nuclear 862, pseudogene	snRNA	NA	0.0568178	0.0329814
1730	ENSG00000199782	SNORD115-9	small nucleolar RNA, C/D box 115-9	snoRNA	100033446	0.174791	0.0309088
1731	ENSG00000199856		Small nucleolar RNA U3	snoRNA	NA	0.0278863	0.28012
1732	ENSG00000199886	RNU6-249P	RNA, U6 small nuclear 249, pseudogene	snRNA	NA	0.00842498	0.215956
1733	ENSG00000199914	SNORD114-16	small nucleolar RNA, C/D box 114-16	snoRNA	767594	0.00972267	0.959173
1734	ENSG00000199933	RNY1P16	RNY1 pseudogene 16	misc_RNA	NA	0.0142484	0.486007
1735	ENSG00000199944	RNU6-653P	RNA, U6 small nuclear 653, pseudogene	snRNA	NA	0.0494107	0.975322
1736	ENSG00000200075			snoRNA	NA	0.00166544	0.0278654
1737	ENSG00000200089	SNORD114-31	small nucleolar RNA, C/D box 114-31	snoRNA	767612	0.00593426	0.259816
1738	ENSG00000200118		Y RNA	misc_RNA	NA	0.675277	0.0392326
1739	ENSG00000200120		Y RNA	misc_RNA	NA	0.0243946	0.904056
1740	ENSG00000200154	NA	NA	NA	NA	0.022291	0.323542
1741	ENSG00000200218	RNU6-697P	RNA, U6 small nuclear 697, pseudogene	snRNA	NA	0.0153289	0.224666
1742	ENSG00000200254	RNU6-536P	RNA, U6 small nuclear 536, pseudogene	snRNA	NA	0.0191432	0.765554
1743	ENSG00000200312	RN7SKP255	RN7SK pseudogene 255	misc_RNA	NA	0.0220201	0.654341
1744	ENSG00000200350	RNU6-1285P	RNA, U6 small nuclear 1285, pseudogene	snRNA	NA	0.0142281	0.0661697
1745	ENSG00000200372	RNU5E-8P	RNA, U5E small nuclear 8, pseudogene	snRNA	NA	0.0323727	0.826061
1746	ENSG00000200419		Y RNA	misc_RNA	NA	0.0434696	0.457782
1747	ENSG00000200520	RNU6-1214P	RNA, U6 small nuclear 1214, pseudogene	snRNA	NA	0.0376974	0.883668
1748	ENSG00000200620			snoRNA	NA	0.281436	0.0176857
1749	ENSG00000200636	SNORD114-27	small nucleolar RNA, C/D box 114-27	snoRNA	767608	0.0245003	0.355219
1750	ENSG00000200638	SNORD115-37	small nucleolar RNA, C/D box 115-37	snoRNA	100033811	0.0172307	0.149296
1751	ENSG00000200735	NA	NA	NA	NA	0.0482125	0.377715
1752	ENSG00000200742		Y RNA	misc_RNA	NA	0.622066	0.0369736
1753	ENSG00000200750		Y RNA	misc_RNA	NA	0.0014351	0.884219
1754	ENSG00000200753			snoRNA	NA	0.00121124	0.863192
1755	ENSG00000200801	SNORD115-28	small nucleolar RNA, C/D box 115-28	snoRNA	100036565	0.00254054	0.706233
1756	ENSG00000200855		Y RNA	misc_RNA	NA	0.0203443	0.183982
1757	ENSG00000201300	SNORD115-27	small nucleolar RNA, C/D box 115-27	snoRNA	100036564	0.112257	0.0237883
1758	ENSG00000201318	SNORD114-30	small nucleolar RNA, C/D box 114-30	snoRNA	767611	0.0128284	0.166782
1759	ENSG00000201343		Y RNA	misc_RNA	NA	0.00324899	0.911513
1760	ENSG00000201367	RNU6-522P	RNA, U6 small nuclear 522, pseudogene	snRNA	NA	0.00758883	0.935238
1761	ENSG00000201569	SNORD114-17	small nucleolar RNA, C/D box 114-17	snoRNA	767595	0.00535868	0.782446
1762	ENSG00000201570	RNU4-56P	RNA, U4 small nuclear 56, pseudogene	snRNA	NA	0.00461373	0.416753
1763	ENSG00000201579	RNU6-343P	RNA, U6 small nuclear 343, pseudogene	snRNA	NA	0.021514	0.370844
1764	ENSG00000201622	RNU6-621P	RNA, U6 small nuclear 621, pseudogene	snRNA	NA	0.0189153	0.150717
1765	ENSG00000201690	RNY1P2	RNY1 pseudogene 2	misc_RNA	NA	0.00229768	0.204059
1766	ENSG00000201746	RNU6-828P	RNA, U6 small nuclear 828, pseudogene	snRNA	NA	0.198583	0.00962612
1767	ENSG00000201847	SNORD31B	small nucleolar RNA, C/D box 31B	snoRNA	109616978	3.98e-05	0.714808
1768	ENSG00000201992	SNORD115-35	small nucleolar RNA, C/D box 115-35	snoRNA	100033809	0.579013	0.0295173
1769	ENSG00000202017	RNU6-806P	RNA, U6 small nuclear 806, pseudogene	snRNA	NA	0.0143833	0.653683
1770	ENSG00000202141		Y RNA	misc_RNA	NA	0.00039855	0.695358
1771	ENSG00000202142	SNORD114-18	small nucleolar RNA, C/D box 114-18	snoRNA	767596	0.00643267	0.58618
1772	ENSG00000202215	RNU1-51P	RNA, U1 small nuclear 51, pseudogene	snRNA	NA	0.0086438	0.0902565
1773	ENSG00000202222		Y RNA	misc_RNA	NA	0.0257869	0.0137323
1774	ENSG00000202260	RN7SKP69	RN7SK pseudogene 69	misc_RNA	NA	0.521473	0.0352381
1775	ENSG00000202293	SNORD114-22	small nucleolar RNA, C/D box 114-22	snoRNA	767600	0.0356476	0.259011
1776	ENSG00000202347	RNU1-16P	RNA, U1 small nuclear 16, pseudogene	snRNA	NA	0.00867064	0.999082
1777	ENSG00000202470		Y RNA	misc_RNA	NA	0.0329049	0.504023
1778	ENSG00000202566	MIR421	microRNA 421	miRNA	693122	0.0110617	0.665982
1779	ENSG00000202601	MIR582	microRNA 582	miRNA	693167	0.0047298	0.585543
1780	ENSG00000203260	NA	NA	NA	NA	0.00881303	0.015352
1781	ENSG00000203286		Metazoan signal recognition particle RNA	misc_RNA	NA	0.00270956	0.287879
1782	ENSG00000203326	ZNF525	zinc finger protein 525	protein_coding	170958	0.0453136	0.190647
1783	ENSG00000203415	NA	NA	NA	NA	0.029811	0.187312
1784	ENSG00000203435	E2F3P2	E2F transcription factor 3 pseudogene 2	processed_pseudogene	NA	0.0282481	0.975816
1785	ENSG00000203585	LINC02408	long intergenic non-protein coding RNA 2408	lncRNA	100507175	0.00612758	0.813537
1786	ENSG00000203601	LINC00970	long intergenic non-protein coding RNA 970	lncRNA	101978719	0.0183745	0.193477
1787	ENSG00000203602	NA	NA	NA	NA	0.0246442	0.0327773
1788	ENSG00000203616	RHOT1P2	ras homolog family member T1 pseudogene 2	processed_pseudogene	NA	0.0416612	0.54371
1789	ENSG00000203644		novel transcript, sense intronic to TMCC1	lncRNA	NA	0.00203732	0.457833
1790	ENSG00000203648		ribosomal protein S6 (RPS6) pseudogene	processed_pseudogene	NA	0.0174763	0.385269
1791	ENSG00000203709	MIR29B2CHG	MIR29B2 and MIR29C host gene	lncRNA	NA	0.0200099	0.693436
1792	ENSG00000203724	C1orf53	chromosome 1 open reading frame 53	protein_coding	388722	0.0538691	0.0335208
1793	ENSG00000203739	PRDX6-AS1	PRDX6 antisense RNA 1	lncRNA	101928673	0.0163126	0.147046
1794	ENSG00000203756	TMEM244	transmembrane protein 244	protein_coding	253582	0.572178	0.0308805
1795	ENSG00000203871	NA	NA	NA	NA	0.0366778	0.304792
1796	ENSG00000203872	C6orf163	chromosome 6 open reading frame 163	protein_coding	206412	0.00439638	0.0345236
1797	ENSG00000203876	ADD3-AS1	ADD3 antisense RNA 1	lncRNA	100505933	0.0480359	0.993824
1798	ENSG00000203883	SOX18	SRY-box transcription factor 18	protein_coding	54345	0.0363056	0.357267
1799	ENSG00000203963	C1orf141	chromosome 1 open reading frame 141	protein_coding	400757	0.0375962	0.284962
1800	ENSG00000204071	TCEAL6	transcription elongation factor A like 6	protein_coding	158931	0.0286357	0.811466
1801	ENSG00000204130	RUFY2	RUN and FYVE domain containing 2	protein_coding	55680	0.0207696	0.0246145
1802	ENSG00000204164	NA	NA	NA	NA	0.944739	0.0145308
1803	ENSG00000204172	AGAP9	ArfGAP with GTPase domain, ankyrin repeat and PH domain 9	protein_coding	642517	0.872786	0.00662616
1804	ENSG00000204177	BMS1P1	BMS1 pseudogene 1	transcribed_unprocessed_pseudogene	399761	0.475167	0.00868604
1805	ENSG00000204246	OR13C3	olfactory receptor family 13 subfamily C member 3	protein_coding	138803	0.000594073	0.375043
1806	ENSG00000204253	HNRNPCP2	heterogeneous nuclear ribonucleoprotein C pseudogene 2	processed_pseudogene	NA	0.0473425	0.470981
1807	ENSG00000204311	PJVK	pejvakin	protein_coding	494513	0.139178	0.0242714
1808	ENSG00000204315	FKBPL	FKBP prolyl isomerase like	protein_coding	63943	0.0100607	0.262732
1809	ENSG00000204392	LSM2	LSM2 homolog, U6 small nuclear RNA and mRNA degradation associated	protein_coding	57819	0.0145489	0.287069
1810	ENSG00000204398		novel transcript	lncRNA	NA	0.0308998	0.592858
1811	ENSG00000204516	MICB	MHC class I polypeptide-related sequence B	protein_coding	4277	0.117584	0.034367
1812	ENSG00000204581	ACOXL-AS1	ACOXL antisense RNA 1	lncRNA	400997	0.617512	0.0178367
1813	ENSG00000204592	HLA-E	major histocompatibility complex, class I, E	protein_coding	3133	0.270715	0.0477303
1814	ENSG00000204642	HLA-F	major histocompatibility complex, class I, F	protein_coding	3134	0.713368	0.029433
1815	ENSG00000204683	NA	NA	NA	NA	0.00249803	0.419591
1816	ENSG00000204788	NA	NA	NA	NA	0.0156223	0.580695
1817	ENSG00000204789	ZNF204P	zinc finger protein 204, pseudogene	processed_pseudogene	NA	0.031581	0.88677
1818	ENSG00000204790		COBW domain containing protein pseudogene	unprocessed_pseudogene	NA	0.0485601	0.592212
1819	ENSG00000204802		novel transcript	lncRNA	NA	0.0107435	0.900165
1820	ENSG00000204822	MRPL53	mitochondrial ribosomal protein L53	protein_coding	116540	0.216544	0.0337774
1821	ENSG00000204852	TCTN1	tectonic family member 1	protein_coding	79600	0.010945	0.127665
1822	ENSG00000204856	FAM216A	family with sequence similarity 216 member A	protein_coding	29902	0.0481877	0.671401
1823	ENSG00000204899	MZT1	mitotic spindle organizing protein 1	protein_coding	440145	0.0279073	0.920383
1824	ENSG00000204957	NA	NA	NA	NA	0.0390388	0.254037
1825	ENSG00000204965	PCDHA5	protocadherin alpha 5	protein_coding	56143	0.341265	0.0420589
1826	ENSG00000204967	PCDHA4	protocadherin alpha 4	protein_coding	56144	0.168827	0.0343042
1827	ENSG00000205045		schlafen family member 12 like	protein_coding	100506736	0.0411759	0.602999
1828	ENSG00000205133	TRIQK	triple QxxK/R motif containing	protein_coding	286144	0.0381312	0.186569
1829	ENSG00000205189	ZBTB10	zinc finger and BTB domain containing 10	protein_coding	65986	0.0832957	0.0125199
1830	ENSG00000205531	NAP1L4	nucleosome assembly protein 1 like 4	protein_coding	4676	0.524185	0.0155277
1831	ENSG00000205542	TMSB4X	thymosin beta 4 X-linked	protein_coding	7114	0.045978	0.674597
1832	ENSG00000205629	LCMT1	leucine carboxyl methyltransferase 1	protein_coding	51451	0.0366876	0.924478
1833	ENSG00000205670	SMIM11A	small integral membrane protein 11A	protein_coding	54065	0.0261304	0.221297
1834	ENSG00000205693	MANSC4	MANSC domain containing 4	protein_coding	100287284	0.0223527	0.294531
1835	ENSG00000205838	TTC23L	tetratricopeptide repeat domain 23 like	protein_coding	153657	0.748319	0.02766
1836	ENSG00000206147	RPL23AP57	ribosomal protein L23a pseudogene 57	processed_pseudogene	NA	0.011232	0.984909
1837	ENSG00000206187	LINC02346	long intergenic non-protein coding RNA 2346	lncRNA	100128714	0.0970699	0.0298739
1838	ENSG00000206448	PPIAP30	peptidylprolyl isomerase A pseudogene 30	processed_pseudogene	NA	0.0494427	0.321924
1839	ENSG00000206531	CD200R1L	CD200 receptor 1 like	protein_coding	344807	0.00718079	0.202938
1840	ENSG00000206535	LNP1	leukemia NUP98 fusion partner 1	protein_coding	348801	0.048762	0.91607
1841	ENSG00000206562	METTL6	methyltransferase like 6	protein_coding	131965	0.236391	0.0129315
1842	ENSG00000206573	THUMPD3-AS1	THUMPD3 antisense RNA 1	lncRNA	440944	0.0231305	0.92954
1843	ENSG00000206635	RNU6-1062P	RNA, U6 small nuclear 1062, pseudogene	snRNA	NA	0.0120529	0.346706
1844	ENSG00000206638	RNU6-672P	RNA, U6 small nuclear 672, pseudogene	snRNA	NA	0.11518	0.0469509
1845	ENSG00000206656	SNORD116-17	small nucleolar RNA, C/D box 116-17	snoRNA	NA	0.0298552	0.131075
1846	ENSG00000206675	RNU6-32P	RNA, U6 small nuclear 32, pseudogene	snRNA	NA	0.89712	0.0381029
1847	ENSG00000206684	RNU6-157P	RNA, U6 small nuclear 157, pseudogene	snRNA	NA	0.00933164	0.613955
1848	ENSG00000206732	RNU6-936P	RNA, U6 small nuclear 936, pseudogene	snRNA	NA	0.0116389	0.783625
1849	ENSG00000206786	RNU6-701P	RNA, U6 small nuclear 701, pseudogene	snRNA	NA	0.0112339	0.14883
1850	ENSG00000206795		Y RNA	misc_RNA	NA	0.018961	0.976899
1851	ENSG00000206954	RNU6-1201P	RNA, U6 small nuclear 1201, pseudogene	snRNA	NA	0.0446787	0.291162
1852	ENSG00000206969	RNU6-1316P	RNA, U6 small nuclear 1316, pseudogene	snRNA	NA	0.0963782	0.0202481
1853	ENSG00000206991	RNU6-610P	RNA, U6 small nuclear 610, pseudogene	snRNA	NA	0.000237434	0.627152
1854	ENSG00000207001	SNORD116-2	small nucleolar RNA, C/D box 116-2	snoRNA	NA	0.430498	0.0278253
1855	ENSG00000207003	RNU6-611P	RNA, U6 small nuclear 611, pseudogene	snRNA	NA	0.0298378	0.195224
1856	ENSG00000207014	SNORD116-3	small nucleolar RNA, C/D box 116-3	snoRNA	NA	0.0373106	0.285239
1857	ENSG00000207032		Y RNA	misc_RNA	NA	0.0449078	0.708659
1858	ENSG00000207137	SNORD116-13	small nucleolar RNA, C/D box 116-13	snoRNA	NA	0.233754	0.00835116
1859	ENSG00000207191	SNORD116-5	small nucleolar RNA, C/D box 116-5	snoRNA	NA	0.0493044	0.703368
1860	ENSG00000207212	NA	NA	NA	NA	0.0486968	0.873555
1861	ENSG00000207227	RNU6-900P	RNA, U6 small nuclear 900, pseudogene	snRNA	NA	0.0414991	0.682099
1862	ENSG00000207234	RNU6-125P	RNA, U6 small nuclear 125, pseudogene	snRNA	NA	0.018619	0.887388
1863	ENSG00000207248	RNU6-1005P	RNA, U6 small nuclear 1005, pseudogene	snRNA	NA	0.000737454	0.5213
1864	ENSG00000207275	RNU6-441P	RNA, U6 small nuclear 441, pseudogene	snRNA	NA	0.032436	0.428297
1865	ENSG00000207279	SNORD116-24	small nucleolar RNA, C/D box 116-24	snoRNA	NA	0.0374613	0.6629
1866	ENSG00000207375	SNORD116-23	small nucleolar RNA, C/D box 116-23	snoRNA	NA	0.0423078	0.367524
1867	ENSG00000207417		Y RNA	misc_RNA	NA	0.0241188	0.374034
1868	ENSG00000207468	SNORA19	small nucleolar RNA, H/ACA box 19	snoRNA	641451	0.0381874	0.538075
1869	ENSG00000207559	MIR578	microRNA 578	miRNA	693163	0.0194971	0.779103
1870	ENSG00000207626	MIR562	microRNA 562	miRNA	693147	0.0249566	0.33992
1871	ENSG00000207698	MIR32	microRNA 32	miRNA	407036	0.0106614	0.658792
1872	ENSG00000207703	MIR7-2	microRNA 7-2	miRNA	407044	0.118105	0.0364552
1873	ENSG00000207719	MIR623	microRNA 623	miRNA	693208	0.0167564	0.686222
1874	ENSG00000207815	MIR563	microRNA 563	miRNA	693148	0.0488654	0.264292
1875	ENSG00000207816	MIR124-2	microRNA 124-2	miRNA	406908	0.0311941	0.104179
1876	ENSG00000207997	MIR644A	microRNA 644a	miRNA	693229	0.00183277	0.2899
1877	ENSG00000211514	MIR454	microRNA 454	miRNA	768216	0.0336463	0.340151
1878	ENSG00000211553	NA	NA	NA	NA	0.380428	0.0172245
1879	ENSG00000211582	MIR758	microRNA 758	miRNA	768212	0.0341175	0.779342
1880	ENSG00000211997	MIR708	microRNA 708	miRNA	100126333	0.0452595	0.188598
1881	ENSG00000212027	MIR374B	microRNA 374b	miRNA	100126317	0.00252946	0.166981
1882	ENSG00000212125	TAS2R15P	taste 2 receptor member 15 pseudogene	unprocessed_pseudogene	NA	0.00567022	0.433019
1883	ENSG00000212128	TAS2R13	taste 2 receptor member 13	protein_coding	50838	0.00773755	0.0996005
1884	ENSG00000212246	RNU6-360P	RNA, U6 small nuclear 360, pseudogene	snRNA	NA	0.0244474	0.131508
1885	ENSG00000212270			snoRNA	NA	0.0189534	0.130328
1886	ENSG00000212302			snoRNA	NA	0.0134084	0.719035
1887	ENSG00000212380	SNORD115-45	small nucleolar RNA, C/D box 115-45	snoRNA	NA	0.000949719	0.454005
1888	ENSG00000212402	SNORA74B	small nucleolar RNA, H/ACA box 74B	snoRNA	677841	0.00830344	0.352416
1889	ENSG00000212428		Small nucleolar RNA SNORD115	snoRNA	NA	0.00303319	0.593973
1890	ENSG00000212434		Small nucleolar RNA U3	snoRNA	NA	0.0137425	0.878231
1891	ENSG00000212458			snoRNA	NA	0.00265513	0.183042
1892	ENSG00000212482	RNU6-530P	RNA, U6 small nuclear 530, pseudogene	snRNA	NA	0.00385715	0.0657609
1893	ENSG00000212526	RNU6-466P	RNA, U6 small nuclear 466, pseudogene	snRNA	NA	0.0144552	0.620759
1894	ENSG00000212802	RPL15P3	ribosomal protein L15 pseudogene 3	processed_pseudogene	NA	0.0172293	0.952156
1895	ENSG00000213066	CEP43	centrosomal protein 43	protein_coding	11116	0.0293505	0.174248
1896	ENSG00000213071	LPAL2	lipoprotein(a) like 2, pseudogene	transcribed_unprocessed_pseudogene	80350	0.0395522	0.614268
1897	ENSG00000213073	CHP1P2	CHP1 pseudogene 2	transcribed_processed_pseudogene	NA	0.0273047	0.795674
1898	ENSG00000213079	SCAF8	SR-related CTD associated factor 8	protein_coding	22828	0.0587068	0.0215428
1899	ENSG00000213090	SCYL2P1	SCYL2 pseudogene 1	processed_pseudogene	NA	0.00475189	0.120533
1900	ENSG00000213108	BTF3L4P3	basic transcription factor 3 like 4 pseudogene 3	processed_pseudogene	NA	0.989277	0.00306435
1901	ENSG00000213121		novel transcript	lncRNA	NA	0.0357372	0.415151
1902	ENSG00000213132	NA	NA	NA	NA	0.029958	0.190674
1903	ENSG00000213189	BTF3L4P2	basic transcription factor 3 like 4 pseudogene 2	processed_pseudogene	NA	0.773218	0.0438982
1904	ENSG00000213190	MLLT11	MLLT11 transcription factor 7 cofactor	protein_coding	10962	0.0251535	0.862693
1905	ENSG00000213216		ribosomal protein S25 (RPS25) pseudogene	processed_pseudogene	NA	0.0330044	0.7348
1906	ENSG00000213240	NA	NA	NA	NA	0.0417857	0.78863
1907	ENSG00000213409	C1QBPP2	complement C1q binding protein pseudogene 2	processed_pseudogene	NA	0.922682	0.0180902
1908	ENSG00000213424	KRT222	keratin 222	protein_coding	125113	0.0242449	0.664023
1909	ENSG00000213443	NPM1P7	nucleophosmin 1 pseudogene 7	processed_pseudogene	NA	0.554117	0.0303447
1910	ENSG00000213462	ERV3-1	endogenous retrovirus group 3 member 1, envelope	protein_coding	2086	0.0507849	0.0394821
1911	ENSG00000213463	SYNJ2BP	synaptojanin 2 binding protein	protein_coding	55333	0.0145766	0.381971
1912	ENSG00000213519		ribosomal protein L36 (RPL36) pseudogene	processed_pseudogene	NA	0.0150885	0.723327
1913	ENSG00000213523	SRA1	steroid receptor RNA activator 1	protein_coding	10011	0.400765	0.0189009
1914	ENSG00000213560		signal sequence receptor, gamma (translocon-associated protein gamma) (SSR3) pseudogene	processed_pseudogene	NA	0.00404506	0.739247
1915	ENSG00000213592	PPIAP42	peptidylprolyl isomerase A pseudogene 42	processed_pseudogene	NA	0.0128683	0.102483
1916	ENSG00000213601	KRT18P19	keratin 18 pseudogene 19	processed_pseudogene	NA	0.903572	0.00719963
1917	ENSG00000213613	RPL11P3	ribosomal protein L11 pseudogene 3	processed_pseudogene	NA	0.0400246	0.173341
1918	ENSG00000213614	HEXA	hexosaminidase subunit alpha	protein_coding	3073	0.0201355	0.594982
1919	ENSG00000213626	LBH	LBH regulator of WNT signaling pathway	protein_coding	81606	0.360196	0.0273967
1920	ENSG00000213659	RSU1P3	Ras suppressor protein 1 pseudogene 3	processed_pseudogene	NA	0.00962724	0.121003
1921	ENSG00000213693	SEC14L1P1	SEC14 like 1 pseudogene 1	processed_pseudogene	NA	0.137351	0.0463822
1922	ENSG00000213694	S1PR3	sphingosine-1-phosphate receptor 3	protein_coding	1903	0.0411615	0.0981435
1923	ENSG00000213711	PHBP7	prohibitin pseudogene 7	processed_pseudogene	NA	0.0128451	0.989691
1924	ENSG00000213722	DDAH2	dimethylarginine dimethylaminohydrolase 2	protein_coding	23564	0.0384358	0.147493
1925	ENSG00000213742	ZNF337-AS1	ZNF337 antisense RNA 1	lncRNA	102724826	0.038961	0.283342
1926	ENSG00000213760	ATP6V1G2	ATPase H+ transporting V1 subunit G2	protein_coding	534	0.0192286	0.742977
1927	ENSG00000213785	AKR1B1P3	aldo-keto reductase family 1 member B1 pseudogene 3	processed_pseudogene	NA	0.0401122	0.509247
1928	ENSG00000213790	OLA1P1	OLA1 pseudogene 1	processed_pseudogene	NA	0.979781	0.0496045
1929	ENSG00000213846	NA	NA	NA	NA	0.249645	0.0303902
1930	ENSG00000213860	RPL21P75	ribosomal protein L21 pseudogene 75	processed_pseudogene	NA	0.0388126	0.152764
1931	ENSG00000213865	NA	NA	NA	NA	0.195921	0.0211088
1932	ENSG00000213950	RPS10P2	ribosomal protein S10 pseudogene 2	processed_pseudogene	NA	0.0180516	0.624539
1933	ENSG00000213963		novel transcript	lncRNA	100130691	0.0161654	0.375342
1934	ENSG00000213997	PGAM1P7	phosphoglycerate mutase 1 pseudogene 7	processed_pseudogene	NA	0.0275845	0.883694
1935	ENSG00000214013	GANC	glucosidase alpha, neutral C	protein_coding	2595	0.0459327	0.192102
1936	ENSG00000214029	ZNF891	zinc finger protein 891	protein_coding	101060200	0.0253121	0.820235
1937	ENSG00000214093		ribosomal protein S18 (RPS18) pseudogene	processed_pseudogene	NA	0.0483345	0.820258
1938	ENSG00000214106	PAXIP1-AS2	PAXIP1 antisense RNA 2	lncRNA	NA	0.0227079	0.958896
1939	ENSG00000214188	ST7-OT4	ST7 overlapping transcript 4	lncRNA	338069	0.00705402	0.330662
1940	ENSG00000214203	RPS4XP1	ribosomal protein S4X pseudogene 1	processed_pseudogene	NA	0.0425799	0.216309
1941	ENSG00000214244	SETP21	SET pseudogene 21	processed_pseudogene	NA	0.00554898	0.417002
1942	ENSG00000214264	KCTD9P4	potassium channel tetramerization domain containing 9 pseudogene 4	processed_pseudogene	NA	0.0255794	0.173892
1943	ENSG00000214273	AGGF1P1	angiogenic factor with G-patch and FHA domains 1 pseudogene 1	processed_pseudogene	NA	0.171739	0.0152407
1944	ENSG00000214367	HAUS3	HAUS augmin like complex subunit 3	protein_coding	79441	0.0164546	0.816251
1945	ENSG00000214389	RPS3AP26	RPS3A pseudogene 26	processed_pseudogene	NA	0.0392888	0.928397
1946	ENSG00000214413	BBIP1	BBSome interacting protein 1	protein_coding	92482	0.00778271	0.146812
1947	ENSG00000214456	PLIN5	perilipin 5	protein_coding	440503	0.0480447	0.70797
1948	ENSG00000214457	RPL7P29	ribosomal protein L7 pseudogene 29	processed_pseudogene	NA	5.59e-05	0.468944
1949	ENSG00000214479	NA	NA	NA	NA	0.011371	0.497725
1950	ENSG00000214491	SEC14L6	SEC14 like lipid binding 6	protein_coding	730005	0.0105495	0.680598
1951	ENSG00000214688	C10orf105	chromosome 10 open reading frame 105	protein_coding	414152	0.0817893	0.0490375
1952	ENSG00000214719		novel transcript	lncRNA	NA	0.0449095	0.147719
1953	ENSG00000214765	SEPTIN7P2	septin 7 pseudogene 2	transcribed_unprocessed_pseudogene	NA	0.0276187	0.0874246
1954	ENSG00000214773		novel transcript, sense intronic SMARCC1	lncRNA	NA	0.0410935	0.772192
1955	ENSG00000214788		novel transcript	lncRNA	NA	0.267696	0.0271935
1956	ENSG00000214826	DDX12P	DEAD/H-box helicase 12, pseudogene	unprocessed_pseudogene	NA	0.413866	0.0377361
1957	ENSG00000214903	RPS15AP3	ribosomal protein S15a pseudogene 3	processed_pseudogene	NA	0.00752264	0.438243
1958	ENSG00000214975	PPIAP29	peptidylprolyl isomerase A pseudogene 29	processed_pseudogene	NA	0.00133713	0.0634051
1959	ENSG00000214998	CCNB2P1	cyclin B2 pseudogene 1	processed_pseudogene	NA	0.787989	0.048578
1960	ENSG00000215018	COL28A1	collagen type XXVIII alpha 1 chain	protein_coding	340267	0.00367332	0.115778
1961	ENSG00000215158		Putative beta-glucuronidase-like protein FLJ75287 pseudogene	transcribed_unprocessed_pseudogene	NA	0.0486657	0.20889
1962	ENSG00000215159	NA	NA	NA	NA	0.318028	0.00513728
1963	ENSG00000215162	LINC00269	long intergenic non-protein coding RNA 269	lncRNA	100996279	0.0123586	0.641938
1964	ENSG00000215184	RPS12P16	ribosomal protein S12 pseudogene 16	processed_pseudogene	NA	0.0210633	0.18238
1965	ENSG00000215244	LINC02649	long intergenic non-protein coding RNA 2649	lncRNA	399715	0.0437695	0.989999
1966	ENSG00000215252	GOLGA8B	golgin A8 family member B	protein_coding	440270	0.0110281	0.956283
1967	ENSG00000215277	RNF212B	ring finger protein 212B	protein_coding	100507650	0.0198995	0.132903
1968	ENSG00000215284	CHMP5P1	CHMP5 pseudogene 1	processed_pseudogene	NA	0.00870069	0.520156
1969	ENSG00000215347	SLC25A5P1	solute carrier family 25 member 5 pseudogene 1	transcribed_processed_pseudogene	NA	0.253498	0.0441271
1970	ENSG00000215549	NA	NA	NA	NA	0.0103224	0.87071
1971	ENSG00000215712	TMEM242	transmembrane protein 242	protein_coding	729515	0.00348185	0.727189
1972	ENSG00000216011	NA	NA	NA	NA	0.00376148	0.652591
1973	ENSG00000216316		60S Ribosomal Protein L13A (RPL13) pseudogene	processed_pseudogene	NA	0.000678357	0.128343
1974	ENSG00000216613		phosphopantothenoylcysteine synthetase (PPCS) pseudogene	processed_pseudogene	NA	0.0460165	0.0225578
1975	ENSG00000216642		ribosomal protein L31 (RPL31) pseudogene	processed_pseudogene	NA	0.0245545	0.744253
1976	ENSG00000216740	ANXA2P3	annexin A2 pseudogene 3	processed_pseudogene	NA	0.0279695	0.65016
1977	ENSG00000216819	TUBB2BP1	tubulin beta 2B class IIb pseudogene 1	unprocessed_pseudogene	NA	0.842531	0.0259808
1978	ENSG00000216977	RPL21P65	ribosomal protein L21 pseudogene 65	processed_pseudogene	NA	0.0340128	0.247264
1979	ENSG00000217325	PRELID1P1	PRELID1 pseudogene 1	transcribed_processed_pseudogene	NA	0.0218529	0.540438
1980	ENSG00000217334		pseudogene similar to part of heat shock 90kD protein 1, beta HSPCB)	processed_pseudogene	NA	0.896921	0.0336373
1981	ENSG00000217733	CCT7P1	chaperonin containing TCP1 subunit 7 pseudogene 1	processed_pseudogene	NA	0.0137122	0.741242
1982	ENSG00000217930	PAM16	presequence translocase associated motor 16	protein_coding	51025	0.0473647	0.0830617
1983	ENSG00000218459	RPS27P15	ribosomal protein S27 pseudogene 15	processed_pseudogene	NA	0.0172519	0.220688
1984	ENSG00000218510	LINC00339	long intergenic non-protein coding RNA 339	lncRNA	29092	0.993576	0.0494472
1985	ENSG00000218561		ribosomal protein L29 (RPL29) pseudogene	processed_pseudogene	NA	0.0435408	0.729873
1986	ENSG00000218730		A kinase (PRKA) interacting protein 1 (AKIP1) pseudogene	processed_pseudogene	NA	0.0370686	0.0912082
1987	ENSG00000218739	CEBPZOS	CEBPZ opposite strand	protein_coding	100505876	0.0351574	0.93134
1988	ENSG00000219085	NPM1P37	nucleophosmin 1 pseudogene 37	processed_pseudogene	NA	0.00550388	0.360141
1989	ENSG00000219133		ribosomal protein L21 (RPL21) pseudogene	processed_pseudogene	NA	0.0220882	0.205132
1990	ENSG00000219392	ZNF602P	zinc finger protein 602, pseudogene	unprocessed_pseudogene	NA	0.0454002	0.0321878
1991	ENSG00000219682		nucleoporin 50kD (NUP50) pseudogene	processed_pseudogene	NA	0.0471762	0.761446
1992	ENSG00000219928		ribosomal protein S29 (RPS29) pseudogene	processed_pseudogene	NA	0.0357299	0.280284
1993	ENSG00000220091	LAP3P1	leucine aminopeptidase 3 pseudogene 1	processed_pseudogene	NA	0.000289689	0.731655
1994	ENSG00000220392	FCF1P5	FCF1 pseudogene 5	processed_pseudogene	NA	0.00654442	0.656926
1995	ENSG00000220583	RPL35P2	ribosomal protein L35 pseudogene 2	processed_pseudogene	NA	0.0477222	0.00272056
1996	ENSG00000220600		SMT3 suppressor of mif two 3 homolog 2 (S. cerevisiae) (SUMO2) pseudogene	transcribed_processed_pseudogene	NA	0.0323167	0.267861
1997	ENSG00000220884	MESTP1	mesoderm specific transcript pseudogene 1	processed_pseudogene	NA	0.707112	0.0486128
1998	ENSG00000220981	NA	NA	NA	NA	0.00165967	0.312148
[truncated: 1,375 more rows]

## Sheet: S-D
The total genes in the specific sector for the suicide without MDD
Seq_ID	Ensembl_gene_id	Hgnc_symbol	Description	Gene_biotype	Entrezgene_id	p-value (Depression-Group)
1	ENSG00000001084	GCLC	glutamate-cysteine ligase catalytic subunit	protein_coding	2729	0.00989555
2	ENSG00000002834	LASP1	LIM and SH3 protein 1	protein_coding	3927	0.0134598
3	ENSG00000003096	KLHL13	kelch like family member 13	protein_coding	90293	0.0207421
4	ENSG00000004059	ARF5	ADP ribosylation factor 5	protein_coding	381	0.0244799
5	ENSG00000006210	CX3CL1	C-X3-C motif chemokine ligand 1	protein_coding	6376	0.00624408
6	ENSG00000006695	COX10	cytochrome c oxidase assembly factor heme A:farnesyltransferase COX10	protein_coding	1352	0.0453243
7	ENSG00000006740	ARHGAP44	Rho GTPase activating protein 44	protein_coding	9912	0.0110301
8	ENSG00000006831	ADIPOR2	adiponectin receptor 2	protein_coding	79602	0.0141833
9	ENSG00000007171	NOS2	nitric oxide synthase 2	protein_coding	4843	0.0224456
10	ENSG00000007202	KIAA0100	KIAA0100	protein_coding	9703	0.0334607
11	ENSG00000007944	MYLIP	myosin regulatory light chain interacting protein	protein_coding	29116	0.0262217
12	ENSG00000008394	MGST1	microsomal glutathione S-transferase 1	protein_coding	4257	0.015234
13	ENSG00000008513	ST3GAL1	ST3 beta-galactoside alpha-2,3-sialyltransferase 1	protein_coding	6482	0.00474157
14	ENSG00000008853	RHOBTB2	Rho related BTB domain containing 2	protein_coding	23221	0.042688
15	ENSG00000010270	STARD3NL	STARD3 N-terminal like	protein_coding	83930	0.0493325
16	ENSG00000010318	PHF7	PHD finger protein 7	protein_coding	51533	0.0249661
17	ENSG00000011009	LYPLA2	lysophospholipase 2	protein_coding	11313	0.0287728
18	ENSG00000012124	CD22	CD22 molecule	protein_coding	933	0.0375288
19	ENSG00000012232	EXTL3	exostosin like glycosyltransferase 3	protein_coding	2137	0.0374893
20	ENSG00000017797	RALBP1	ralA binding protein 1	protein_coding	10928	0.02253
21	ENSG00000021355	SERPINB1	serpin family B member 1	protein_coding	1992	0.0357314
22	ENSG00000021776	AQR	aquarius intron-binding spliceosomal factor	protein_coding	9716	0.0144667
23	ENSG00000021826	CPS1	carbamoyl-phosphate synthase 1	protein_coding	1373	0.0488182
24	ENSG00000026559	KCNG1	potassium voltage-gated channel modifier subfamily G member 1	protein_coding	3755	0.000937631
25	ENSG00000028116	VRK2	VRK serine/threonine kinase 2	protein_coding	7444	0.0122337
26	ENSG00000029153	ARNTL2	aryl hydrocarbon receptor nuclear translocator like 2	protein_coding	56938	0.00349694
27	ENSG00000030419	IKZF2	IKAROS family zinc finger 2	protein_coding	22807	0.0257579
28	ENSG00000032389	EIPR1	EARP complex and GARP complex interacting protein 1	protein_coding	7260	0.0115047
29	ENSG00000034533	ASTE1	asteroid homolog 1	protein_coding	28990	0.022451
30	ENSG00000040633	PHF23	PHD finger protein 23	protein_coding	79142	0.0302573
31	ENSG00000046604	DSG2	desmoglein 2	protein_coding	1829	0.02678
32	ENSG00000047230	CTPS2	CTP synthase 2	protein_coding	56474	0.0190506
33	ENSG00000048052	HDAC9	histone deacetylase 9	protein_coding	9734	0.0313539
34	ENSG00000048140	TSPAN17	tetraspanin 17	protein_coding	26262	0.00024919
35	ENSG00000048545	GUCA1A	guanylate cyclase activator 1A	protein_coding	2978	0.0251913
36	ENSG00000049245	VAMP3	vesicle associated membrane protein 3	protein_coding	9341	0.0241275
37	ENSG00000050628	PTGER3	prostaglandin E receptor 3	protein_coding	5733	0.0478846
38	ENSG00000051620	HEBP2	heme binding protein 2	protein_coding	23593	0.0410603
39	ENSG00000053372	MRTO4	MRT4 homolog, ribosome maturation factor	protein_coding	51154	0.0111724
40	ENSG00000054392	HHAT	hedgehog acyltransferase	protein_coding	55733	0.0204301
41	ENSG00000057593	F7	coagulation factor VII	protein_coding	2155	0.0179725
42	ENSG00000060138	YBX3	Y-box binding protein 3	protein_coding	8531	0.0445529
43	ENSG00000060558	GNA15	G protein subunit alpha 15	protein_coding	2769	0.0253077
44	ENSG00000062524	LTK	leukocyte receptor tyrosine kinase	protein_coding	4058	0.0367851
45	ENSG00000064300	NGFR	nerve growth factor receptor	protein_coding	4804	0.0347774
46	ENSG00000065809	FAM107B	family with sequence similarity 107 member B	protein_coding	83641	0.019372
47	ENSG00000066629	EML1	EMAP like 1	protein_coding	2009	0.0251349
48	ENSG00000067113	PLPP1	phospholipid phosphatase 1	protein_coding	8611	0.0140409
49	ENSG00000067191	CACNB1	calcium voltage-gated channel auxiliary subunit beta 1	protein_coding	782	0.0178351
50	ENSG00000067560	RHOA	ras homolog family member A	protein_coding	387	0.0492885
51	ENSG00000067955	CBFB	core-binding factor subunit beta	protein_coding	865	0.0408257
52	ENSG00000068697	LAPTM4A	lysosomal protein transmembrane 4 alpha	protein_coding	9741	0.0397991
53	ENSG00000068796	KIF2A	kinesin family member 2A	protein_coding	3796	0.0401599
54	ENSG00000069431	ABCC9	ATP binding cassette subfamily C member 9	protein_coding	10060	0.0491774
55	ENSG00000070371	CLTCL1	clathrin heavy chain like 1	protein_coding	8218	0.00862246
56	ENSG00000070748	CHAT	choline O-acetyltransferase	protein_coding	1103	0.0314488
57	ENSG00000070808	CAMK2A	calcium/calmodulin dependent protein kinase II alpha	protein_coding	815	0.0140327
58	ENSG00000071205	ARHGAP10	Rho GTPase activating protein 10	protein_coding	79658	0.00557885
59	ENSG00000071991	CDH19	cadherin 19	protein_coding	28513	0.0377044
60	ENSG00000072182	ASIC4	acid sensing ion channel subunit family member 4	protein_coding	55515	0.026211
61	ENSG00000072864	NDE1	nudE neurodevelopment protein 1	protein_coding	54820	0.0135883
62	ENSG00000072954	TMEM38A	transmembrane protein 38A	protein_coding	79041	0.00899725
63	ENSG00000073008	PVR	PVR cell adhesion molecule	protein_coding	5817	0.00742632
64	ENSG00000074695	LMAN1	lectin, mannose binding 1	protein_coding	3998	0.0245653
65	ENSG00000075142	SRI	sorcin	protein_coding	6717	0.0465034
66	ENSG00000075539	FRYL	FRY like transcription coactivator	protein_coding	285527	0.00639132
67	ENSG00000075673	ATP12A	ATPase H+/K+ transporting non-gastric alpha2 subunit	protein_coding	479	0.00501144
68	ENSG00000075886	TUBA3D	tubulin alpha 3d	protein_coding	113457	0.0311167
69	ENSG00000076248	UNG	uracil DNA glycosylase	protein_coding	7374	0.0304688
70	ENSG00000076706	MCAM	melanoma cell adhesion molecule	protein_coding	4162	0.0453851
71	ENSG00000076716	GPC4	glypican 4	protein_coding	2239	0.0413189
72	ENSG00000076770	MBNL3	muscleblind like splicing regulator 3	protein_coding	55796	0.0356059
73	ENSG00000078018	MAP2	microtubule associated protein 2	protein_coding	4133	0.0486449
74	ENSG00000078098	FAP	fibroblast activation protein alpha	protein_coding	2191	0.0160403
75	ENSG00000078177	N4BP2	NEDD4 binding protein 2	protein_coding	55728	0.0287111
76	ENSG00000078237	TIGAR	TP53 induced glycolysis regulatory phosphatase	protein_coding	57103	0.0337811
77	ENSG00000079931	MOXD1	monooxygenase DBH like 1	protein_coding	26002	0.0374801
78	ENSG00000080644	CHRNA3	cholinergic receptor nicotinic alpha 3 subunit	protein_coding	1136	0.00414439
79	ENSG00000081479	LRP2	LDL receptor related protein 2	protein_coding	4036	0.0045181
80	ENSG00000083454	P2RX5	purinergic receptor P2X 5	protein_coding	5026	0.0191354
81	ENSG00000086288	NME8	NME/NM23 family member 8	protein_coding	51314	0.0120046
82	ENSG00000087494	PTHLH	parathyroid hormone like hormone	protein_coding	5744	0.00361177
83	ENSG00000088727	KIF9	kinesin family member 9	protein_coding	64147	0.0199608
84	ENSG00000088832	FKBP1A	FKBP prolyl isomerase 1A	protein_coding	2280	0.0376338
85	ENSG00000088970	KIZ	kizuna centrosomal protein	protein_coding	55857	0.0377945
86	ENSG00000089123	TASP1	taspase 1	protein_coding	55617	0.0271992
87	ENSG00000089775	ZBTB25	zinc finger and BTB domain containing 25	protein_coding	7597	0.0193012
88	ENSG00000090372	STRN4	striatin 4	protein_coding	29888	0.000271636
89	ENSG00000090863	GLG1	golgi glycoprotein 1	protein_coding	2734	0.0404536
90	ENSG00000090971	NAT14	N-acetyltransferase 14 (putative)	protein_coding	57106	0.00627206
91	ENSG00000091622	PITPNM3	PITPNM family member 3	protein_coding	83394	0.0361408
92	ENSG00000091844	RGS17	regulator of G protein signaling 17	protein_coding	26575	0.0409256
93	ENSG00000092421	SEMA6A	semaphorin 6A	protein_coding	57556	0.0170537
94	ENSG00000092445	TYRO3	TYRO3 protein tyrosine kinase	protein_coding	7301	0.0339519
95	ENSG00000092607	TBX15	T-box transcription factor 15	protein_coding	6913	0.0173482
96	ENSG00000094804	CDC6	cell division cycle 6	protein_coding	990	0.00903584
97	ENSG00000095574	IKZF5	IKAROS family zinc finger 5	protein_coding	64376	0.0494935
98	ENSG00000095794	CREM	cAMP responsive element modulator	protein_coding	1390	0.00794018
99	ENSG00000096063	SRPK1	SRSF protein kinase 1	protein_coding	6732	0.023464
100	ENSG00000099219	ERMP1	endoplasmic reticulum metallopeptidase 1	protein_coding	79956	0.019832
101	ENSG00000099284	MACROH2A2	macroH2A.2 histone	protein_coding	55506	0.00721573
102	ENSG00000099810	MTAP	methylthioadenosine phosphorylase	protein_coding	4507	0.0108055
103	ENSG00000100105	PATZ1	POZ/BTB and AT hook containing zinc finger 1	protein_coding	23598	0.0445426
104	ENSG00000100207	TCF20	transcription factor 20	protein_coding	6942	0.00838766
105	ENSG00000100221	JOSD1	Josephin domain containing 1	protein_coding	9929	0.0214593
106	ENSG00000100225	FBXO7	F-box protein 7	protein_coding	25793	0.0175925
107	ENSG00000100246	DNAL4	dynein axonemal light chain 4	protein_coding	10126	0.0479297
108	ENSG00000100281	HMGXB4	HMG-box containing 4	protein_coding	10042	0.0378349
109	ENSG00000100294	MCAT	malonyl-CoA-acyl carrier protein transacylase	protein_coding	27349	0.00979791
110	ENSG00000100311	PDGFB	platelet derived growth factor subunit B	protein_coding	5155	0.0289843
111	ENSG00000100320	RBFOX2	RNA binding fox-1 homolog 2	protein_coding	23543	0.0308917
112	ENSG00000100347	SAMM50	SAMM50 sorting and assembly machinery component	protein_coding	25813	0.0286855
113	ENSG00000100359	SGSM3	small G protein signaling modulator 3	protein_coding	27352	0.0347207
114	ENSG00000100418	DESI1	desumoylating isopeptidase 1	protein_coding	27351	0.00648289
115	ENSG00000100644	HIF1A	hypoxia inducible factor 1 subunit alpha	protein_coding	3091	0.0136725
116	ENSG00000100678	SLC8A3	solute carrier family 8 member A3	protein_coding	6547	0.000908079
117	ENSG00000100906	NFKBIA	NFKB inhibitor alpha	protein_coding	4792	0.0111609
118	ENSG00000101222	SPEF1	sperm flagellar 1	protein_coding	25876	0.00891126
119	ENSG00000101463	SYNDIG1	synapse differentiation inducing 1	protein_coding	79953	0.0275058
120	ENSG00000101489	CELF4	CUGBP Elav-like family member 4	protein_coding	56853	0.014152
121	ENSG00000101751	POLI	DNA polymerase iota	protein_coding	11201	0.0443429
122	ENSG00000101888	NXT2	nuclear transport factor 2 like export factor 2	protein_coding	55916	0.015775
123	ENSG00000102104	RS1	retinoschisin 1	protein_coding	6247	0.0263369
124	ENSG00000102189	EEA1	early endosome antigen 1	protein_coding	8411	0.0307088
125	ENSG00000102362	SYTL4	synaptotagmin like 4	protein_coding	94121	0.0181397
126	ENSG00000102743	SLC25A15	solute carrier family 25 member 15	protein_coding	10166	0.0171817
127	ENSG00000102879	CORO1A	coronin 1A	protein_coding	11151	0.00029511
128	ENSG00000103154	NECAB2	N-terminal EF-hand calcium binding protein 2	protein_coding	54550	0.0148395
129	ENSG00000103489	XYLT1	xylosyltransferase 1	protein_coding	64131	0.0314114
130	ENSG00000103495	MAZ	MYC associated zinc finger protein	protein_coding	4150	0.0144739
131	ENSG00000104044	OCA2	OCA2 melanosomal transmembrane protein	protein_coding	4948	0.0243492
132	ENSG00000104375	STK3	serine/threonine kinase 3	protein_coding	6788	0.0246396
133	ENSG00000104412	EMC2	ER membrane protein complex subunit 2	protein_coding	9694	0.0402125
134	ENSG00000104522	GFUS	GDP-L-fucose synthase	protein_coding	7264	0.0474103
135	ENSG00000105419	MEIS3	Meis homeobox 3	protein_coding	56917	0.00384502
136	ENSG00000105619	TFPT	TCF3 fusion partner	protein_coding	29844	0.0460862
137	ENSG00000105650	PDE4C	phosphodiesterase 4C	protein_coding	5143	0.0162405
138	ENSG00000105676	ARMC6	armadillo repeat containing 6	protein_coding	93436	0.0341286
139	ENSG00000106236	NPTX2	neuronal pentraxin 2	protein_coding	4885	0.0280593
140	ENSG00000106688	SLC1A1	solute carrier family 1 member 1	protein_coding	6505	0.0460504
141	ENSG00000106780	MEGF9	multiple EGF like domains 9	protein_coding	1955	0.0229012
142	ENSG00000106868	SUSD1	sushi domain containing 1	protein_coding	64420	0.0139064
143	ENSG00000107242	PIP5K1B	phosphatidylinositol-4-phosphate 5-kinase type 1 beta	protein_coding	8395	0.0165509
144	ENSG00000108055	SMC3	structural maintenance of chromosomes 3	protein_coding	9126	0.0323527
145	ENSG00000108641	B9D1	B9 domain containing 1	protein_coding	27077	0.00891821
146	ENSG00000109079	TNFAIP1	TNF alpha induced protein 1	protein_coding	7126	0.0175959
147	ENSG00000109458	GAB1	GRB2 associated binding protein 1	protein_coding	2549	0.0135439
148	ENSG00000109685	NSD2	nuclear receptor binding SET domain protein 2	protein_coding	7468	0.0464594
149	ENSG00000110077	MS4A6A	membrane spanning 4-domains A6A	protein_coding	64231	0.0391492
150	ENSG00000110925	CSRNP2	cysteine and serine rich nuclear protein 2	protein_coding	81566	0.0287549
151	ENSG00000111218	PRMT8	protein arginine methyltransferase 8	protein_coding	56341	0.0042835
152	ENSG00000111229	ARPC3	actin related protein 2/3 complex subunit 3	protein_coding	10094	0.0492108
153	ENSG00000111252	SH2B3	SH2B adaptor protein 3	protein_coding	10019	0.0445172
154	ENSG00000111305	GSG1	germ cell associated 1	protein_coding	83445	0.000285037
155	ENSG00000111642	CHD4	chromodomain helicase DNA binding protein 4	protein_coding	1108	0.033001
156	ENSG00000111962	UST	uronyl 2-sulfotransferase	protein_coding	10090	0.0247397
157	ENSG00000112118	MCM3	minichromosome maintenance complex component 3	protein_coding	4172	0.0396305
158	ENSG00000112144	CILK1	ciliogenesis associated kinase 1	protein_coding	22858	0.0320456
159	ENSG00000112276	BVES	blood vessel epicardial substance	protein_coding	11149	0.0350467
160	ENSG00000112294	ALDH5A1	aldehyde dehydrogenase 5 family member A1	protein_coding	7915	0.0398007
161	ENSG00000112425	EPM2A	EPM2A glucan phosphatase, laforin	protein_coding	7957	0.0257285
162	ENSG00000112559	MDFI	MyoD family inhibitor	protein_coding	4188	0.0160089
163	ENSG00000112739	PRPF4B	pre-mRNA processing factor 4B	protein_coding	8899	0.015187
164	ENSG00000112763	BTN2A1	butyrophilin subfamily 2 member A1	protein_coding	11120	0.0483493
165	ENSG00000113212	PCDHB7	protocadherin beta 7	protein_coding	56129	0.0446589
166	ENSG00000113389	NPR3	natriuretic peptide receptor 3	protein_coding	4883	0.00484501
167	ENSG00000113594	LIFR	LIF receptor subunit alpha	protein_coding	3977	0.0254069
168	ENSG00000113615	SEC24A	SEC24 homolog A, COPII coat complex component	protein_coding	10802	0.0467611
169	ENSG00000114127	XRN1	5'-3' exoribonuclease 1	protein_coding	54464	0.0316322
170	ENSG00000114439	BBX	BBX high mobility group box domain containing	protein_coding	56987	0.0171758
171	ENSG00000114923	SLC4A3	solute carrier family 4 member 3	protein_coding	6508	0.0470701
172	ENSG00000114999	TTL	tubulin tyrosine ligase	protein_coding	150465	0.0345414
173	ENSG00000115041	KCNIP3	potassium voltage-gated channel interacting protein 3	protein_coding	30818	0.000885728
174	ENSG00000115226	FNDC4	fibronectin type III domain containing 4	protein_coding	64838	0.00596141
175	ENSG00000115295	CLIP4	CAP-Gly domain containing linker protein family member 4	protein_coding	79745	0.0384076
176	ENSG00000115415	STAT1	signal transducer and activator of transcription 1	protein_coding	6772	0.0471806
177	ENSG00000115641	FHL2	four and a half LIM domains 2	protein_coding	2274	0.0107497
178	ENSG00000115652	UXS1	UDP-glucuronate decarboxylase 1	protein_coding	80146	0.0264678
179	ENSG00000115718	PROC	protein C, inactivator of coagulation factors Va and VIIIa	protein_coding	5624	0.0378993
180	ENSG00000115935	WIPF1	WAS/WASL interacting protein family member 1	protein_coding	7456	0.0111475
181	ENSG00000116237	ICMT	isoprenylcysteine carboxyl methyltransferase	protein_coding	23463	0.0472026
182	ENSG00000116337	AMPD2	adenosine monophosphate deaminase 2	protein_coding	271	0.0344004
183	ENSG00000116473	RAP1A	RAP1A, member of RAS oncogene family	protein_coding	5906	0.0437248
184	ENSG00000116514	RNF19B	ring finger protein 19B	protein_coding	127544	0.0301945
185	ENSG00000116667	C1orf21	chromosome 1 open reading frame 21	protein_coding	81563	0.0272587
186	ENSG00000116747	RO60	Ro60, Y RNA binding protein	protein_coding	6738	0.0459254
187	ENSG00000116898	MRPS15	mitochondrial ribosomal protein S15	protein_coding	64960	0.0131672
188	ENSG00000117115	PADI2	peptidyl arginine deiminase 2	protein_coding	11240	0.036137
189	ENSG00000117245	KIF17	kinesin family member 17	protein_coding	57576	0.0335565
190	ENSG00000117475	BLZF1	basic leucine zipper nuclear factor 1	protein_coding	8548	0.00896031
191	ENSG00000117598	PLPPR5	phospholipid phosphatase related 5	protein_coding	163404	0.0242109
192	ENSG00000117600	PLPPR4	phospholipid phosphatase related 4	protein_coding	9890	0.0473321
193	ENSG00000118515	SGK1	serum/glucocorticoid regulated kinase 1	protein_coding	6446	0.0318613
194	ENSG00000119042	SATB2	SATB homeobox 2	protein_coding	23314	0.0352851
195	ENSG00000119537	KDSR	3-ketodihydrosphingosine reductase	protein_coding	2531	0.00116677
196	ENSG00000119661	DNAL1	dynein axonemal light chain 1	protein_coding	83544	0.0342643
197	ENSG00000119682	AREL1	apoptosis resistant E3 ubiquitin protein ligase 1	protein_coding	9870	0.0198836
198	ENSG00000119900	OGFRL1	opioid growth factor receptor like 1	protein_coding	79627	0.00169712
199	ENSG00000120063	GNA13	G protein subunit alpha 13	protein_coding	10672	0.0424408
200	ENSG00000120658	ENOX1	ecto-NOX disulfide-thiol exchanger 1	protein_coding	55068	0.00174422
201	ENSG00000120729	MYOT	myotilin	protein_coding	9499	0.0244262
202	ENSG00000120885	CLU	clusterin	protein_coding	1191	0.039648
203	ENSG00000120903	CHRNA2	cholinergic receptor nicotinic alpha 2 subunit	protein_coding	1135	0.0338271
204	ENSG00000121764	HCRTR1	hypocretin receptor 1	protein_coding	3061	0.0309461
205	ENSG00000121903	ZSCAN20	zinc finger and SCAN domain containing 20	protein_coding	7579	0.0295946
206	ENSG00000121905	HPCA	hippocalcin	protein_coding	3208	0.0179669
207	ENSG00000121966	CXCR4	C-X-C motif chemokine receptor 4	protein_coding	7852	0.0118482
208	ENSG00000122367	LDB3	LIM domain binding 3	protein_coding	11155	0.0243365
209	ENSG00000122584	NXPH1	neurexophilin 1	protein_coding	30010	0.0318487
210	ENSG00000122696	SLC25A51	solute carrier family 25 member 51	protein_coding	92014	0.0308026
211	ENSG00000122733	PHF24	PHD finger protein 24	protein_coding	23349	0.0165624
212	ENSG00000123095	BHLHE41	basic helix-loop-helix family member e41	protein_coding	79365	0.023109
213	ENSG00000123096	SSPN	sarcospan	protein_coding	8082	0.0207116
214	ENSG00000123352	SPATS2	spermatogenesis associated serine rich 2	protein_coding	65244	0.0431995
215	ENSG00000123892	RAB38	RAB38, member RAS oncogene family	protein_coding	23682	0.0126826
216	ENSG00000124120	TTPAL	alpha tocopherol transfer protein like	protein_coding	79183	0.0350956
217	ENSG00000124145	SDC4	syndecan 4	protein_coding	6385	0.0306772
218	ENSG00000124212	PTGIS	prostaglandin I2 synthase	protein_coding	5740	0.00919519
219	ENSG00000124279	FASTKD3	FAST kinase domains 3	protein_coding	79072	0.0438514
220	ENSG00000124766	SOX4	SRY-box transcription factor 4	protein_coding	6659	0.0423679
221	ENSG00000124783	SSR1	signal sequence receptor subunit 1	protein_coding	6745	0.00156076
222	ENSG00000124839	RAB17	RAB17, member RAS oncogene family	protein_coding	64284	0.00170766
223	ENSG00000125170	DOK4	docking protein 4	protein_coding	55715	0.000267978
224	ENSG00000125820	NKX2-2	NK2 homeobox 2	protein_coding	4821	0.0382116
225	ENSG00000125967	NECAB3	N-terminal EF-hand calcium binding protein 3	protein_coding	63941	0.0465421
226	ENSG00000126259	KIRREL2	kirre like nephrin family adhesion molecule 2	protein_coding	84063	0.0304422
227	ENSG00000126970	ZC4H2	zinc finger C4H2-type containing	protein_coding	55906	0.0290445
228	ENSG00000127252	PLAAT1	phospholipase A and acyltransferase 1	protein_coding	57110	0.0310245
229	ENSG00000127377	CRYGN	crystallin gamma N	protein_coding	155051	0.0191071
230	ENSG00000127507	ADGRE2	adhesion G protein-coupled receptor E2	protein_coding	30817	0.0262766
231	ENSG00000128050	PAICS	phosphoribosylaminoimidazole carboxylase and phosphoribosylaminoimidazolesuccinocarboxamide synthase	protein_coding	10606	0.01844
232	ENSG00000128203	ASPHD2	aspartate beta-hydroxylase domain containing 2	protein_coding	57168	0.0164837
233	ENSG00000128254	C22orf24	chromosome 22 putative open reading frame 24	lncRNA	NA	0.0375752
234	ENSG00000128285	MCHR1	melanin concentrating hormone receptor 1	protein_coding	2847	0.0242207
235	ENSG00000128482	RNF112	ring finger protein 112	protein_coding	7732	0.00568914
236	ENSG00000128645	HOXD1	homeobox D1	protein_coding	3231	0.0451283
237	ENSG00000129675	ARHGEF6	Rac/Cdc42 guanine nucleotide exchange factor 6	protein_coding	9459	0.0279555
238	ENSG00000129990	SYT5	synaptotagmin 5	protein_coding	6861	0.000498379
239	ENSG00000130055	GDPD2	glycerophosphodiester phosphodiesterase domain containing 2	protein_coding	54857	0.0409557
240	ENSG00000130363	RSPH3	radial spoke head 3	protein_coding	83861	0.013322
241	ENSG00000130559	CAMSAP1	calmodulin regulated spectrin associated protein 1	protein_coding	157922	0.0368988
242	ENSG00000130584	ZBTB46	zinc finger and BTB domain containing 46	protein_coding	140685	0.00484692
243	ENSG00000130948	HSD17B3	hydroxysteroid 17-beta dehydrogenase 3	protein_coding	3293	0.00719288
244	ENSG00000130958	SLC35D2	solute carrier family 35 member D2	protein_coding	11046	0.0206202
245	ENSG00000131042	LILRB2	leukocyte immunoglobulin like receptor B2	protein_coding	10288	0.0271917
246	ENSG00000131044	TTLL9	tubulin tyrosine ligase like 9	protein_coding	164395	0.0487691
247	ENSG00000131080	EDA2R	ectodysplasin A2 receptor	protein_coding	60401	0.00516537
248	ENSG00000131323	TRAF3	TNF receptor associated factor 3	protein_coding	7187	0.0115814
249	ENSG00000131378	RFTN1	raftlin, lipid raft linker 1	protein_coding	23180	0.00206765
250	ENSG00000132170	PPARG	peroxisome proliferator activated receptor gamma	protein_coding	5468	0.00283758
251	ENSG00000132196	HSD17B7	hydroxysteroid 17-beta dehydrogenase 7	protein_coding	51478	0.0488097
252	ENSG00000132359	RAP1GAP2	RAP1 GTPase activating protein 2	protein_coding	23108	0.010443
253	ENSG00000132434	LANCL2	LanC like 2	protein_coding	55915	0.0387147
254	ENSG00000132475	H3-3B	H3.3 histone B	protein_coding	3021	0.0340813
255	ENSG00000132846	ZBED3	zinc finger BED-type containing 3	protein_coding	84327	0.0456722
256	ENSG00000132881	CPLANE2	ciliogenesis and planar polarity effector 2	protein_coding	79363	0.0406087
257	ENSG00000133116	KL	klotho	protein_coding	9365	0.0410787
258	ENSG00000133321	PLAAT4	phospholipase A and acyltransferase 4	protein_coding	5920	0.0457539
259	ENSG00000134046	MBD2	methyl-CpG binding domain protein 2	protein_coding	8932	0.0426693
260	ENSG00000134242	PTPN22	protein tyrosine phosphatase non-receptor type 22	protein_coding	26191	0.0371805
261	ENSG00000134321	RSAD2	radical S-adenosyl methionine domain containing 2	protein_coding	91543	0.0467955
262	ENSG00000134352	IL6ST	interleukin 6 signal transducer	protein_coding	3572	0.0431952
263	ENSG00000134419	RPS15A	ribosomal protein S15a	protein_coding	6210	0.00347709
264	ENSG00000134851	TMEM165	transmembrane protein 165	protein_coding	55858	0.0320573
265	ENSG00000134852	CLOCK	clock circadian regulator	protein_coding	9575	0.0326846
266	ENSG00000134853	PDGFRA	platelet derived growth factor receptor alpha	protein_coding	5156	0.0229044
267	ENSG00000134917	ADAMTS8	ADAM metallopeptidase with thrombospondin type 1 motif 8	protein_coding	11095	0.00295375
268	ENSG00000134986	NREP	neuronal regeneration related protein	protein_coding	9315	0.00668763
269	ENSG00000135116	HRK	harakiri, BCL2 interacting protein	protein_coding	8739	0.0214772
270	ENSG00000135373	EHF	ETS homologous factor	protein_coding	26298	0.0164972
271	ENSG00000135678	CPM	carboxypeptidase M	protein_coding	1368	0.0153429
272	ENSG00000135679	MDM2	MDM2 proto-oncogene	protein_coding	4193	0.0234801
273	ENSG00000135824	RGS8	regulator of G protein signaling 8	protein_coding	85397	0.00271748
274	ENSG00000135898	GPR55	G protein-coupled receptor 55	protein_coding	9290	0.0222072
275	ENSG00000136653	NA	NA	NA	NA	0.0443196
276	ENSG00000136883	KIF12	kinesin family member 12	protein_coding	113220	0.0261332
277	ENSG00000136908	DPM2	dolichyl-phosphate mannosyltransferase subunit 2, regulatory	protein_coding	8818	0.0384082
278	ENSG00000136943	CTSV	cathepsin V	protein_coding	1515	0.0478306
279	ENSG00000137522	RNF121	ring finger protein 121	protein_coding	55298	0.0143497
280	ENSG00000137710	RDX	radixin	protein_coding	5962	0.022184
281	ENSG00000137727	ARHGAP20	Rho GTPase activating protein 20	protein_coding	57569	0.0387445
282	ENSG00000137843	PAK6	p21 (RAC1) activated kinase 6	protein_coding	56924	0.0204645
283	ENSG00000137845	ADAM10	ADAM metallopeptidase domain 10	protein_coding	102	0.0446487
284	ENSG00000138028	CGREF1	cell growth regulator with EF-hand domain 1	protein_coding	10669	0.000451955
285	ENSG00000138101	DTNB	dystrobrevin beta	protein_coding	1838	0.0219843
286	ENSG00000138190	EXOC6	exocyst complex component 6	protein_coding	54536	0.0244146
287	ENSG00000138380	CARF	calcium responsive transcription factor	protein_coding	79800	0.0168141
288	ENSG00000138448	ITGAV	integrin subunit alpha V	protein_coding	3685	0.0383949
289	ENSG00000138613	APH1B	aph-1 homolog B, gamma-secretase subunit	protein_coding	83464	0.00680704
290	ENSG00000138685	FGF2	fibroblast growth factor 2	protein_coding	2247	0.0407072
291	ENSG00000138944	SHISAL1	shisa like 1	protein_coding	85352	0.00148649
292	ENSG00000139192	TAPBPL	TAP binding protein like	protein_coding	55080	0.0218603
293	ENSG00000139263	LRIG3	leucine rich repeats and immunoglobulin like domains 3	protein_coding	121227	0.0207764
294	ENSG00000139344	AMDHD1	amidohydrolase domain containing 1	protein_coding	144193	0.00905593
295	ENSG00000139579	NABP2	nucleic acid binding protein 2	protein_coding	79035	0.0171505
296	ENSG00000139618	BRCA2	BRCA2 DNA repair associated	protein_coding	675	0.0159723
297	ENSG00000139644	TMBIM6	transmembrane BAX inhibitor motif containing 6	protein_coding	7009	0.0244152
298	ENSG00000139946	PELI2	pellino E3 ubiquitin protein ligase family member 2	protein_coding	57161	0.0270511
299	ENSG00000139988	RDH12	retinol dehydrogenase 12	protein_coding	145226	0.00543471
300	ENSG00000139998	RAB15	RAB15, member RAS oncogene family	protein_coding	376267	0.000899304
301	ENSG00000140025	EFCAB11	EF-hand calcium binding domain 11	protein_coding	90141	0.00978116
302	ENSG00000140525	FANCI	FA complementation group I	protein_coding	55215	0.0487981
303	ENSG00000140543	DET1	DET1 partner of COP1 E3 ubiquitin ligase	protein_coding	55070	0.0473415
304	ENSG00000140575	IQGAP1	IQ motif containing GTPase activating protein 1	protein_coding	8826	0.0444878
305	ENSG00000140798	ABCC12	ATP binding cassette subfamily C member 12	protein_coding	94160	0.0146808
306	ENSG00000141034	GID4	GID complex subunit 4 homolog	protein_coding	79018	0.0494125
307	ENSG00000141458	NPC1	NPC intracellular cholesterol transporter 1	protein_coding	4864	0.0350803
308	ENSG00000141480	ARRB2	arrestin beta 2	protein_coding	409	0.0342268
309	ENSG00000141646	SMAD4	SMAD family member 4	protein_coding	4089	0.0265987
310	ENSG00000141873	SLC39A3	solute carrier family 39 member 3	protein_coding	29985	0.0446259
311	ENSG00000142698	C1orf94	chromosome 1 open reading frame 94	protein_coding	84970	0.0279663
312	ENSG00000143315	PIGM	phosphatidylinositol glycan anchor biosynthesis class M	protein_coding	93183	0.0190003
313	ENSG00000143340	FAM163A	family with sequence similarity 163 member A	protein_coding	148753	0.00056151
314	ENSG00000143473	KCNH1	potassium voltage-gated channel subfamily H member 1	protein_coding	3756	0.0241247
315	ENSG00000143774	GUK1	guanylate kinase 1	protein_coding	2987	0.00500066
316	ENSG00000143816	WNT9A	Wnt family member 9A	protein_coding	7483	0.00982445
317	ENSG00000143870	PDIA6	protein disulfide isomerase family A member 6	protein_coding	10130	0.0229806
318	ENSG00000144048	DUSP11	dual specificity phosphatase 11	protein_coding	8446	0.039633
319	ENSG00000144057	ST6GAL2	ST6 beta-galactoside alpha-2,6-sialyltransferase 2	protein_coding	84620	0.00260302
320	ENSG00000144152	FBLN7	fibulin 7	protein_coding	129804	0.00999169
321	ENSG00000144355	DLX1	distal-less homeobox 1	protein_coding	1745	0.0313074
322	ENSG00000144395	CCDC150	coiled-coil domain containing 150	protein_coding	284992	0.0301036
323	ENSG00000144410	CPO	carboxypeptidase O	protein_coding	130749	0.0380246
324	ENSG00000144550	CPNE9	copine family member 9	protein_coding	151835	0.00656847
325	ENSG00000144583	MARCHF4	membrane associated ring-CH-type finger 4	protein_coding	57574	0.0302811
326	ENSG00000144681	STAC	SH3 and cysteine rich domain	protein_coding	6769	0.0221532
327	ENSG00000144837	PLA1A	phospholipase A1 member A	protein_coding	51365	0.0421833
328	ENSG00000145029	NICN1	nicolin 1	protein_coding	84276	0.0284385
329	ENSG00000145358	DDIT4L	DNA damage inducible transcript 4 like	protein_coding	115265	0.0423469
330	ENSG00000145623	OSMR	oncostatin M receptor	protein_coding	9180	0.0407601
331	ENSG00000145681	HAPLN1	hyaluronan and proteoglycan link protein 1	protein_coding	1404	0.0360458
332	ENSG00000145721	LIX1	limb and CNS expressed 1	protein_coding	167410	0.0482034
333	ENSG00000146278	PNRC1	proline rich nuclear receptor coactivator 1	protein_coding	10957	0.0215979
334	ENSG00000146469	VIP	vasoactive intestinal peptide	protein_coding	7432	0.0462276
335	ENSG00000146592	CREB5	cAMP responsive element binding protein 5	protein_coding	9586	0.0326674
336	ENSG00000146842	TMEM209	transmembrane protein 209	protein_coding	84928	0.0404635
337	ENSG00000147041	SYTL5	synaptotagmin like 5	protein_coding	94122	0.0363272
338	ENSG00000147124	ZNF41	zinc finger protein 41	protein_coding	7592	0.0166994
339	ENSG00000147459	DOCK5	dedicator of cytokinesis 5	protein_coding	80005	0.00694469
340	ENSG00000147488	ST18	ST18 C2H2C-type zinc finger transcription factor	protein_coding	9705	0.0338822
341	ENSG00000147853	AK3	adenylate kinase 3	protein_coding	50808	0.0305088
342	ENSG00000148180	GSN	gelsolin	protein_coding	2934	0.0483069
343	ENSG00000148300	REXO4	REX4 homolog, 3'-5' exonuclease	protein_coding	57109	0.000784507
344	ENSG00000148334	PTGES2	prostaglandin E synthase 2	protein_coding	80142	0.0495165
345	ENSG00000149527	PLCH2	phospholipase C eta 2	protein_coding	9651	0.0330465
346	ENSG00000150093	ITGB1	integrin subunit beta 1	protein_coding	3688	0.0394259
347	ENSG00000150594	ADRA2A	adrenoceptor alpha 2A	protein_coding	150	0.000414785
348	ENSG00000150907	FOXO1	forkhead box O1	protein_coding	2308	0.0459291
349	ENSG00000151726	ACSL1	acyl-CoA synthetase long chain family member 1	protein_coding	2180	0.0240013
350	ENSG00000151952	TMEM132D	transmembrane protein 132D	protein_coding	121256	0.00273537
351	ENSG00000152154	TMEM178A	transmembrane protein 178A	protein_coding	130733	0.0257629
352	ENSG00000152380	FAM151B	family with sequence similarity 151 member B	protein_coding	167555	0.00893912
353	ENSG00000152409	JMY	junction mediating and regulatory protein, p53 cofactor	protein_coding	133746	0.00744028
354	ENSG00000152413	HOMER1	homer scaffold protein 1	protein_coding	9456	0.00192083
355	ENSG00000152495	CAMK4	calcium/calmodulin dependent protein kinase IV	protein_coding	814	0.0458584
356	ENSG00000152583	SPARCL1	SPARC like 1	protein_coding	8404	0.0455613
357	ENSG00000152661	GJA1	gap junction protein alpha 1	protein_coding	2697	0.0389972
358	ENSG00000152952	PLOD2	procollagen-lysine,2-oxoglutarate 5-dioxygenase 2	protein_coding	5352	0.0422333
359	ENSG00000152954	NRSN1	neurensin 1	protein_coding	140767	0.0288063
360	ENSG00000152969	JAKMIP1	janus kinase and microtubule interacting protein 1	protein_coding	152789	0.00113068
361	ENSG00000153233	PTPRR	protein tyrosine phosphatase receptor type R	protein_coding	5801	0.0128534
362	ENSG00000153558	FBXL2	F-box and leucine rich repeat protein 2	protein_coding	25827	0.0489295
363	ENSG00000153721	CNKSR3	CNKSR family member 3	protein_coding	154043	0.0464393
364	ENSG00000154493	C10orf90	chromosome 10 open reading frame 90	protein_coding	118611	0.045227
365	ENSG00000154764	WNT7A	Wnt family member 7A	protein_coding	7476	0.00561559
366	ENSG00000154814	OXNAD1	oxidoreductase NAD binding domain containing 1	protein_coding	92106	0.0228654
367	ENSG00000154864	PIEZO2	piezo type mechanosensitive ion channel component 2	protein_coding	63895	0.0313012
368	ENSG00000154914	USP43	ubiquitin specific peptidase 43	protein_coding	124739	0.0357614
369	ENSG00000155229	MMS19	MMS19 homolog, cytosolic iron-sulfur assembly component	protein_coding	64210	0.0117402
370	ENSG00000155324	GRAMD2B	GRAM domain containing 2B	protein_coding	65983	0.0448477
371	ENSG00000155330	C16orf87	chromosome 16 open reading frame 87	protein_coding	388272	0.0418923
372	ENSG00000155463	OXA1L	OXA1L mitochondrial inner membrane protein	protein_coding	5018	0.0441929
373	ENSG00000155530	LRGUK	leucine rich repeats and guanylate kinase domain containing	protein_coding	136332	0.0456841
374	ENSG00000155714	PDZD9	PDZ domain containing 9	protein_coding	255762	0.049593
375	ENSG00000156017	CARNMT1	carnosine N-methyltransferase 1	protein_coding	138199	0.0194456
376	ENSG00000156253	RWDD2B	RWD domain containing 2B	protein_coding	10069	0.00734881
377	ENSG00000156345	CDK20	cyclin dependent kinase 20	protein_coding	23552	0.0283604
378	ENSG00000156535	CD109	CD109 molecule	protein_coding	135228	0.0288478
379	ENSG00000157005	SST	somatostatin	protein_coding	6750	0.00729615
380	ENSG00000157368	IL34	interleukin 34	protein_coding	146433	2.77916e-05
381	ENSG00000157483	MYO1E	myosin IE	protein_coding	4643	0.00926008
382	ENSG00000158008	EXTL1	exostosin like glycosyltransferase 1	protein_coding	2134	0.0497002
383	ENSG00000158292	GPR153	G protein-coupled receptor 153	protein_coding	387509	0.0215559
384	ENSG00000158806	NPM2	nucleophosmin/nucleoplasmin 2	protein_coding	10361	0.023808
385	ENSG00000159335	PTMS	parathymosin	protein_coding	5763	0.0180084
386	ENSG00000159479	MED8	mediator complex subunit 8	protein_coding	112950	0.0418438
387	ENSG00000159685	CHCHD6	coiled-coil-helix-coiled-coil-helix domain containing 6	protein_coding	84303	0.00614695
388	ENSG00000159884	CCDC107	coiled-coil domain containing 107	protein_coding	203260	0.0119946
389	ENSG00000160050	CCDC28B	coiled-coil domain containing 28B	protein_coding	79140	0.0128476
390	ENSG00000160062	ZBTB8A	zinc finger and BTB domain containing 8A	protein_coding	653121	0.0113047
391	ENSG00000160223	ICOSLG	inducible T cell costimulator ligand	protein_coding	23308	0.0415595
392	ENSG00000160404	TOR2A	torsin family 2 member A	protein_coding	27433	0.0427251
393	ENSG00000160408	ST6GALNAC6	ST6 N-acetylgalactosaminide alpha-2,6-sialyltransferase 6	protein_coding	30815	0.015598
394	ENSG00000160688	FLAD1	flavin adenine dinucleotide synthetase 1	protein_coding	80308	0.0141635
395	ENSG00000160963	COL26A1	collagen type XXVI alpha 1 chain	protein_coding	136227	0.00887924
396	ENSG00000160999	SH2B2	SH2B adaptor protein 2	protein_coding	10603	0.047299
397	ENSG00000161036	LRWD1	leucine rich repeats and WD repeat domain containing 1	protein_coding	222229	0.0440707
398	ENSG00000161082	CELF5	CUGBP Elav-like family member 5	protein_coding	60680	0.0332734
399	ENSG00000161326	NA	NA	NA	NA	0.0184572
400	ENSG00000161533	ACOX1	acyl-CoA oxidase 1	protein_coding	51	0.0388054
401	ENSG00000161835	TAMALIN	trafficking regulator and scaffold protein tamalin	protein_coding	160622	0.00871477
402	ENSG00000161944	ASGR2	asialoglycoprotein receptor 2	protein_coding	433	0.0385142
403	ENSG00000162545	CAMK2N1	calcium/calmodulin dependent protein kinase II inhibitor 1	protein_coding	55450	0.0128919
404	ENSG00000162551	ALPL	alkaline phosphatase, biomineralization associated	protein_coding	249	0.0210035
405	ENSG00000162620	LRRIQ3	leucine rich repeats and IQ motif containing 3	protein_coding	127255	0.0444003
406	ENSG00000162621	LRRC53	leucine rich repeat containing 53	protein_coding	105378803	0.0085125
407	ENSG00000162645	GBP2	guanylate binding protein 2	protein_coding	2634	0.0262522
408	ENSG00000162670	BRINP3	BMP/retinoic acid inducible neural specific 3	protein_coding	339479	0.035157
409	ENSG00000162687	KCNT2	potassium sodium-activated channel subfamily T member 2	protein_coding	343450	0.0104209
410	ENSG00000162692	VCAM1	vascular cell adhesion molecule 1	protein_coding	7412	0.0342098
411	ENSG00000162736	NCSTN	nicastrin	protein_coding	23385	0.0380077
412	ENSG00000162913	OBSCN-AS1	OBSCN antisense RNA 1	lncRNA	574407	0.0475972
413	ENSG00000162975	KCNF1	potassium voltage-gated channel modifier subfamily F member 1	protein_coding	3754	0.00150403
414	ENSG00000163116	STPG2	sperm tail PG-rich repeat containing 2	protein_coding	285555	0.0399208
415	ENSG00000163214	DHX57	DExH-box helicase 57	protein_coding	90957	0.0342662
416	ENSG00000163431	LMOD1	leiomodin 1	protein_coding	25802	0.025878
417	ENSG00000163597	SNHG16	small nucleolar RNA host gene 16	lncRNA	100507246	0.0175137
418	ENSG00000163684	RPP14	ribonuclease P/MRP subunit p14	protein_coding	11102	0.0452825
419	ENSG00000163814	CDCP1	CUB domain containing protein 1	protein_coding	64866	0.0457675
420	ENSG00000163867	ZMYM6	zinc finger MYM-type containing 6	protein_coding	9204	0.0455545
421	ENSG00000163995	ABLIM2	actin binding LIM protein family member 2	protein_coding	84448	0.0317808
422	ENSG00000164056	SPRY1	sprouty RTK signaling antagonist 1	protein_coding	10252	0.0233011
423	ENSG00000164062	APEH	acylaminoacyl-peptide hydrolase	protein_coding	327	0.00527206
424	ENSG00000164077	MON1A	MON1 homolog A, secretory trafficking associated	protein_coding	84315	0.000557117
425	ENSG00000164081	TEX264	testis expressed 264, ER-phagy receptor	protein_coding	51368	0.0482111
426	ENSG00000164082	GRM2	glutamate metabotropic receptor 2	protein_coding	2912	0.00735019
427	ENSG00000164104	HMGB2	high mobility group box 2	protein_coding	3148	0.0496734
428	ENSG00000164118	CEP44	centrosomal protein 44	protein_coding	80817	0.025107
429	ENSG00000164181	ELOVL7	ELOVL fatty acid elongase 7	protein_coding	79993	0.0201946
430	ENSG00000164292	RHOBTB3	Rho related BTB domain containing 3	protein_coding	22836	0.0354892
431	ENSG00000164466	SFXN1	sideroflexin 1	protein_coding	94081	0.0110691
432	ENSG00000164484	TMEM200A	transmembrane protein 200A	protein_coding	114801	0.0351852
433	ENSG00000164530	PI16	peptidase inhibitor 16	protein_coding	221476	0.0287721
434	ENSG00000164616	FBXL21P	F-box and leucine rich repeat protein 21, pseudogene	transcribed_unitary_pseudogene	NA	0.0332126
435	ENSG00000164690	SHH	sonic hedgehog signaling molecule	protein_coding	6469	0.0460768
436	ENSG00000164744	SUN3	Sad1 and UNC84 domain containing 3	protein_coding	256979	0.0187343
437	ENSG00000164761	TNFRSF11B	TNF receptor superfamily member 11b	protein_coding	4982	0.0256782
438	ENSG00000164944	VIRMA	vir like m6A methyltransferase associated	protein_coding	25962	0.0169479
439	ENSG00000164983	TMEM65	transmembrane protein 65	protein_coding	157378	0.0352035
440	ENSG00000165084	C8orf34	chromosome 8 open reading frame 34	protein_coding	116328	0.00553375
441	ENSG00000165124	SVEP1	sushi, von Willebrand factor type A, EGF and pentraxin domain containing 1	protein_coding	79987	0.0178742
442	ENSG00000165379	LRFN5	leucine rich repeat and fibronectin type III domain containing 5	protein_coding	145581	0.0395466
443	ENSG00000165617	DACT1	dishevelled binding antagonist of beta catenin 1	protein_coding	51339	0.018178
444	ENSG00000165757	JCAD	junctional cadherin 5 associated	protein_coding	57608	0.0118589
445	ENSG00000165916	PSMC3	proteasome 26S subunit, ATPase 3	protein_coding	5702	0.0324001
446	ENSG00000165959	CLMN	calmin	protein_coding	79789	0.00648894
447	ENSG00000166025	AMOTL1	angiomotin like 1	protein_coding	154810	0.0257669
448	ENSG00000166037	CEP57	centrosomal protein 57	protein_coding	9702	0.00951589
449	ENSG00000166262	FAM227B	family with sequence similarity 227 member B	protein_coding	196951	0.0328234
450	ENSG00000166348	USP54	ubiquitin specific peptidase 54	protein_coding	159195	0.0226704
451	ENSG00000166452	AKIP1	A-kinase interacting protein 1	protein_coding	56672	0.0204597
452	ENSG00000166743	ACSM1	acyl-CoA synthetase medium chain family member 1	protein_coding	116285	0.0293013
453	ENSG00000166863	TAC3	tachykinin precursor 3	protein_coding	6866	0.0274905
454	ENSG00000166869	CHP2	calcineurin like EF-hand protein 2	protein_coding	63928	0.0120893
455	ENSG00000166912	MTMR10	myotubularin related protein 10	protein_coding	54893	0.0419193
456	ENSG00000167085	PHB	prohibitin	protein_coding	5245	0.04066
457	ENSG00000167193	CRK	CRK proto-oncogene, adaptor protein	protein_coding	1398	0.0480366
458	ENSG00000167306	MYO5B	myosin VB	protein_coding	4645	0.00126681
459	ENSG00000167535	CACNB3	calcium voltage-gated channel auxiliary subunit beta 3	protein_coding	784	0.0414626
460	ENSG00000167987	VPS37C	VPS37C subunit of ESCRT-I	protein_coding	55048	0.00446353
461	ENSG00000168242	NA	NA	NA	NA	0.00583222
462	ENSG00000168243	GNG4	G protein subunit gamma 4	protein_coding	2786	0.0385971
463	ENSG00000168569	TMEM223	transmembrane protein 223	protein_coding	79064	0.0321377
464	ENSG00000168621	GDNF	glial cell derived neurotrophic factor	protein_coding	2668	0.0461421
465	ENSG00000168995	SIGLEC7	sialic acid binding Ig like lectin 7	protein_coding	27036	0.00904639
466	ENSG00000169129	AFAP1L2	actin filament associated protein 1 like 2	protein_coding	84632	0.0262937
467	ENSG00000169242	EFNA1	ephrin A1	protein_coding	1942	0.0202833
468	ENSG00000169554	ZEB2	zinc finger E-box binding homeobox 2	protein_coding	9839	0.0211605
469	ENSG00000169740	ZNF32	zinc finger protein 32	protein_coding	7580	0.0359075
470	ENSG00000169744	LDB2	LIM domain binding 2	protein_coding	9079	0.0378112
471	ENSG00000169814	BTD	biotinidase	protein_coding	686	0.0331255
472	ENSG00000169884	WNT10B	Wnt family member 10B	protein_coding	7480	0.0191398
473	ENSG00000170089		THO complex 3 (THOC3) pseudogene	transcribed_unprocessed_pseudogene	NA	0.00669432
474	ENSG00000170325	PRDM10	PR/SET domain 10	protein_coding	56980	0.0039485
475	ENSG00000170340	B3GNT2	UDP-GlcNAc:betaGal beta-1,3-N-acetylglucosaminyltransferase 2	protein_coding	10678	0.0182754
476	ENSG00000170473	PYM1	PYM homolog 1, exon junction complex associated factor	protein_coding	84305	0.0280743
477	ENSG00000170727	NA	NA	NA	NA	0.026585
478	ENSG00000170745	KCNS3	potassium voltage-gated channel modifier subfamily S member 3	protein_coding	3790	0.0330748
479	ENSG00000170836	PPM1D	protein phosphatase, Mg2+/Mn2+ dependent 1D	protein_coding	8493	0.0485059
480	ENSG00000171159	C9orf16	chromosome 9 open reading frame 16	protein_coding	79095	0.0390805
481	ENSG00000171202	TMEM126A	transmembrane protein 126A	protein_coding	84233	0.0145096
482	ENSG00000171208	NETO2	neuropilin and tolloid like 2	protein_coding	81831	0.00501235
483	ENSG00000171522	PTGER4	prostaglandin E receptor 4	protein_coding	5734	0.00576382
484	ENSG00000171533	MAP6	microtubule associated protein 6	protein_coding	4135	0.0204321
485	ENSG00000172137	CALB2	calbindin 2	protein_coding	794	0.0273089
486	ENSG00000172201	ID4	inhibitor of DNA binding 4, HLH protein	protein_coding	3400	0.0270467
487	ENSG00000172421	EFCAB3	EF-hand calcium binding domain 3	protein_coding	146779	0.0417135
488	ENSG00000172817	CYP7B1	cytochrome P450 family 7 subfamily B member 1	protein_coding	9420	0.0127267
489	ENSG00000172954	LCLAT1	lysocardiolipin acyltransferase 1	protein_coding	253558	0.0109079
490	ENSG00000172995	ARPP21	cAMP regulated phosphoprotein 21	protein_coding	10777	0.0379196
491	ENSG00000173083	HPSE	heparanase	protein_coding	10855	0.0338006
492	ENSG00000173145	NOC3L	NOC3 like DNA replication regulator	protein_coding	64318	0.0286192
493	ENSG00000173988	LRRC63	leucine rich repeat containing 63	protein_coding	220416	0.0407405
494	ENSG00000174111	NA	NA	NA	NA	0.0198105
495	ENSG00000174145	NWD2	NACHT and WD repeat domain containing 2	protein_coding	57495	0.0255371
496	ENSG00000174151	CYB561D1	cytochrome b561 family member D1	protein_coding	284613	0.00864695
497	ENSG00000174460	ZCCHC12	zinc finger CCHC-type containing 12	protein_coding	170261	0.036941
498	ENSG00000174482	LINGO2	leucine rich repeat and Ig domain containing 2	protein_coding	158038	0.00898222
499	ENSG00000174521	TTC9B	tetratricopeptide repeat domain 9B	protein_coding	148014	0.00440845
500	ENSG00000174574	AKIRIN1	akirin 1	protein_coding	79647	0.0374964
501	ENSG00000174796	THAP6	THAP domain containing 6	protein_coding	152815	0.0389253
502	ENSG00000174917	MICOS13	mitochondrial contact site and cristae organizing system subunit 13	protein_coding	125988	0.0152135
503	ENSG00000175182	FAM131A	family with sequence similarity 131 member A	protein_coding	131408	0.00653899
504	ENSG00000175643	RMI2	RecQ mediated genome instability 2	protein_coding	116028	0.0250606
505	ENSG00000175756	AURKAIP1	aurora kinase A interacting protein 1	protein_coding	54998	0.0128478
506	ENSG00000175785	PRIMA1	proline rich membrane anchor 1	protein_coding	145270	0.031961
507	ENSG00000175906	ARL4D	ADP ribosylation factor like GTPase 4D	protein_coding	379	0.0294852
508	ENSG00000176428	VPS37D	VPS37D subunit of ESCRT-I	protein_coding	155382	0.00719376
509	ENSG00000176438	SYNE3	spectrin repeat containing nuclear envelope family member 3	protein_coding	161176	0.0465084
510	ENSG00000176485	PLAAT3	phospholipase A and acyltransferase 3	protein_coding	11145	0.0146204
511	ENSG00000176697	BDNF	brain derived neurotrophic factor	protein_coding	627	0.0444727
512	ENSG00000176732	PFN4	profilin family member 4	protein_coding	375189	0.0164346
513	ENSG00000176769	TCERG1L	transcription elongation regulator 1 like	protein_coding	256536	0.0480086
514	ENSG00000176927	EFCAB5	EF-hand calcium binding domain 5	protein_coding	374786	0.00713918
515	ENSG00000176971	FIBIN	fin bud initiation factor homolog	protein_coding	387758	0.00805724
516	ENSG00000176973	FAM89B	family with sequence similarity 89 member B	protein_coding	23625	0.016244
517	ENSG00000177105	RHOG	ras homolog family member G	protein_coding	391	0.0281027
518	ENSG00000177150	FAM210A	family with sequence similarity 210 member A	protein_coding	125228	0.0120217
519	ENSG00000177707	NECTIN3	nectin cell adhesion molecule 3	protein_coding	25945	0.0142608
520	ENSG00000177738		novel transcript, sense overlapping to ANXA2R	lncRNA	648987	0.0441885
521	ENSG00000177868	SVBP	small vasohibin binding protein	protein_coding	374969	0.012948
522	ENSG00000177875	CCDC184	coiled-coil domain containing 184	protein_coding	387856	0.0241776
523	ENSG00000177994	C2orf73	chromosome 2 open reading frame 73	protein_coding	129852	0.0252153
524	ENSG00000178425	NT5DC1	5'-nucleotidase domain containing 1	protein_coding	221294	0.0139767
525	ENSG00000178752	ERFE	erythroferrone	protein_coding	151176	0.0365785
526	ENSG00000178761	FAM219B	family with sequence similarity 219 member B	protein_coding	57184	0.00823842
527	ENSG00000179195	ZNF664	zinc finger protein 664	protein_coding	144348	0.0258873
528	ENSG00000179294	NA	NA	NA	NA	0.0103407
529	ENSG00000179468	OR9A2	olfactory receptor family 9 subfamily A member 2	protein_coding	135924	0.0456784
530	ENSG00000179889	PDXDC1	pyridoxal dependent decarboxylase domain containing 1	protein_coding	23042	0.0487517
531	ENSG00000180198	RCC1	regulator of chromosome condensation 1	protein_coding	1104	0.0368066
532	ENSG00000180458		novel transcript, antisense to ZNF793	lncRNA	NA	0.0429108
533	ENSG00000180611	MB21D2	Mab-21 domain containing 2	protein_coding	151963	0.0303145
534	ENSG00000180628	PCGF5	polycomb group ring finger 5	protein_coding	84333	0.0201995
535	ENSG00000180673	EXOC5P1	exocyst complex component 5 pseudogene 1	processed_pseudogene	NA	0.0210327
536	ENSG00000180875	GREM2	gremlin 2, DAN family BMP antagonist	protein_coding	64388	0.0367376
537	ENSG00000180979	LRRC57	leucine rich repeat containing 57	protein_coding	255252	0.00058475
538	ENSG00000181215	C4orf50	chromosome 4 open reading frame 50	protein_coding	389197	0.0493263
539	ENSG00000181524	RPL24P4	RPL24 pseudogene 4	processed_pseudogene	NA	0.0276035
540	ENSG00000181894	ZNF329	zinc finger protein 329	protein_coding	79673	0.019717
541	ENSG00000181991	MRPS11	mitochondrial ribosomal protein S11	protein_coding	64963	0.0159418
542	ENSG00000182261	NLRP10	NLR family pyrin domain containing 10	protein_coding	338322	0.0449014
543	ENSG00000182568	SATB1	SATB homeobox 1	protein_coding	6304	0.014141
544	ENSG00000182670	TTC3	tetratricopeptide repeat domain 3	protein_coding	7267	0.00911536
545	ENSG00000182732	RGS6	regulator of G protein signaling 6	protein_coding	9628	0.032995
546	ENSG00000182901	RGS7	regulator of G protein signaling 7	protein_coding	6000	0.029394
547	ENSG00000183090	FREM3	FRAS1 related extracellular matrix 3	protein_coding	166752	0.0130472
548	ENSG00000183111	ARHGEF37	Rho guanine nucleotide exchange factor 37	protein_coding	389337	0.029796
549	ENSG00000183186	C2CD4C	C2 calcium dependent domain containing 4C	protein_coding	126567	0.00564264
550	ENSG00000183617	MRPL54	mitochondrial ribosomal protein L54	protein_coding	116541	0.00162093
551	ENSG00000183662	TAFA1	TAFA chemokine like family member 1	protein_coding	407738	0.0335553
552	ENSG00000183729	NA	NA	NA	NA	0.0472094
553	ENSG00000183734	ASCL2	achaete-scute family bHLH transcription factor 2	protein_coding	430	0.0302842
554	ENSG00000183856	IQGAP3	IQ motif containing GTPase activating protein 3	protein_coding	128239	0.02113
555	ENSG00000183935	HTR7P1	5-hydroxytryptamine receptor 7 pseudogene 1	transcribed_processed_pseudogene	93164	0.0150781
556	ENSG00000183960	KCNH8	potassium voltage-gated channel subfamily H member 8	protein_coding	131096	0.0457152
557	ENSG00000184178	SCFD2	sec1 family domain containing 2	protein_coding	152579	0.0267197
558	ENSG00000184207	PGP	phosphoglycolate phosphatase	protein_coding	283871	0.00117424
559	ENSG00000184305	CCSER1	coiled-coil serine rich protein 1	protein_coding	401145	0.0293005
560	ENSG00000184730	APOBR	apolipoprotein B receptor	protein_coding	55911	0.0253137
561	ENSG00000184898	RBM43	RNA binding motif protein 43	protein_coding	375287	0.0203054
562	ENSG00000185267	CDNF	cerebral dopamine neurotrophic factor	protein_coding	441549	0.0138328
563	ENSG00000185668	POU3F1	POU class 3 homeobox 1	protein_coding	5453	0.0433897
564	ENSG00000186162	CIDECP1	cell death inducing DFFA like effector c pseudogene 1	transcribed_unprocessed_pseudogene	NA	0.0189864
565	ENSG00000186280	KDM4D	lysine demethylase 4D	protein_coding	55693	0.00923581
566	ENSG00000186642	PDE2A	phosphodiesterase 2A	protein_coding	5138	0.000382388
567	ENSG00000187193	MT1X	metallothionein 1X	protein_coding	4501	0.0426314
568	ENSG00000187231	SESTD1	SEC14 and spectrin domain containing 1	protein_coding	91404	0.00224701
569	ENSG00000187239	FNBP1	formin binding protein 1	protein_coding	23048	0.0495279
570	ENSG00000187416	LHFPL3	LHFPL tetraspan subfamily member 3	protein_coding	375612	0.0303702
571	ENSG00000187699	C2orf88	chromosome 2 open reading frame 88	protein_coding	84281	0.0101909
572	ENSG00000187735	TCEA1	transcription elongation factor A1	protein_coding	6917	0.0447589
573	ENSG00000187790	FANCM	FA complementation group M	protein_coding	57697	0.0114128
574	ENSG00000188051	TMEM221	transmembrane protein 221	protein_coding	100130519	0.0347903
575	ENSG00000188133	TMEM215	transmembrane protein 215	protein_coding	401498	0.00885705
576	ENSG00000188177	ZC3H6	zinc finger CCCH-type containing 6	protein_coding	376940	0.0231675
577	ENSG00000188277	C15orf62	chromosome 15 open reading frame 62	protein_coding	643338	0.0325766
578	ENSG00000188674	C2orf80	chromosome 2 open reading frame 80	protein_coding	389073	0.0473212
579	ENSG00000189067	LITAF	lipopolysaccharide induced TNF factor	protein_coding	9516	0.0460748
580	ENSG00000189157	FAM47E	family with sequence similarity 47 member E	protein_coding	100129583	0.0297173
581	ENSG00000189181	OR14I1	olfactory receptor family 14 subfamily I member 1	protein_coding	401994	0.0138162
582	ENSG00000189195	BTBD8	BTB domain containing 8	protein_coding	284697	0.0458824
583	ENSG00000189221	MAOA	monoamine oxidase A	protein_coding	4128	0.0434469
584	ENSG00000189275	LINC01164	long intergenic non-protein coding RNA 1164	lncRNA	399827	0.0228816
585	ENSG00000196109	ZNF676	zinc finger protein 676	protein_coding	163223	0.0225684
586	ENSG00000196141	SPATS2L	spermatogenesis associated serine rich 2 like	protein_coding	26010	0.00483636
587	ENSG00000196352	CD55	CD55 molecule (Cromer blood group)	protein_coding	1604	0.011116
588	ENSG00000196408	NOXO1	NADPH oxidase organizer 1	protein_coding	124056	0.0377465
589	ENSG00000196449	YRDC	yrdC N6-threonylcarbamoyltransferase domain containing	protein_coding	79693	0.0226293
590	ENSG00000196743	GM2A	GM2 ganglioside activator	protein_coding	2760	0.0296546
591	ENSG00000196932	TMEM26	transmembrane protein 26	protein_coding	219623	0.0172605
592	ENSG00000197006	METTL9	methyltransferase like 9	protein_coding	51108	0.022449
593	ENSG00000197213	ZSCAN5B	zinc finger and SCAN domain containing 5B	protein_coding	342933	0.0351174
594	ENSG00000197223	C1D	C1D nuclear receptor corepressor	protein_coding	10438	0.0234451
595	ENSG00000197429	IPP	intracisternal A particle-promoted polypeptide	protein_coding	3652	0.0265596
596	ENSG00000197620	EOLA1	endothelium and lymphocyte associated ASCH domain 1	protein_coding	91966	0.0126623
597	ENSG00000197837	H4-16	H4 histone 16	protein_coding	121504	0.0403234
598	ENSG00000197852	INKA2	inka box actin regulator 2	protein_coding	55924	0.000520255
599	ENSG00000197892	KIF13B	kinesin family member 13B	protein_coding	23303	0.0375744
600	ENSG00000197927	NBEAP2	neurobeachin pseudogene 2	transcribed_unprocessed_pseudogene	NA	0.0178201
601	ENSG00000197993	KEL	Kell metallo-endopeptidase (Kell blood group)	protein_coding	3792	0.0450816
602	ENSG00000198225	FKBP1C	FKBP prolyl isomerase family member 1C	protein_coding	NA	0.0448727
603	ENSG00000198759	EGFL6	EGF like domain multiple 6	protein_coding	25975	0.0239269
604	ENSG00000198833	UBE2J1	ubiquitin conjugating enzyme E2 J1	protein_coding	51465	0.0209623
605	ENSG00000198844	ARHGEF15	Rho guanine nucleotide exchange factor 15	protein_coding	22899	0.0205776
606	ENSG00000198855	FICD	FIC domain protein adenylyltransferase	protein_coding	11153	0.0294983
607	ENSG00000198873	GRK5	G protein-coupled receptor kinase 5	protein_coding	2869	0.000154763
608	ENSG00000198890	PRMT6	protein arginine methyltransferase 6	protein_coding	55170	0.0228324
609	ENSG00000198915	RASGEF1A	RasGEF domain family member 1A	protein_coding	221002	0.00426218
610	ENSG00000199436	SNORD9	small nucleolar RNA, C/D box 9	snoRNA	692053	0.0427418
611	ENSG00000200471	RNU6-1125P	RNA, U6 small nuclear 1125, pseudogene	snRNA	NA	0.0304043
612	ENSG00000200528	RNU6-1331P	RNA, U6 small nuclear 1331, pseudogene	snRNA	NA	0.0499944
613	ENSG00000200779	RNU6-105P	RNA, U6 small nuclear 105, pseudogene	snRNA	NA	0.0423455
614	ENSG00000200913	SNORD46	small nucleolar RNA, C/D box 46	snoRNA	94161	0.0330405
615	ENSG00000201077	RNU6-188P	RNA, U6 small nuclear 188, pseudogene	snRNA	NA	0.0296689
616	ENSG00000201302	SNORA65	small nucleolar RNA, H/ACA box 65	snoRNA	26783	0.0222447
617	ENSG00000201634	SNORD115-48	small nucleolar RNA, C/D box 115-48	snoRNA	100033822	0.00865257
618	ENSG00000201644		Y RNA	misc_RNA	NA	0.00513138
619	ENSG00000201654	RNU6-7	RNA, U6 small nuclear 7	snRNA	101954275	0.0340988
620	ENSG00000201674		Small nucleolar RNA U3	snoRNA	NA	0.00462026
621	ENSG00000201772	SNORA5C	small nucleolar RNA, H/ACA box 5C	snoRNA	677796	0.0492952
622	ENSG00000201785	SNORD117	small nucleolar RNA, C/D box 117	snoRNA	692233	0.0222606
623	ENSG00000202107	NA	NA	NA	NA	0.00358002
624	ENSG00000202241	RN7SKP186	RN7SK pseudogene 186	misc_RNA	NA	0.0235551
625	ENSG00000202297	RNY3P12	RNY3 pseudogene 12	misc_RNA	NA	0.00927766
626	ENSG00000203685	STUM	stum, mechanosensory transduction mediator homolog	protein_coding	375057	0.000175228
627	ENSG00000203721	LINC00862	long intergenic non-protein coding RNA 862	lncRNA	554279	0.0272405
628	ENSG00000204103	MAFB	MAF bZIP transcription factor B	protein_coding	9935	0.0110652
629	ENSG00000204120	GIGYF2	GRB10 interacting GYF protein 2	protein_coding	26058	0.0424219
630	ENSG00000204175	GPRIN2	G protein regulated inducer of neurite outgrowth 2	protein_coding	9721	0.0419802
631	ENSG00000204179	PTPN20	protein tyrosine phosphatase non-receptor type 20	protein_coding	26095	0.0224078
632	ENSG00000204241	LINC02731	long intergenic non-protein coding RNA 2731	lncRNA	100128239	0.00464289
633	ENSG00000204377	NA	NA	NA	NA	0.00497025
634	ENSG00000204429		potassium channel tetramerisation domain containing 1 (KCTD1) pseudogene	processed_pseudogene	NA	0.0261582
635	ENSG00000204438	GPANK1	G-patch domain and ankyrin repeats 1	protein_coding	7918	0.0382039
636	ENSG00000204655	MOG	myelin oligodendrocyte glycoprotein	protein_coding	4340	0.0466819
637	ENSG00000205403	CFI	complement factor I	protein_coding	3426	0.0486423
638	ENSG00000205482	SPDYE18	speedy/RINGO cell cycle regulator family member E18	unprocessed_pseudogene	100505767	0.0179027
639	ENSG00000205765	C5orf51	chromosome 5 open reading frame 51	protein_coding	285636	0.0240006
640	ENSG00000205940	HSP90AB2P	heat shock protein 90 alpha family class B member 2, pseudogene	transcribed_processed_pseudogene	NA	0.0343768
641	ENSG00000206337	HCP5	HLA complex P5	lncRNA	10866	0.0472196
642	ENSG00000206579	XKR4	XK related 4	protein_coding	114786	0.0136271
643	ENSG00000206625	RNU6-1	RNA, U6 small nuclear 1	snRNA	26827	0.0277303
644	ENSG00000206762	RNU6-418P	RNA, U6 small nuclear 418, pseudogene	snRNA	NA	0.0272397
645	ENSG00000207042	RNU6-196P	RNA, U6 small nuclear 196, pseudogene	snRNA	NA	0.0206773
646	ENSG00000207117		Y RNA	misc_RNA	NA	0.022625
647	ENSG00000207180	RNU6-411P	RNA, U6 small nuclear 411, pseudogene	snRNA	NA	0.00988017
648	ENSG00000207597	MIR490	microRNA 490	miRNA	574443	0.0232134
649	ENSG00000208022	MIR618	microRNA 618	miRNA	693203	0.0232832
650	ENSG00000211772	TRBC2	T cell receptor beta constant 2	TR_C_gene	NA	0.0253817
651	ENSG00000212254	NA	NA	NA	NA	0.0318877
652	ENSG00000212534	SNORD70	small nucleolar RNA, C/D box 70	snoRNA	692110	0.0298081
653	ENSG00000213160	KLHL23	kelch like family member 23	protein_coding	151230	0.0361671
654	ENSG00000213402	PTPRCAP	protein tyrosine phosphatase receptor type C associated protein	protein_coding	5790	0.0387241
655	ENSG00000213667	PGGT1BP1	protein geranylgeranyltransferase type I subunit beta pseudogene 1	processed_pseudogene	NA	0.0173177
656	ENSG00000213753	CENPBD1P1	CENPB DNA-binding domains containing 1 pseudogene 1	transcribed_processed_pseudogene	65996	0.00279977
657	ENSG00000213875		ribosomal protein L26 (RPL26) pseudogene	processed_pseudogene	NA	0.0447875
658	ENSG00000214087	ARL16	ADP ribosylation factor like GTPase 16	protein_coding	339231	0.0210698
659	ENSG00000214357	NEURL1B	neuralized E3 ubiquitin protein ligase 1B	protein_coding	54492	0.000320092
660	ENSG00000214381	LINC00488	long intergenic non-protein coding RNA 488	lncRNA	677779	0.0202279
661	ENSG00000214654	B3GALT9	beta-1,3-galactosyltransferase 9	protein_coding	100288842	0.0341359
662	ENSG00000214761	HNRNPA1P15	heterogeneous nuclear ribonucleoprotein A1 pseudogene 15	processed_pseudogene	NA	0.0164612
663	ENSG00000214814	FER1L6	fer-1 like family member 6	protein_coding	654463	0.0150128
664	ENSG00000214890		Impact homolog (mouse) (IMPACT) pseudogene	processed_pseudogene	NA	0.0339746
665	ENSG00000214955		novel transcript	lncRNA	NA	0.02033
666	ENSG00000215218	UBE2QL1	ubiquitin conjugating enzyme E2 Q family like 1	protein_coding	134111	0.0328157
667	ENSG00000215421	ZNF407	zinc finger protein 407	protein_coding	55628	0.0363723
668	ENSG00000215548	FRG1JP	FSHD region gene 1 family member J, pseudogene	unprocessed_pseudogene	NA	0.0199282
669	ENSG00000216863	LY86-AS1	LY86 antisense RNA 1	lncRNA	285780	0.0156528
670	ENSG00000217128	FNIP1	folliculin interacting protein 1	protein_coding	96459	0.00914628
671	ENSG00000219163	HMGB1P20	high mobility group box 1 pseudogene 20	processed_pseudogene	NA	0.0259914
672	ENSG00000221178	NA	NA	NA	NA	0.0426602
673	ENSG00000221233	NA	NA	NA	NA	0.0117587
674	ENSG00000221439	RNU4ATAC16P	RNA, U4atac small nuclear 16, pseudogene	snRNA	NA	0.0210171
675	ENSG00000221639			snoRNA	NA	0.0477968
676	ENSG00000222051	RNU6-1165P	RNA, U6 small nuclear 1165, pseudogene	snRNA	NA	0.0137239
677	ENSG00000222057	RNU4-62P	RNA, U4 small nuclear 62, pseudogene	snRNA	NA	0.0231845
678	ENSG00000222316	NA	NA	NA	NA	0.00231769
679	ENSG00000222365	SNORD12B	small nucleolar RNA, C/D box 12B	snoRNA	NA	0.0342214
680	ENSG00000222460	RN7SKP271	RN7SK pseudogene 271	misc_RNA	NA	0.0385655
681	ENSG00000222898	RN7SKP97	RN7SK pseudogene 97	misc_RNA	NA	0.00885773
682	ENSG00000223225	RNU6-1054P	RNA, U6 small nuclear 1054, pseudogene	snRNA	NA	0.0452435
683	ENSG00000223573	TINCR	TINCR ubiquitin domain containing	protein_coding	NA	0.0147009
684	ENSG00000223797	ENTPD3-AS1	ENTPD3 antisense RNA 1	lncRNA	285266	0.0350875
685	ENSG00000224295	OLFM5P	olfactomedin family member 5, pseudogene	unitary_pseudogene	NA	0.013466
686	ENSG00000224312	MCCD1P2	mitochondrial coiled-coil domain 1 pseudogene 2	unprocessed_pseudogene	NA	0.0371492
687	ENSG00000224349	FAM135A-AS1	FAM135A antisense RNA 1	lncRNA	105377849	0.0221284
688	ENSG00000224672	RPL17P10	ribosomal protein L17 pseudogene 10	processed_pseudogene	NA	0.0241876
689	ENSG00000224877	NDUFAF8	NADH:ubiquinone oxidoreductase complex assembly factor 8	protein_coding	284184	0.0461205
690	ENSG00000224911	NA	NA	NA	NA	0.0127074
691	ENSG00000224944	CASC6	cancer susceptibility 6	lncRNA	NA	0.043973
692	ENSG00000225106		novel transcript, antisense to CDH4	lncRNA	NA	0.00652157
693	ENSG00000225171	DUTP6	deoxyuridine triphosphatase pseudogene 6	processed_pseudogene	NA	0.00437721
694	ENSG00000225205		novel transcript	lncRNA	NA	0.0303283
695	ENSG00000225214		novel transcript (LOC100127920)	lncRNA	NA	0.00997657
696	ENSG00000225484	NUTM2B-AS1	NUTM2B antisense RNA 1	lncRNA	101060691	0.0464063
697	ENSG00000225561	LINC01710	long intergenic non-protein coding RNA 1710	lncRNA	NA	0.0259853
698	ENSG00000225573	RPL35P5	ribosomal protein L35 pseudogene 5	processed_pseudogene	NA	0.0188618
699	ENSG00000225643		novel transcript	lncRNA	NA	0.0431684
700	ENSG00000225721		novel transcript	lncRNA	NA	0.0240648
701	ENSG00000226131	PPIAP66	peptidylprolyl isomerase A pseudogene 66	processed_pseudogene	NA	0.0124001
702	ENSG00000226287	TMEM191A	transmembrane protein 191A (pseudogene)	transcribed_unprocessed_pseudogene	84222	0.0346771
703	ENSG00000226308		novel transcript	lncRNA	NA	0.038815
704	ENSG00000226532		pseudogene similar to part of ribosomal protein, large, P1 (RPLP1)	processed_pseudogene	NA	0.0181658
705	ENSG00000226627	SHANK2-AS1	SHANK2 antisense RNA 1	lncRNA	100874198	0.0303882
706	ENSG00000226646	RPL7P37	ribosomal protein L7 pseudogene 37	processed_pseudogene	NA	0.0201411
707	ENSG00000226762	LINC02668	long intergenic non-protein coding RNA 2668	lncRNA	105376354	0.0429625
708	ENSG00000226852	NA	NA	NA	NA	0.0179142
709	ENSG00000226944	RNF207-AS1	RNF207 antisense RNA 1	lncRNA	102724450	0.00463066
710	ENSG00000227016	LINC02796	long intergenic non-protein coding RNA 2796	lncRNA	NA	0.0354142
711	ENSG00000227110	LMCD1-AS1	LMCD1 antisense RNA 1	lncRNA	101927394	0.0219567
712	ENSG00000227115	LINC01630	long intergenic non-protein coding RNA 1630	lncRNA	100287225	0.0109293
713	ENSG00000227207	RPL31P12	ribosomal protein L31 pseudogene 12	processed_pseudogene	NA	0.0456555
714	ENSG00000227345	PARG	poly(ADP-ribose) glycohydrolase	protein_coding	8505	0.0428706
715	ENSG00000227355		novel transcript, antisense STOM	lncRNA	NA	0.00585609
716	ENSG00000227392	HPN-AS1	HPN antisense RNA 1	lncRNA	100128675	0.0273055
717	ENSG00000227541	SFR1P1	SFR1 pseudogene 1	processed_pseudogene	NA	0.0355874
718	ENSG00000227638	HNRNPA1P14	heterogeneous nuclear ribonucleoprotein A1 pseudogene 14	processed_pseudogene	NA	0.0280857
719	ENSG00000227855	DPY19L2P3	DPY19L2 pseudogene 3	transcribed_unprocessed_pseudogene	442524	0.0259124
720	ENSG00000227908		uncharacterized LOC441072	lncRNA	441072	0.0380568
721	ENSG00000227946		novel transcript	lncRNA	NA	0.00610869
722	ENSG00000228043		novel transcript	lncRNA	NA	0.0269347
723	ENSG00000228061		novel transcript, antisense to ELP4	lncRNA	NA	0.0447308
724	ENSG00000228067	LINC01740	long intergenic non-protein coding RNA 1740	lncRNA	101929565	0.0471752
725	ENSG00000228170		novel transcript	lncRNA	NA	0.030824
726	ENSG00000228238		zinc-finger protein pseudogene	processed_pseudogene	NA	0.0499512
727	ENSG00000228704	NA	NA	NA	NA	0.0265606
728	ENSG00000228721		pseudogene similar to part of single-stranded DNA binding protein 1 (SSBP1)	processed_pseudogene	NA	0.042192
729	ENSG00000228737		novel transcript	lncRNA	NA	0.00774242
730	ENSG00000228839	PIK3IP1-DT	PIK3IP1 divergent transcript	lncRNA	101929760	0.013925
731	ENSG00000228843		novel transcript	lncRNA	NA	0.0450348
732	ENSG00000229151		novel transcript	lncRNA	NA	0.0318286
733	ENSG00000229308		novel transcript	lncRNA	NA	0.0179428
734	ENSG00000229789	NA	NA	NA	NA	0.0492956
735	ENSG00000229897	SEPTIN7P7	septin 7 pseudogene 7	processed_pseudogene	NA	0.0280223
736	ENSG00000229956	ZRANB2-AS2	ZRANB2 antisense RNA 2 (head to head)	lncRNA	NA	0.0159414
737	ENSG00000230006	ANKRD36BP2	ankyrin repeat domain 36B pseudogene 2	transcribed_unprocessed_pseudogene	645784	0.0179999
738	ENSG00000230018	PPIAP39	peptidylprolyl isomerase A pseudogene 39	processed_pseudogene	NA	0.0145159
739	ENSG00000230051		novel transcript	lncRNA	NA	0.0092127
740	ENSG00000230105		novel transcript	lncRNA	NA	0.0435591
741	ENSG00000230185	C9orf147	chromosome 9 putative open reading frame 147	lncRNA	NA	0.0277825
742	ENSG00000230223	ATXN8OS	ATXN8 opposite strand lncRNA	lncRNA	NA	0.0080066
743	ENSG00000230537		novel transcript	lncRNA	NA	0.024106
744	ENSG00000230756	RHOQP3	ras homolog family member Q pseudogene 3	processed_pseudogene	NA	0.0415242
745	ENSG00000230797	YY2	YY2 transcription factor	protein_coding	404281	0.0291171
746	ENSG00000230833	RPEP3	ribulose-5-phosphate-3-epimerase pseudogene 3	processed_pseudogene	NA	0.00917689
747	ENSG00000230896		novel transcript	lncRNA	NA	0.0153183
748	ENSG00000231028	LINC00271	long intergenic non-protein coding RNA 271	lncRNA	100131814	0.0468322
749	ENSG00000231473	RB1-DT	RB1 divergent transcript	lncRNA	100862704	0.0309876
750	ENSG00000231742	LINC01273	long intergenic non-protein coding RNA 1273	lncRNA	101927541	0.0144935
751	ENSG00000231769		novel transcript	lncRNA	NA	0.0138111
752	ENSG00000231770	TMEM44-AS1	TMEM44 antisense RNA 1	lncRNA	NA	0.0361056
753	ENSG00000231840	TMEM139-AS1	TMEM139 antisense RNA 1	lncRNA	NA	0.0457594
754	ENSG00000232085		novel transcript, antisense to CEP170	lncRNA	NA	0.0476333
755	ENSG00000232174		ribosomal protein L10a (RPL10A) pseudogene	processed_pseudogene	NA	0.0305338
756	ENSG00000232310		novel transcript	lncRNA	NA	0.0395411
757	ENSG00000232335		novel transcript	lncRNA	NA	0.030398
758	ENSG00000232520	GCSIR	GPR55 cis regulatory suppressor of immune response RNA	lncRNA	151484	0.0402811
759	ENSG00000232645	LINC01431	long intergenic non-protein coding RNA 1431	lncRNA	NA	0.0496176
760	ENSG00000232694	NA	NA	NA	NA	0.0326846
761	ENSG00000233308	OSTN-AS1	OSTN antisense RNA 1	lncRNA	106480738	0.0160592
762	ENSG00000233420		novel transcript	lncRNA	NA	0.0240846
763	ENSG00000233797	UFL1-AS1	UFL1 antisense RNA 1	lncRNA	NA	0.0191697
764	ENSG00000233818		novel transcript	lncRNA	NA	0.0219904
765	ENSG00000233912		novel transcript, antisense to ARL8B	lncRNA	NA	0.0497724
766	ENSG00000234026		novel transcript, antisense to C10orf129	lncRNA	NA	0.0478951
767	ENSG00000234056	LINC00463	long intergenic non-protein coding RNA 463	lncRNA	101928922	0.0415086
768	ENSG00000234188	NA	NA	NA	NA	0.0282094
769	ENSG00000234293	BACH1-IT3	BACH1 intronic transcript 3	lncRNA	54147	0.0354549
770	ENSG00000234707	SEC61G-DT	SEC61G divergent transcript	lncRNA	NA	0.0113993
771	ENSG00000234719	NPIPB2	nuclear pore complex interacting protein family member B2	protein_coding	729978	0.00237965
772	ENSG00000234766	LINC01496	long intergenic non-protein coding RNA 1496	lncRNA	NA	0.034102
773	ENSG00000234772	LINC00412	long intergenic non-protein coding RNA 412	lncRNA	NA	0.0334204
774	ENSG00000234871	NA	NA	NA	NA	0.0283113
775	ENSG00000235166	LINC01440	long intergenic non-protein coding RNA 1440	lncRNA	NA	0.00369856
776	ENSG00000235180	LINC00601	long intergenic non-protein coding RNA 601	lncRNA	101101772	0.0155384
777	ENSG00000235497		novel transcript	lncRNA	NA	0.0158486
778	ENSG00000235555	SUMO1P4	SUMO1 pseudogene 4	processed_pseudogene	NA	0.0172102
779	ENSG00000235595	GAPDHP23	glyceraldehyde 3 phosphate dehydrogenase pseudogene 23	processed_pseudogene	NA	0.0437412
780	ENSG00000235609		novel transcript	lncRNA	NA	0.0173518
781	ENSG00000235711	ANKRD34C	ankyrin repeat domain 34C	protein_coding	390616	0.0347962
782	ENSG00000236039	LINC02889	long intergenic non-protein coding RNA 2889	lncRNA	101927630	0.025818
783	ENSG00000236064		novel transcript, antisense to MID2	lncRNA	101928335	0.0489353
784	ENSG00000236296	GUSBP5	GUSB pseudogene 5	transcribed_processed_pseudogene	441046	0.0163567
785	ENSG00000236309	NA	NA	NA	NA	0.00067
786	ENSG00000236354	LINC00437	long intergenic non-protein coding RNA 437	lncRNA	NA	0.0264247
787	ENSG00000236366		novel transcript	lncRNA	153910	0.0413167
788	ENSG00000236373	LINC02653	long intergenic non-protein coding RNA 2653	lncRNA	101926942	0.0176695
789	ENSG00000236653	LINC01923	long intergenic non-protein coding RNA 1923	lncRNA	NA	0.0111232
790	ENSG00000236714	LINC01844	long intergenic non-protein coding RNA 1844	lncRNA	NA	0.00197965
791	ENSG00000236882	LINC01554	long intergenic non-protein coding RNA 1554	lncRNA	202299	0.0222881
792	ENSG00000237082	COX5BP6	cytochrome c oxidase subunit 5B pseudogene 6	processed_pseudogene	NA	0.00490145
793	ENSG00000237250		novel transcript	lncRNA	100130331	0.0132128
794	ENSG00000237517	DGCR5	DiGeorge syndrome critical region gene 5	transcribed_unprocessed_pseudogene	NA	0.0100288
795	ENSG00000237541	HLA-DQA2	major histocompatibility complex, class II, DQ alpha 2	protein_coding	3118	0.0312532
796	ENSG00000237574	LINC01856	long intergenic non-protein coding RNA 1856	lncRNA	101927924	0.0444694
797	ENSG00000237595	LINC01275	long intergenic non-protein coding RNA 1275	lncRNA	101927512	0.0330375
798	ENSG00000237720		novel transcript	lncRNA	NA	0.0248829
799	ENSG00000237853	NFIA-AS1	NFIA antisense RNA 1	lncRNA	645030	0.0479005
800	ENSG00000238197	PAXBP1-AS1	PAXBP1 antisense RNA 1	lncRNA	100506215	0.01709
801	ENSG00000238243	OR2W3	olfactory receptor family 2 subfamily W member 3	protein_coding	343171	0.0495458
802	ENSG00000238280		novel transcript	lncRNA	NA	0.0113102
803	ENSG00000238886	SNORD121A	small nucleolar RNA, C/D box 121A	snoRNA	100113379	0.00897797
804	ENSG00000239169	SNORD109B	small nucleolar RNA, C/D box 109B	snoRNA	338429	0.00883023
805	ENSG00000239263	RBM43P1	RNA binding motif protein 43 pseudogene 1	processed_pseudogene	NA	0.0350594
806	ENSG00000239641	PLS1-AS1	PLS1 antisense RNA 1	lncRNA	NA	0.0373783
807	ENSG00000239718	HLTF-AS1	HLTF antisense RNA 1	lncRNA	100873945	0.0115949
808	ENSG00000239903	NA	NA	NA	NA	0.0322372
809	ENSG00000240065	PSMB9	proteasome 20S subunit beta 9	protein_coding	5698	0.0268634
810	ENSG00000240520	UOX	urate oxidase (pseudogene)	transcribed_unitary_pseudogene	NA	0.0405772
811	ENSG00000240534	RPL34P17	ribosomal protein L34 pseudogene 17	processed_pseudogene	NA	0.0227273
812	ENSG00000240583	AQP1	aquaporin 1 (Colton blood group)	protein_coding	358	0.0454017
813	ENSG00000240677	MYL6P4	MYL6 pseudogene 4	processed_pseudogene	NA	0.0217831
814	ENSG00000240859		novel transcript	lncRNA	100507642	0.0187015
815	ENSG00000241014	GPR199P	G protein-coupled receptor 199, pseudogene	transcribed_unitary_pseudogene	653160	0.045276
816	ENSG00000241158	ADAMTS9-AS1	ADAMTS9 antisense RNA 1	lncRNA	101929335	0.0343679
817	ENSG00000241243	RN7SL629P	RNA, 7SL, cytoplasmic 629, pseudogene	misc_RNA	NA	0.0135667
818	ENSG00000241258	CRCP	CGRP receptor component	protein_coding	27297	0.0266561
819	ENSG00000241281		ribosomal protein L31 (RPL31) pseudogene	processed_pseudogene	NA	0.0208517
820	ENSG00000241840	NA	NA	NA	NA	0.0131715
821	ENSG00000242113	RN7SL124P	RNA, 7SL, cytoplasmic 124, pseudogene	misc_RNA	NA	0.0335251
822	ENSG00000242428	CFAP20DC-AS1	CFAP20DC antisense RNA 1	lncRNA	101929238	0.044043
823	ENSG00000242636	RPL21P129	ribosomal protein L21 pseudogene 129	processed_pseudogene	NA	0.0293373
824	ENSG00000243083	LINC00870	long intergenic non-protein coding RNA 870	lncRNA	201617	0.0240699
825	ENSG00000243646	IL10RB	interleukin 10 receptor subunit beta	protein_coding	3588	0.0164248
826	ENSG00000243702	RN7SL638P	RNA, 7SL, cytoplasmic 638, pseudogene	misc_RNA	NA	0.0421719
827	ENSG00000243711	RPL21P116	ribosomal protein L21 pseudogene 116	processed_pseudogene	NA	0.0374979
828	ENSG00000243977	H3P13	H3 histone pseudogene 13	processed_pseudogene	NA	0.0478933
829	ENSG00000244041	LINC01011	long intergenic non-protein coding RNA 1011	lncRNA	401232	0.0289714
830	ENSG00000244050	DEFB109F	defensin beta 109F (pseudogene)	transcribed_unprocessed_pseudogene	NA	0.0385635
831	ENSG00000244252	NA	NA	NA	NA	0.014117
832	ENSG00000244699		chromosome 21 open reading frame 63 (C21orf63) pseudogene	unprocessed_pseudogene	NA	0.0498882
833	ENSG00000244701		novel transcript, antisense to AGK	lncRNA	NA	0.0404301
834	ENSG00000244952		novel transcript	lncRNA	NA	0.0419326
835	ENSG00000245293	CYP2U1-AS1	CYP2U1 and SGMS2 antisense RNA 1	lncRNA	101929595	0.0487264
836	ENSG00000245573	BDNF-AS	BDNF antisense RNA	lncRNA	497258	0.0401771
837	ENSG00000247077	PGAM5	PGAM family member 5, mitochondrial serine/threonine protein phosphatase	protein_coding	192111	0.00166886
838	ENSG00000247596	TWF2	twinfilin actin binding protein 2	protein_coding	11344	0.0177732
839	ENSG00000248197	LINC00290	long intergenic non-protein coding RNA 290	lncRNA	728081	0.0148055
840	ENSG00000248334	WHAMMP2	WAS protein homolog associated with actin, golgi membranes and microtubules pseudogene 2	transcribed_unprocessed_pseudogene	NA	0.0117808
841	ENSG00000248350		heat shock factor binding protein 1 (HSBP1) pseudogene	processed_pseudogene	NA	0.0177031
842	ENSG00000248383	PCDHAC1	protocadherin alpha subfamily C, 1	protein_coding	56135	0.0257371
843	ENSG00000248425		novel transcript	lncRNA	NA	0.0169052
844	ENSG00000248485	PCP4L1	Purkinje cell protein 4 like 1	protein_coding	654790	0.00583382
845	ENSG00000248654	MTCO3P44	MT-CO3 pseudogene 44	unprocessed_pseudogene	NA	0.0460267
846	ENSG00000248774		novel transcript	lncRNA	NA	0.0423417
847	ENSG00000248795		NIN1/RPN12 binding protein 1 homolog (S. cerevisiae) (NOB1) pseudogene	processed_pseudogene	NA	0.0148205
848	ENSG00000248898		novel transcript	lncRNA	NA	0.0115434
849	ENSG00000249138		proteoglycan 3, pro eosinophil major basic protein 2 pseudogene	transcribed_processed_pseudogene	643036	0.0262691
850	ENSG00000249159		novel transcript	lncRNA	NA	0.0148557
851	ENSG00000249238	BCL9P1	BCL9 pseudogene 1	processed_pseudogene	NA	0.0483708
852	ENSG00000249286	AMD1P3	adenosylmethionine decarboxylase 1 pseudogene 3	processed_pseudogene	NA	0.0272764
853	ENSG00000249359		novel transcript	lncRNA	NA	0.0479552
854	ENSG00000249436		uncharacterized LincR-0003	lncRNA	100996645	0.0222116
855	ENSG00000249465	RBMXP4	RBMX pseudogene 4	processed_pseudogene	NA	0.0213667
856	ENSG00000249502		novel transcript, antisense to LAP3	lncRNA	NA	0.0183216
857	ENSG00000249553	PPP2R2B-IT1	PPP2R2B intronic transcript 1	lncRNA	100874361	0.0334003
858	ENSG00000249599	BMPR1B-DT	BMPR1B divergent transcript	lncRNA	NA	0.0285817
859	ENSG00000249855	EEF1A1P19	eukaryotic translation elongation factor 1 alpha 1 pseudogene 19	processed_pseudogene	NA	0.0205672
860	ENSG00000249992	TMEM158	transmembrane protein 158	protein_coding	25907	0.00165867
861	ENSG00000250072	SH3TC2-DT	SH3TC2 divergent transcript	lncRNA	NA	0.0163678
862	ENSG00000250158		novel transcript	lncRNA	NA	0.0164231
863	ENSG00000250186		novel transcript, antisense to PHB	lncRNA	NA	0.0339793
864	ENSG00000250579		uncharacterized LOC101929176	lncRNA	101929176	0.0331129
865	ENSG00000250635	CXXC5-AS1	CXXC5 antisense RNA 1	lncRNA	111082989	0.0400015
866	ENSG00000250796		cell death-inducing DFFA-like effector c (CIDEC) pseudogene	processed_pseudogene	NA	0.0288614
867	ENSG00000250917		novel transcript, overlapping AHCY	lncRNA	NA	0.00769066
868	ENSG00000250994		novel transcript	lncRNA	NA	0.0308877
869	ENSG00000251226	LINC02714	long intergenic non-protein coding RNA 2714	lncRNA	729305	0.0156956
870	ENSG00000251229		ribosomal protein S3A (RPS3A) pseudogene	processed_pseudogene	NA	0.0468036
871	ENSG00000251350	LINC02475	long intergenic non-protein coding RNA 2475	lncRNA	100506827	0.0480564
872	ENSG00000251372	LINC00499	long intergenic non-protein coding RNA 499	lncRNA	100874047	0.0337339
873	ENSG00000251377		novel transcript	lncRNA	NA	0.0440161
874	ENSG00000251379		novel transcript	lncRNA	NA	0.0228904
875	ENSG00000251405		novel transcript, sense overlapping ADAM19	lncRNA	NA	0.0459389
876	ENSG00000251429	AIDAP2	AIDA pseudogene 2	transcribed_processed_pseudogene	NA	0.0286848
877	ENSG00000251623		family with sequence similarity 153 member B	transcribed_processed_pseudogene	202134	0.0283074
878	ENSG00000251697	RN7SKP24	RN7SK pseudogene 24	misc_RNA	NA	0.00445638
879	ENSG00000252027	RNU6ATAC14P	RNA, U6atac small nuclear 14, pseudogene	snRNA	NA	0.0116321
880	ENSG00000252106	RNY3P15	RNY3 pseudogene 15	misc_RNA	NA	0.0288084
881	ENSG00000252532	RNU7-193P	RNA, U7 small nuclear 193 pseudogene	snRNA	NA	0.0222891
882	ENSG00000252549	RNU6-759P	RNA, U6 small nuclear 759, pseudogene	snRNA	NA	0.0267933
883	ENSG00000252835	SCARNA21	small Cajal body-specific RNA 21	scaRNA	677763	0.017005
884	ENSG00000252965		Y RNA	misc_RNA	NA	0.00760765
885	ENSG00000252990	RNU1-54P	RNA, U1 small nuclear 54, pseudogene	snRNA	NA	0.0330498
886	ENSG00000253008	MIR2355	microRNA 2355	miRNA	100423036	0.0486963
887	ENSG00000253054	RNU7-77P	RNA, U7 small nuclear 77 pseudogene	snRNA	NA	0.0495284
888	ENSG00000253403		novel transcript	lncRNA	NA	0.0159116
889	ENSG00000253459	NA	NA	NA	NA	0.0250687
890	ENSG00000253554	LINC01414	long intergenic non-protein coding RNA 1414	lncRNA	102724623	0.0287332
891	ENSG00000253642		novel transcript	lncRNA	NA	0.00875049
892	ENSG00000253695		novel transcript	lncRNA	NA	0.0198736
893	ENSG00000253720		novel transcript	lncRNA	NA	0.0249065
894	ENSG00000253730		novel transcript	lncRNA	NA	0.0139033
895	ENSG00000253766		novel transcript	lncRNA	NA	0.0368168
896	ENSG00000254186		novel transcript	lncRNA	NA	0.00605441
897	ENSG00000254207		novel transcript	lncRNA	NA	0.0323146
898	ENSG00000254241	MTCO1P47	MT-CO1 pseudogene 47	processed_pseudogene	NA	0.0460082
899	ENSG00000254251		novel transcript	lncRNA	NA	0.0385781
900	ENSG00000254459		novel transcript, antisense to AAMDC	lncRNA	NA	0.0350336
901	ENSG00000254481	PTP4A2P2	PTP4A2 pseudogene 2	processed_pseudogene	NA	0.0201846
902	ENSG00000254503		high-mobility group box 3 (HMGB3) pseudogene	processed_pseudogene	NA	0.0452406
903	ENSG00000254595		voltage-dependent anion channel 1(VDAC1) pseudogene	processed_pseudogene	NA	0.0168214
904	ENSG00000254604		novel transcript	lncRNA	NA	0.0300931
905	ENSG00000254635	WAC-AS1	WAC antisense RNA 1 (head to head)	lncRNA	NA	0.0241549
906	ENSG00000254719		guanine nucleotide binding protein (G protein) pseudogene	processed_pseudogene	NA	0.0270286
907	ENSG00000254974		ribosomal L24 domain containing 1 (RSL24D1) pseudogene	processed_pseudogene	NA	0.0357443
908	ENSG00000255062		novel transcript, antisense to DCPS and TIRAP	lncRNA	NA	0.0380167
909	ENSG00000255105	PTMAP15	prothymosin alpha pseudogene 15	processed_pseudogene	NA	0.0392574
910	ENSG00000255136		novel transcript	lncRNA	NA	0.033224
911	ENSG00000255413		zinc finger protein 654 (ZNF654) pseudogene	processed_pseudogene	NA	0.0452765
912	ENSG00000255624	C10orf88B	C10orf88B (pseudogene)	transcribed_processed_pseudogene	NA	0.0257695
913	ENSG00000255647		novel transcript	lncRNA	731157	0.0174412
914	ENSG00000255994	NA	NA	NA	NA	0.0156113
915	ENSG00000256043	CTSO	cathepsin O	protein_coding	1519	0.0496568
916	ENSG00000256196		novel transcript	lncRNA	NA	0.0158724
917	ENSG00000256371	LRRC34P1	leucine rich repeat containing 34 pseudogene 1	processed_pseudogene	NA	0.0372532
918	ENSG00000256377		novel transcript	lncRNA	NA	0.0316899
919	ENSG00000256633	PDE2A-AS2	PDE2A antisense RNA 2	lncRNA	NA	0.0455723
920	ENSG00000256681	MIX23P5	MIX23 pseudogene 5	processed_pseudogene	NA	0.0146885
921	ENSG00000256982		novel transcript	lncRNA	NA	0.00412483
922	ENSG00000257093	DENND11	DENN domain containing 11	protein_coding	57189	0.0436409
923	ENSG00000257210	NACAP8	NACA pseudogene 8	processed_pseudogene	NA	0.0188075
924	ENSG00000257225		novel transcript, antisense to PRICKLE1	lncRNA	NA	0.0389551
925	ENSG00000257267	ZNF271P	zinc finger protein 271, pseudogene	transcribed_unitary_pseudogene	10778	0.0426485
926	ENSG00000258101		novel transcript, antisense to TUBA1C	lncRNA	NA	0.00487383
927	ENSG00000258144	LINC02406	long intergenic non-protein coding RNA 2406	lncRNA	NA	0.00814462
928	ENSG00000258172		novel transcript, antisense to PLXNC1	lncRNA	NA	0.0280671
929	ENSG00000258268	NA	NA	NA	NA	0.0214804
930	ENSG00000258283		novel transcript, antisense to DDN	lncRNA	NA	0.0193804
931	ENSG00000258342		novel transcript, sense overlapping BRMS1L	lncRNA	NA	0.0438928
932	ENSG00000258343		novel transcript	lncRNA	105369921	0.0407058
933	ENSG00000258386		novel transcript	lncRNA	NA	0.0223061
934	ENSG00000258459		novel transcript, antisense to CCNB1IP1	lncRNA	NA	0.0344176
935	ENSG00000258545	RHOXF1-AS1	RHOXF1 antisense RNA 1	lncRNA	101928969	0.00934407
936	ENSG00000258599		coiled-coil domain containing 107 (CCDC107) pseudogene	processed_pseudogene	NA	0.0127465
937	ENSG00000258744		novel transcript, antisense to CMA1	lncRNA	NA	0.0461005
938	ENSG00000258824		novel transcript	lncRNA	NA	0.00859765
939	ENSG00000258979	LINC02299	long intergenic non-protein coding RNA 2299	lncRNA	105370646	0.0124804
940	ENSG00000259007		novel transcript, antisense to GNG2	lncRNA	NA	0.032637
941	ENSG00000259205	PRKXP1	PRKX pseudogene 1	processed_pseudogene	NA	0.0300623
942	ENSG00000259234	ANKRD34C-AS1	ANKRD34C antisense RNA 1	lncRNA	NA	0.00701077
943	ENSG00000259460		novel transcript, antisense to MEIS2	lncRNA	NA	0.0319154
944	ENSG00000259475		novel transcript, antisense to IGF1R and SYNM	lncRNA	NA	0.0463568
945	ENSG00000259495		novel transcript	lncRNA	NA	0.0438321
946	ENSG00000259505		Sjogren syndrome antigen B (autoantigen La) (SSB) pseudogene	processed_pseudogene	NA	0.0454684
947	ENSG00000259524	NA	NA	NA	NA	0.0191861
948	ENSG00000259544		novel transcript, antisense to AKAP13	lncRNA	NA	0.0342745
949	ENSG00000259592	PRELID1P4	PRELID1 pseudogene 4	processed_pseudogene	NA	0.023864
950	ENSG00000259636		novel transcript	lncRNA	105370954	0.0381987
951	ENSG00000259705		novel transcript	lncRNA	NA	0.0425108
952	ENSG00000259719	LINC02284	long intergenic non-protein coding RNA 2284	lncRNA	NA	0.0119097
953	ENSG00000259761	NA	NA	NA	NA	0.0315704
954	ENSG00000259774		novel transcript	lncRNA	103171574	0.00988716
955	ENSG00000259781	HMGB1P6	high mobility group box 1 pseudogene 6	processed_pseudogene	NA	0.0132149
956	ENSG00000259798		novel transcript HYDIN	lncRNA	NA	0.0361579
957	ENSG00000259846		novel transcript	lncRNA	NA	0.040019
958	ENSG00000260071		novel transcript	lncRNA	101927026	0.0261902
959	ENSG00000260219	CD2BP2-DT	CD2BP2 divergent transcript	lncRNA	101928707	0.0120777
960	ENSG00000260328		novel transcript	lncRNA	NA	0.0346362
961	ENSG00000260451	GEMIN8P2	gem nuclear organelle associated protein 8 pseudogene 2	processed_pseudogene	NA	0.0296409
962	ENSG00000260711		novel transcript, intronic to CATSPERB	lncRNA	NA	0.0390252
963	ENSG00000260743		novel transcript	lncRNA	NA	0.0434661
964	ENSG00000260780		novel transcript	lncRNA	NA	0.0124239
965	ENSG00000260806	PAPOLA-DT	PAPOLA divergent transcript	lncRNA	NA	0.0471918
966	ENSG00000260824	NA	NA	NA	NA	0.0119058
967	ENSG00000260841	NA	NA	NA	NA	0.0315954
968	ENSG00000260976	LINC01633	long intergenic non-protein coding RNA 1633	lncRNA	NA	0.0474321
969	ENSG00000261037		novel transcript	lncRNA	NA	0.0358293
970	ENSG00000261063		novel transcript, antisense to MON1B & SYCE1L	lncRNA	NA	0.00989878
971	ENSG00000261325	LINC02192	long intergenic non-protein coding RNA 2192	lncRNA	100507534	0.00762728
972	ENSG00000261359	PYCARD-AS1	PYCARD antisense RNA 1	lncRNA	100652740	0.0289298
973	ENSG00000261416	CORO1A-AS1	CORO1A antisense RNA 1	lncRNA	NA	0.0172308
974	ENSG00000261447		novel transcript	lncRNA	NA	0.0270384
975	ENSG00000261572		novel transcript, intronic to CMTM8	lncRNA	NA	0.0417231
976	ENSG00000261578		novel transcript, overlapping to TSKU	lncRNA	NA	0.034844
977	ENSG00000261783		novel transcript, sense intronic to CFDP1	lncRNA	NA	0.0491248
978	ENSG00000261840		novel transcript, antisense to SRCAP	lncRNA	NA	0.0412465
979	ENSG00000261845		novel transcript, antisense FOXK2	lncRNA	NA	0.000247229
980	ENSG00000262039		novel transcript, antisense to PHB	lncRNA	NA	0.0455155
981	ENSG00000262188	LINC01978	long intergenic non-protein coding RNA 1978	lncRNA	101928738	0.0156882
982	ENSG00000262267		novel transcript	lncRNA	NA	0.00824132
983	ENSG00000263214	NA	NA	NA	NA	0.030302
984	ENSG00000263335		novel transcript, antisense to MYH11	lncRNA	NA	0.0131547
985	ENSG00000263350	NA	NA	NA	NA	0.00441935
986	ENSG00000263432	RN7SL689P	RNA, 7SL, cytoplasmic 689, pseudogene	misc_RNA	NA	0.0343864
987	ENSG00000263470	NA	NA	NA	NA	0.0296936
988	ENSG00000263823		novel transcript, antisense to KIAA1012	lncRNA	NA	0.037953
989	ENSG00000263828	MIR4439	microRNA 4439	miRNA	100616207	0.030403
990	ENSG00000263955	RN7SL850P	RNA, 7SL, cytoplasmic 850, pseudogene	misc_RNA	NA	0.0124092
991	ENSG00000263990		novel transcript	lncRNA	NA	0.0358824
992	ENSG00000264312	NA	NA	NA	NA	0.0411762
993	ENSG00000264623	MIR4796	microRNA 4796	miRNA	100616166	0.0256766
994	ENSG00000265240		myotubularin related protein 14 (MTMR14) pseudogene	processed_pseudogene	NA	0.0224147
995	ENSG00000265259	NA	NA	NA	NA	0.0340018
996	ENSG00000265520	MIR548V	microRNA 548v	miRNA	100422850	0.0404681
997	ENSG00000265744	MIR4427	microRNA 4427	miRNA	100616390	0.0359175
998	ENSG00000265894	RN7SL357P	RNA, 7SL, cytoplasmic 357, pseudogene	misc_RNA	NA	0.0196904
999	ENSG00000265997	NA	NA	NA	NA	0.0481334
1000	ENSG00000266368		novel transcript, antisense to DNAH9	lncRNA	NA	0.0469742
1001	ENSG00000266469		novel transcript, antisense to MED1 & FBXL20	lncRNA	NA	0.0026086
1002	ENSG00000266505		novel transcript	lncRNA	NA	0.0419179
1003	ENSG00000266601		novel transcript, antisense to SP2	lncRNA	NA	0.0184959
1004	ENSG00000266648	SETP3	SET pseudogene 3	processed_pseudogene	NA	0.031721
1005	ENSG00000266651		novel transcript	lncRNA	NA	0.032956
1006	ENSG00000266852	MIR4482	microRNA 4482	miRNA	100616323	0.0496499
1007	ENSG00000266896		novel transcript	lncRNA	NA	0.00966796
1008	ENSG00000266909	SLC25A6P4	solute carrier family 25 member 6 pseudogene 4	processed_pseudogene	NA	0.0380267
1009	ENSG00000266949	NA	NA	NA	NA	0.00298282
1010	ENSG00000267034	NA	NA	NA	NA	0.033411
1011	ENSG00000267042		novel transcript, antisense to CCR10	lncRNA	NA	0.0266294
1012	ENSG00000267100	ILF3-DT	ILF3 divergent transcript	lncRNA	147727	0.00623238
1013	ENSG00000267185	PTP4A2P1	PTP4A2 pseudogene 1	processed_pseudogene	NA	0.01917
1014	ENSG00000267260		novel transcript	lncRNA	728485	0.017237
1015	ENSG00000267296	CEBPA-DT	CEBPA divergent transcript	lncRNA	80054	0.0383078
1016	ENSG00000267317		novel transcript, antisense to APC2	lncRNA	NA	0.00815208
1017	ENSG00000267414	SETBP1-DT	SETBP1 divergent transcript	lncRNA	101927943	0.00529879
1018	ENSG00000267640		novel zinc finger protein pseudogene	transcribed_unprocessed_pseudogene	NA	0.0223827
1019	ENSG00000267667	NA	NA	NA	NA	0.0373811
1020	ENSG00000267786		novel transcript	lncRNA	NA	0.00383311
1021	ENSG00000268069		novel transcript, antisense to HDAC7	lncRNA	NA	0.0402245
1022	ENSG00000268100	ZNF725P	zinc finger protein 725, pseudogene	unprocessed_pseudogene	NA	0.0220394
1023	ENSG00000268340	NA	NA	NA	NA	0.0468935
1024	ENSG00000268545	VN1R107P	vomeronasal 1 receptor 107 pseudogene	unprocessed_pseudogene	NA	0.0338953
1025	ENSG00000268785	RPL7P50	ribosomal protein L7 pseudogene 50	processed_pseudogene	NA	0.0103652
1026	ENSG00000268895	A1BG-AS1	A1BG antisense RNA 1	lncRNA	503538	0.0161448
1027	ENSG00000269047	NA	NA	NA	NA	0.0426341
1028	ENSG00000269292		novel transcript, antisense to CALM3	lncRNA	NA	0.0304274
1029	ENSG00000269378	ITGB1P1	integrin subunit beta 1 pseudogene 1	processed_pseudogene	NA	0.0424366
1030	ENSG00000269482		novel transcript, antisense to NPRL3	lncRNA	NA	0.0294839
1031	ENSG00000269621		novel transcript, antisense to MRPL9	lncRNA	NA	0.0320039
1032	ENSG00000269637	RPL12P41	ribosomal protein L12 pseudogene 41	processed_pseudogene	NA	0.0491469
1033	ENSG00000269831	NA	NA	NA	NA	0.0497175
1034	ENSG00000269893	SNHG8	small nucleolar RNA host gene 8	lncRNA	100093630	0.0233571
1035	ENSG00000269900	RMRP	RNA component of mitochondrial RNA processing endoribonuclease	lncRNA	6023	0.035501
1036	ENSG00000269933		novel transcript, sense intronic to PTGER3	lncRNA	NA	0.0295566
1037	ENSG00000269947		novel transcript	lncRNA	NA	0.0316396
1038	ENSG00000269975	NA	NA	NA	NA	0.0140591
1039	ENSG00000269976		novel transcript	lncRNA	NA	0.0288763
1040	ENSG00000269979	NA	NA	NA	NA	0.0296669
1041	ENSG00000269984		novel transcript, antisense to MYNN	lncRNA	NA	0.0210677
1042	ENSG00000269999	NA	NA	NA	NA	0.0344299
1043	ENSG00000270000		novel transcript	lncRNA	NA	0.0301715
1044	ENSG00000270019		novel transcript	lncRNA	NA	0.0395278
1045	ENSG00000270039		novel transcript	lncRNA	NA	0.0255258
1046	ENSG00000270067	NA	NA	NA	NA	0.0139648
1047	ENSG00000270076		novel transcript	lncRNA	NA	0.0350371
1048	ENSG00000270081	NA	NA	NA	NA	0.0462237
1049	ENSG00000270084	GAS5-AS1	GAS5 antisense RNA 1	lncRNA	NA	0.0229836
1050	ENSG00000270096		novel transcript, antisense to LRRC34	lncRNA	NA	0.00335826
1051	ENSG00000270111	CELF2-DT	CELF2 divergent transript	lncRNA	NA	0.0103521
1052	ENSG00000270127		novel transcript	lncRNA	NA	0.0452252
1053	ENSG00000270157		novel transcript	lncRNA	NA	0.0357877
1054	ENSG00000270237	NA	NA	NA	NA	0.0377547
1055	ENSG00000270343	UNGP3	uracil-DNA glycosylase pseudogene 3	processed_pseudogene	NA	0.0388803
1056	ENSG00000270409		chromosome 9 open reading frame 64 (C9orf64) pseudogene	transcribed_unprocessed_pseudogene	NA	0.0183154
1057	ENSG00000270681		novel transcript, antisense to SH3D19	lncRNA	NA	0.00452894
1058	ENSG00000270696		novel transcript, antisense to C2orf3	lncRNA	NA	0.0265493
1059	ENSG00000270751	FBXW7-AS1	FBXW7 antisense RNA 1	lncRNA	102191832	0.00815812
1060	ENSG00000270812		polymerase (RNA) III (DNA directed) polypeptide F, 39 kDa, pseudogene	processed_pseudogene	NA	0.04049
1061	ENSG00000270898	NA	NA	NA	NA	0.0364773
1062	ENSG00000271127		novel pseudogene	transcribed_unprocessed_pseudogene	NA	0.037966
1063	ENSG00000271141		novel transcript	lncRNA	NA	0.0118969
1064	ENSG00000271380		novel transcript, antisense to SHC1 and PYGO2	lncRNA	NA	0.0257291
1065	ENSG00000271401		novel transcript	lncRNA	NA	0.00304134
1066	ENSG00000271576	PRKACB-DT	PRKACB divergent transcript	lncRNA	NA	0.0246572
1067	ENSG00000271643	PDCD6IP-DT	PDCD6IP divergent transcript	lncRNA	NA	0.0200883
1068	ENSG00000271646	IRF2-DT	IRF2 divergent transcript	lncRNA	NA	0.0122977
1069	ENSG00000271730		novel transcript, antisense to SESN1	lncRNA	NA	0.0109511
1070	ENSG00000271769	NA	NA	NA	NA	0.0219525
1071	ENSG00000271817		Small nucleolar RNA U3	snoRNA	NA	0.0460107
1072	ENSG00000271830		novel transcript	lncRNA	NA	0.00215169
1073	ENSG00000271924	RNA5SP108	RNA, 5S ribosomal pseudogene 108	rRNA_pseudogene	NA	0.04432
1074	ENSG00000271975	NA	NA	NA	NA	0.0383399
1075	ENSG00000271993		novel transcript, antisense to LRRFIP2	lncRNA	NA	0.0312302
1076	ENSG00000272037		novel transcript, antisense to UBR5	lncRNA	NA	0.0131179
1077	ENSG00000272056		novel transcript, antisense to AGBL5	lncRNA	NA	0.0234978
1078	ENSG00000272077		novel transcript	lncRNA	NA	0.0213632
1079	ENSG00000272205	POU2F1-DT	POU2F1 divergent transcript	lncRNA	NA	0.0342965
1080	ENSG00000272283	NA	NA	NA	NA	0.035405
1081	ENSG00000272407		major histocompatibility complex, class I (HLA) pseudogene	transcribed_processed_pseudogene	NA	0.0197105
1082	ENSG00000272476		novel transcript, antisense to SEC63	lncRNA	NA	0.029693
1083	ENSG00000272479		novel transcript	lncRNA	NA	0.0125274
1084	ENSG00000272576		novel transcript	lncRNA	NA	0.0229462
1085	ENSG00000272636	DOC2B	double C2 domain beta	protein_coding	8447	0.0414205
1086	ENSG00000272654		novel transcript	lncRNA	NA	0.0242664
1087	ENSG00000272659	NA	NA	NA	NA	0.0476369
1088	ENSG00000272732		novel transcript	lncRNA	NA	0.0204157
1089	ENSG00000272750		novel transcript, antisense to MIA3	lncRNA	NA	0.0162812
1090	ENSG00000272755		novel transcript	lncRNA	NA	0.0202233
1091	ENSG00000272779		BMS1, ribosome biogenesis factor (BSM1) pseudogene	transcribed_unprocessed_pseudogene	NA	0.0313908
1092	ENSG00000272808		novel transcript	lncRNA	105369201	0.0298618
1093	ENSG00000272828	NA	NA	NA	NA	0.0267117
1094	ENSG00000272870	SAP30-DT	SAP30 divergent transcript	lncRNA	105377540	0.0474066
1095	ENSG00000272888	CHASERR	CHD2 adjacent suppressive regulatory RNA	lncRNA	NA	0.00573101
1096	ENSG00000272944		novel transcript	lncRNA	NA	0.0315902
1097	ENSG00000272990		novel transcript, antisense to KCNAB1	lncRNA	NA	0.00163546
1098	ENSG00000273014		novel transcript	lncRNA	NA	0.0454042
1099	ENSG00000273030	NA	NA	NA	NA	0.0287689
1100	ENSG00000273064		novel transcript	lncRNA	NA	0.0315282
1101	ENSG00000273081	NA	NA	NA	NA	0.0138745
1102	ENSG00000273084		novel transcript	lncRNA	NA	0.0375074
1103	ENSG00000273118		novel transcript, sense overlapping IKZF2	lncRNA	NA	0.0139921
1104	ENSG00000273131	NA	NA	NA	NA	0.0297832
1105	ENSG00000273139		novel transcript	lncRNA	NA	0.0459226
1106	ENSG00000273188		novel transcript, antisense to TRABD	lncRNA	NA	0.0113037
1107	ENSG00000273238	TMEM271	transmembrane protein 271	protein_coding	112441426	0.00491099
1108	ENSG00000273258		novel transcript	lncRNA	NA	0.007889
1109	ENSG00000273291		novel protein	protein_coding	NA	0.00480501
1110	ENSG00000273321		novel transcript	lncRNA	NA	0.0122713
1111	ENSG00000273451		novel transcript, sense intronic to ZMYND8	lncRNA	NA	0.0411649
1112	ENSG00000273478	NA	NA	NA	NA	0.0279914

## Sheet: D-S
Supplementary table 5: the total genes in the specific sector for the MDD without suicide
Seq_ID	Ensembl_gene_id	Hgnc_symbol	Description	Gene_biotype	Entrezgene_id	p-value (Suicide-Group)
1	ENSG00000002822	MAD1L1	mitotic arrest deficient 1 like 1	protein_coding	8379	0.0346649
2	ENSG00000003249	DBNDD1	dysbindin domain containing 1	protein_coding	79007	0.0136019
3	ENSG00000004139	SARM1	sterile alpha and TIR motif containing 1	protein_coding	23098	0.0162859
4	ENSG00000004660	CAMKK1	calcium/calmodulin dependent protein kinase kinase 1	protein_coding	84254	0.0281062
5	ENSG00000005007	UPF1	UPF1 RNA helicase and ATPase	protein_coding	5976	0.00182514
6	ENSG00000005059	MCUB	mitochondrial calcium uniporter dominant negative subunit beta	protein_coding	55013	0.0130533
7	ENSG00000005206	SPPL2B	signal peptide peptidase like 2B	protein_coding	56928	0.00909757
8	ENSG00000005471	ABCB4	ATP binding cassette subfamily B member 4	protein_coding	5244	0.0227725
9	ENSG00000005513	SOX8	SRY-box transcription factor 8	protein_coding	30812	0.0212659
10	ENSG00000005884	ITGA3	integrin subunit alpha 3	protein_coding	3675	0.00347933
11	ENSG00000005893	LAMP2	lysosomal associated membrane protein 2	protein_coding	3920	0.00840123
12	ENSG00000006015	REX1BD	required for excision 1-B domain containing	protein_coding	55049	0.020385
13	ENSG00000006377	DLX6	distal-less homeobox 6	protein_coding	1750	0.0499825
14	ENSG00000007129	CEACAM21	CEA cell adhesion molecule 21	protein_coding	90273	0.0261866
15	ENSG00000007516	BAIAP3	BAI1 associated protein 3	protein_coding	8938	0.00426321
16	ENSG00000007541	PIGQ	phosphatidylinositol glycan anchor biosynthesis class Q	protein_coding	9091	0.00233643
17	ENSG00000008300	CELSR3	cadherin EGF LAG seven-pass G-type receptor 3	protein_coding	1951	0.00890866
18	ENSG00000008710	PKD1	polycystin 1, transient receptor potential channel interacting	protein_coding	5310	0.0077875
19	ENSG00000008735	MAPK8IP2	mitogen-activated protein kinase 8 interacting protein 2	protein_coding	23542	0.000104176
20	ENSG00000009694	TENM1	teneurin transmembrane protein 1	protein_coding	10178	0.048621
21	ENSG00000009790	TRAF3IP3	TRAF3 interacting protein 3	protein_coding	80342	0.00393472
22	ENSG00000010278	CD9	CD9 molecule	protein_coding	928	0.0216209
23	ENSG00000010322	NISCH	nischarin	protein_coding	11188	0.000805373
24	ENSG00000010361	FUZ	fuzzy planar cell polarity protein	protein_coding	80199	0.00186029
25	ENSG00000011201	ANOS1	anosmin 1	protein_coding	3730	0.00495514
26	ENSG00000011478	QPCTL	glutaminyl-peptide cyclotransferase like	protein_coding	54814	0.0330058
27	ENSG00000011638	TMEM159	transmembrane protein 159	protein_coding	57146	0.0456322
28	ENSG00000012048	BRCA1	BRCA1 DNA repair associated	protein_coding	672	0.0223752
29	ENSG00000012171	SEMA3B	semaphorin 3B	protein_coding	7869	0.00992616
30	ENSG00000013288	MAN2B2	mannosidase alpha class 2B member 2	protein_coding	23324	0.00204073
31	ENSG00000013297	CLDN11	claudin 11	protein_coding	5010	0.0183224
32	ENSG00000013306	SLC25A39	solute carrier family 25 member 39	protein_coding	51629	0.0383784
33	ENSG00000013523	ANGEL1	angel homolog 1	protein_coding	23357	0.0479354
34	ENSG00000013563	DNASE1L1	deoxyribonuclease 1 like 1	protein_coding	1774	0.0336087
35	ENSG00000013583	HEBP1	heme binding protein 1	protein_coding	50865	0.00239561
36	ENSG00000014216	CAPN1	calpain 1	protein_coding	823	0.0168923
37	ENSG00000015532	XYLT2	xylosyltransferase 2	protein_coding	64132	0.00483636
38	ENSG00000017373	NA	NA	NA	NA	0.035786
39	ENSG00000019144	PHLDB1	pleckstrin homology like domain family B member 1	protein_coding	23187	0.0240238
40	ENSG00000020129	NCDN	neurochondrin	protein_coding	23154	0.0107448
41	ENSG00000020426	MNAT1	MNAT1 component of CDK activating kinase	protein_coding	4331	0.00803413
42	ENSG00000021645	NRXN3	neurexin 3	protein_coding	9369	0.0430533
43	ENSG00000021762	OSBPL5	oxysterol binding protein like 5	protein_coding	114879	0.0286014
44	ENSG00000022567	SLC45A4	solute carrier family 45 member 4	protein_coding	57210	0.0129992
45	ENSG00000023191	RNH1	ribonuclease/angiogenin inhibitor 1	protein_coding	6050	0.00295957
46	ENSG00000023909	GCLM	glutamate-cysteine ligase modifier subunit	protein_coding	2730	0.0496797
47	ENSG00000025770	NCAPH2	non-SMC condensin II complex subunit H2	protein_coding	29781	0.0296381
48	ENSG00000026036	RTEL1-TNFRSF6B	RTEL1-TNFRSF6B readthrough (NMD candidate)	protein_coding	NA	0.025764
49	ENSG00000031823	RANBP3	RAN binding protein 3	protein_coding	8498	0.00344666
50	ENSG00000032444	PNPLA6	patatin like phospholipase domain containing 6	protein_coding	10908	1.73336e-05
51	ENSG00000033100	CHPF2	chondroitin polymerizing factor 2	protein_coding	54480	0.0298392
52	ENSG00000033122	LRRC7	leucine rich repeat containing 7	protein_coding	57554	0.00873167
53	ENSG00000033327	GAB2	GRB2 associated binding protein 2	protein_coding	9846	0.0184482
54	ENSG00000035862	TIMP2	TIMP metallopeptidase inhibitor 2	protein_coding	7077	0.000503358
55	ENSG00000037042	TUBG2	tubulin gamma 2	protein_coding	27175	0.000907433
56	ENSG00000038358	EDC4	enhancer of mRNA decapping 4	protein_coding	23644	0.00162451
57	ENSG00000038382	TRIO	trio Rho guanine nucleotide exchange factor	protein_coding	7204	0.00508241
58	ENSG00000040275	SPDL1	spindle apparatus coiled-coil protein 1	protein_coding	54908	0.0351297
59	ENSG00000040487	SLC66A1	solute carrier family 66 member 1	protein_coding	54896	0.00810367
60	ENSG00000043143	JADE2	jade family PHD finger 2	protein_coding	23338	0.038188
61	ENSG00000047579	DTNBP1	dystrobrevin binding protein 1	protein_coding	84062	0.00202812
62	ENSG00000047849	MAP4	microtubule associated protein 4	protein_coding	4134	0.0246425
63	ENSG00000048740	CELF2	CUGBP Elav-like family member 2	protein_coding	10659	0.00998017
64	ENSG00000048991	R3HDM1	R3H domain containing 1	protein_coding	23518	0.00238952
65	ENSG00000049167	ERCC8	ERCC excision repair 8, CSA ubiquitin ligase complex subunit	protein_coding	1161	0.0326073
66	ENSG00000049283	EPN3	epsin 3	protein_coding	55040	0.0406225
67	ENSG00000049541	RFC2	replication factor C subunit 2	protein_coding	5982	0.0174052
68	ENSG00000050820	BCAR1	BCAR1 scaffold protein, Cas family member	protein_coding	9564	0.00864337
69	ENSG00000051341	POLQ	DNA polymerase theta	protein_coding	10721	0.0480347
70	ENSG00000054356	PTPRN	protein tyrosine phosphatase receptor type N	protein_coding	5798	0.0131026
71	ENSG00000055118	KCNH2	potassium voltage-gated channel subfamily H member 2	protein_coding	3757	0.0334659
72	ENSG00000056277	ZNF280C	zinc finger protein 280C	protein_coding	55609	0.0154486
73	ENSG00000059122	FLYWCH1	FLYWCH-type zinc finger 1	protein_coding	84256	0.000718197
74	ENSG00000059145	UNKL	unk like zinc finger	protein_coding	64718	0.000577965
75	ENSG00000059915	PSD	pleckstrin and Sec7 domain containing	protein_coding	5662	0.0154794
76	ENSG00000060069	CTDP1	CTD phosphatase subunit 1	protein_coding	9150	0.00778287
77	ENSG00000060491	OGFR	opioid growth factor receptor	protein_coding	11054	0.00286314
78	ENSG00000060656	PTPRU	protein tyrosine phosphatase receptor type U	protein_coding	10076	0.018073
79	ENSG00000060709	RIMBP2	RIMS binding protein 2	protein_coding	23504	0.018675
80	ENSG00000060718	COL11A1	collagen type XI alpha 1 chain	protein_coding	1301	0.00155902
81	ENSG00000061938	TNK2	tyrosine kinase non receptor 2	protein_coding	10188	0.0186327
82	ENSG00000062096	ARSF	arylsulfatase F	protein_coding	416	0.0257876
83	ENSG00000062370	ZNF112	zinc finger protein 112	protein_coding	7771	0.0367281
84	ENSG00000063176	SPHK2	sphingosine kinase 2	protein_coding	56848	0.00174406
85	ENSG00000063245	EPN1	epsin 1	protein_coding	29924	0.0174511
86	ENSG00000064270	ATP2C2	ATPase secretory pathway Ca2+ transporting 2	protein_coding	9914	0.0257788
87	ENSG00000064309	CDON	cell adhesion associated, oncogene regulated	protein_coding	50937	0.0159623
88	ENSG00000064545	TMEM161A	transmembrane protein 161A	protein_coding	54929	0.00214296
89	ENSG00000064651	SLC12A2	solute carrier family 12 member 2	protein_coding	6558	0.0107483
90	ENSG00000064787	BCAS1	brain enriched myelin associated protein 1	protein_coding	8537	0.0349662
91	ENSG00000065000	AP3D1	adaptor related protein complex 3 subunit delta 1	protein_coding	8943	0.0011443
92	ENSG00000065054	SLC9A3R2	SLC9A3 regulator 2	protein_coding	9351	0.00116849
93	ENSG00000065371	ROPN1	rhophilin associated tail protein 1	protein_coding	54763	0.0174775
94	ENSG00000065717	TLE2	TLE family member 2, transcriptional corepressor	protein_coding	7089	0.0333206
95	ENSG00000065802	ASB1	ankyrin repeat and SOCS box containing 1	protein_coding	51665	0.00181248
96	ENSG00000066230	SLC9A3	solute carrier family 9 member A3	protein_coding	6550	0.0425135
97	ENSG00000066248	NGEF	neuronal guanine nucleotide exchange factor	protein_coding	25791	0.0348402
98	ENSG00000067533	RRP15	ribosomal RNA processing 15 homolog	protein_coding	51018	0.0411269
99	ENSG00000068024	HDAC4	histone deacetylase 4	protein_coding	9759	0.0320059
100	ENSG00000068120	COASY	Coenzyme A synthase	protein_coding	80347	0.00312575
101	ENSG00000068323	TFE3	transcription factor binding to IGHM enhancer 3	protein_coding	7030	0.0497017
102	ENSG00000068354	TBC1D25	TBC1 domain family member 25	protein_coding	4943	0.0171382
103	ENSG00000068971	PPP2R5B	protein phosphatase 2 regulatory subunit B'beta	protein_coding	5526	0.000970307
104	ENSG00000069018	TRPC7	transient receptor potential cation channel subfamily C member 7	protein_coding	57113	0.0472012
105	ENSG00000069424	KCNAB2	potassium voltage-gated channel subfamily A regulatory beta subunit 2	protein_coding	8514	0.00172058
106	ENSG00000069696	DRD4	dopamine receptor D4	protein_coding	1815	0.0388176
107	ENSG00000070047	PHRF1	PHD and ring finger domains 1	protein_coding	57661	0.00747538
108	ENSG00000070081	NUCB2	nucleobindin 2	protein_coding	4925	0.0246933
109	ENSG00000070182	SPTB	spectrin beta, erythrocytic	protein_coding	6710	0.0425808
110	ENSG00000070413	DGCR2	DiGeorge syndrome critical region gene 2	protein_coding	9993	6.92276e-05
111	ENSG00000070423	RNF126	ring finger protein 126	protein_coding	55658	2.64774e-05
112	ENSG00000070444	MNT	MAX network transcriptional repressor	protein_coding	4335	0.0148253
113	ENSG00000070756	PABPC1	poly(A) binding protein cytoplasmic 1	protein_coding	26986	0.0152807
114	ENSG00000070770	CSNK2A2	casein kinase 2 alpha 2	protein_coding	1459	0.0184394
115	ENSG00000070814	TCOF1	treacle ribosome biogenesis factor 1	protein_coding	6949	0.0103944
116	ENSG00000070882	OSBPL3	oxysterol binding protein like 3	protein_coding	26031	0.0399202
117	ENSG00000070886	EPHA8	EPH receptor A8	protein_coding	2046	0.0313388
118	ENSG00000071626	DAZAP1	DAZ associated protein 1	protein_coding	26528	0.038951
119	ENSG00000071655	MBD3	methyl-CpG binding domain protein 3	protein_coding	53615	0.00834908
120	ENSG00000071894	CPSF1	cleavage and polyadenylation specific factor 1	protein_coding	29894	0.00591163
121	ENSG00000072071	ADGRL1	adhesion G protein-coupled receptor L1	protein_coding	22859	0.00641237
122	ENSG00000072958	AP1M1	adaptor related protein complex 1 subunit mu 1	protein_coding	8907	0.0219379
123	ENSG00000073009	NA	NA	NA	NA	0.0168911
124	ENSG00000073050	XRCC1	X-ray repair cross complementing 1	protein_coding	7515	0.012411
125	ENSG00000073111	MCM2	minichromosome maintenance complex component 2	protein_coding	4171	0.0109664
126	ENSG00000073150	PANX2	pannexin 2	protein_coding	56666	0.003434
127	ENSG00000073350	LLGL2	LLGL scribble cell polarity complex component 2	protein_coding	3993	0.00372437
128	ENSG00000073861	TBX21	T-box transcription factor 21	protein_coding	30009	0.0496846
129	ENSG00000074319	TSG101	tumor susceptibility 101	protein_coding	7251	0.0174014
130	ENSG00000075399	VPS9D1	VPS9 domain containing 1	protein_coding	9605	0.00311624
131	ENSG00000075624	ACTB	actin beta	protein_coding	60	0.0082403
132	ENSG00000076826	CAMSAP3	calmodulin regulated spectrin associated protein family member 3	protein_coding	57662	0.0183173
133	ENSG00000076924	XAB2	XPA binding protein 2	protein_coding	56949	0.000689432
134	ENSG00000076984	MAP2K7	mitogen-activated protein kinase kinase 7	protein_coding	5609	0.0022339
135	ENSG00000077279	DCX	doublecortin	protein_coding	1641	0.00256243
136	ENSG00000077463	SIRT6	sirtuin 6	protein_coding	51548	0.0303843
137	ENSG00000077800	FKBP6	FKBP prolyl isomerase family member 6 (inactive)	protein_coding	8468	0.0367079
138	ENSG00000078269	SYNJ2	synaptojanin 2	protein_coding	8871	0.0368499
139	ENSG00000078295	ADCY2	adenylate cyclase 2	protein_coding	108	0.0132169
140	ENSG00000078808	SDF4	stromal cell derived factor 4	protein_coding	51150	0.0465768
141	ENSG00000078814	MYH7B	myosin heavy chain 7B	protein_coding	57644	0.0145352
142	ENSG00000078902	TOLLIP	toll interacting protein	protein_coding	54472	0.0428033
143	ENSG00000079102	RUNX1T1	RUNX1 partner transcriptional co-repressor 1	protein_coding	862	0.00556736
144	ENSG00000079277	MKNK1	MAPK interacting serine/threonine kinase 1	protein_coding	8569	0.0424113
145	ENSG00000079432	CIC	capicua transcriptional repressor	protein_coding	23152	0.00908594
146	ENSG00000079616	KIF22	kinesin family member 22	protein_coding	3835	0.0217235
147	ENSG00000079819	EPB41L2	erythrocyte membrane protein band 4.1 like 2	protein_coding	2037	0.0358687
148	ENSG00000079999	KEAP1	kelch like ECH associated protein 1	protein_coding	9817	0.0200314
149	ENSG00000080189	SLC35C2	solute carrier family 35 member C2	protein_coding	51006	0.0482494
150	ENSG00000080298	RFX3	regulatory factor X3	protein_coding	5991	0.00210404
151	ENSG00000080608	PUM3	pumilio RNA binding family member 3	protein_coding	9933	0.03093
152	ENSG00000080822	CLDND1	claudin domain containing 1	protein_coding	56650	0.0151612
153	ENSG00000081177	EXD2	exonuclease 3'-5' domain containing 2	protein_coding	55218	0.0226277
154	ENSG00000081277	PKP1	plakophilin 1	protein_coding	5317	0.00874953
155	ENSG00000081692	JMJD4	jumonji domain containing 4	protein_coding	65094	0.00425317
156	ENSG00000081985	IL12RB2	interleukin 12 receptor subunit beta 2	protein_coding	3595	0.0176365
157	ENSG00000082126	MPP4	membrane palmitoylated protein 4	protein_coding	58538	0.0301012
158	ENSG00000082293	COL19A1	collagen type XIX alpha 1 chain	protein_coding	1310	0.0443932
159	ENSG00000082512	TRAF5	TNF receptor associated factor 5	protein_coding	7188	0.0407889
160	ENSG00000082805	ERC1	ELKS/RAB6-interacting/CAST family member 1	protein_coding	23085	0.0435663
161	ENSG00000084628	NKAIN1	sodium/potassium transporting ATPase interacting 1	protein_coding	79570	0.0215373
162	ENSG00000085644	ZNF213	zinc finger protein 213	protein_coding	7760	0.0303657
163	ENSG00000085733	CTTN	cortactin	protein_coding	2017	0.0202594
164	ENSG00000085998	POMGNT1	protein O-linked mannose N-acetylglucosaminyltransferase 1 (beta 1,2-)	protein_coding	55624	0.0238242
165	ENSG00000086205	FOLH1	folate hydrolase 1	protein_coding	2346	0.0114855
166	ENSG00000086619	ERO1B	endoplasmic reticulum oxidoreductase 1 beta	protein_coding	56605	0.0439717
167	ENSG00000087085	ACHE	acetylcholinesterase (Cartwright blood group)	protein_coding	43	0.00444497
168	ENSG00000087157	PGS1	phosphatidylglycerophosphate synthase 1	protein_coding	9489	0.00224455
169	ENSG00000087274	ADD1	adducin 1	protein_coding	118	0.00039768
170	ENSG00000088256	GNA11	G protein subunit alpha 11	protein_coding	2767	8.69847e-05
171	ENSG00000088448	ANKRD10	ankyrin repeat domain 10	protein_coding	55608	0.0412882
172	ENSG00000088682	COQ9	coenzyme Q9	protein_coding	57017	0.0406115
173	ENSG00000088756	ARHGAP28	Rho GTPase activating protein 28	protein_coding	79822	0.015491
174	ENSG00000088766	CRLS1	cardiolipin synthase 1	protein_coding	54675	0.0463751
175	ENSG00000088881	EBF4	EBF family member 4	protein_coding	57593	0.00559238
176	ENSG00000089094	KDM2B	lysine demethylase 2B	protein_coding	84678	0.0265519
177	ENSG00000089486	CDIP1	cell death inducing p53 target 1	protein_coding	29965	0.00347862
178	ENSG00000090060	PAPOLA	poly(A) polymerase alpha	protein_coding	10914	0.000759383
179	ENSG00000090097	PCBP4	poly(rC) binding protein 4	protein_coding	57060	0.0164227
180	ENSG00000090447	TFAP4	transcription factor AP-4	protein_coding	7023	0.0133263
181	ENSG00000090487	SPG21	SPG21 abhydrolase domain containing, maspardin	protein_coding	51324	0.0378207
182	ENSG00000090539	CHRD	chordin	protein_coding	8646	0.0294012
183	ENSG00000090565	RAB11FIP3	RAB11 family interacting protein 3	protein_coding	9727	0.0122239
184	ENSG00000090581	GNPTG	N-acetylglucosamine-1-phosphate transferase subunit gamma	protein_coding	84572	0.000110284
185	ENSG00000090615	GOLGA3	golgin A3	protein_coding	2802	0.0200768
186	ENSG00000091106	NLRC4	NLR family CARD domain containing 4	protein_coding	58484	0.0488046
187	ENSG00000091536	MYO15A	myosin XVA	protein_coding	51168	0.0455135
188	ENSG00000091831	ESR1	estrogen receptor 1	protein_coding	2099	0.00449375
189	ENSG00000092098	RNF31	ring finger protein 31	protein_coding	55072	0.00546644
190	ENSG00000092758	COL9A3	collagen type IX alpha 3 chain	protein_coding	1299	0.0356978
191	ENSG00000092964	DPYSL2	dihydropyrimidinase like 2	protein_coding	1808	0.0158079
192	ENSG00000099139	PCSK5	proprotein convertase subtilisin/kexin type 5	protein_coding	5125	0.00928303
193	ENSG00000099308	MAST3	microtubule associated serine/threonine kinase 3	protein_coding	23031	0.0310166
194	ENSG00000099330	OCEL1	occludin/ELL domain containing 1	protein_coding	79629	0.0226044
195	ENSG00000099365	STX1B	syntaxin 1B	protein_coding	112755	0.023348
196	ENSG00000099785	MARCHF2	membrane associated ring-CH-type finger 2	protein_coding	51257	0.0048018
197	ENSG00000099814	CEP170B	centrosomal protein 170B	protein_coding	283638	0.000269401
198	ENSG00000099817	POLR2E	RNA polymerase II, I and III subunit E	protein_coding	5434	0.0399338
199	ENSG00000099821	POLRMT	RNA polymerase mitochondrial	protein_coding	5442	0.0002125
200	ENSG00000099822	HCN2	hyperpolarization activated cyclic nucleotide gated potassium and sodium channel 2	protein_coding	610	0.000101033
201	ENSG00000099834	CDHR5	cadherin related family member 5	protein_coding	53841	0.0200346
202	ENSG00000099864	PALM	paralemmin	protein_coding	5064	0.00721646
203	ENSG00000099866	MADCAM1	mucosal vascular addressin cell adhesion molecule 1	protein_coding	8174	0.00876631
204	ENSG00000099904	ZDHHC8	zinc finger DHHC-type palmitoyltransferase 8	protein_coding	29801	0.000247773
205	ENSG00000099949	LZTR1	leucine zipper like transcription regulator 1	protein_coding	8216	0.0371942
206	ENSG00000099957	P2RX6	purinergic receptor P2X 6	protein_coding	9127	0.00331801
207	ENSG00000099991	CABIN1	calcineurin binding protein 1	protein_coding	23523	0.0019512
208	ENSG00000100014	SPECC1L	sperm antigen with calponin homology and coiled-coil domains 1 like	protein_coding	23384	0.0448059
209	ENSG00000100023	PPIL2	peptidylprolyl isomerase like 2	protein_coding	23759	0.0484819
210	ENSG00000100027	YPEL1	yippee like 1	protein_coding	29799	0.0455816
211	ENSG00000100034	PPM1F	protein phosphatase, Mg2+/Mn2+ dependent 1F	protein_coding	9647	0.0151696
212	ENSG00000100036	SLC35E4	solute carrier family 35 member E4	protein_coding	339665	0.0237425
213	ENSG00000100083	GGA1	golgi associated, gamma adaptin ear containing, ARF binding protein 1	protein_coding	26088	0.00330616
214	ENSG00000100142	POLR2F	RNA polymerase II, I and III subunit F	protein_coding	5435	0.00763425
215	ENSG00000100146	SOX10	SRY-box transcription factor 10	protein_coding	6663	0.0212056
216	ENSG00000100150	DEPDC5	DEP domain containing 5, GATOR1 subcomplex subunit	protein_coding	9681	0.0188198
217	ENSG00000100151	PICK1	protein interacting with PRKCA 1	protein_coding	9463	0.000602921
218	ENSG00000100241	SBF1	SET binding factor 1	protein_coding	6305	1.59419e-05
219	ENSG00000100263	RHBDD3	rhomboid domain containing 3	protein_coding	25807	0.0120673
220	ENSG00000100280	AP1B1	adaptor related protein complex 1 subunit beta 1	protein_coding	162	0.029362
221	ENSG00000100284	TOM1	target of myb1 membrane trafficking protein	protein_coding	10043	0.0050408
222	ENSG00000100288	CHKB	choline kinase beta	protein_coding	1120	0.00387691
223	ENSG00000100304	TTLL12	tubulin tyrosine ligase like 12	protein_coding	23170	7.75657e-06
224	ENSG00000100307	CBX7	chromobox 7	protein_coding	23492	0.0306686
225	ENSG00000100341	PNPLA5	patatin like phospholipase domain containing 5	protein_coding	150379	0.0396261
226	ENSG00000100346	CACNA1I	calcium voltage-gated channel subunit alpha1 I	protein_coding	8911	0.00271667
227	ENSG00000100360	IFT27	intraflagellar transport 27	protein_coding	11020	0.0163166
228	ENSG00000100364	KIAA0930	KIAA0930	protein_coding	23313	0.0148884
229	ENSG00000100399	CHADL	chondroadherin like	protein_coding	150356	0.0167892
230	ENSG00000100403	ZC3H7B	zinc finger CCCH-type containing 7B	protein_coding	23264	2.48097e-05
231	ENSG00000100416	TRMU	tRNA mitochondrial 2-thiouridylase	protein_coding	55687	0.0364806
232	ENSG00000100592	DAAM1	dishevelled associated activator of morphogenesis 1	protein_coding	23002	0.00578918
233	ENSG00000100596	SPTLC2	serine palmitoyltransferase long chain base subunit 2	protein_coding	9517	0.00950965
234	ENSG00000100604	CHGA	chromogranin A	protein_coding	1113	0.0149756
235	ENSG00000100605	ITPK1	inositol-tetrakisphosphate 1-kinase	protein_coding	3705	0.00214799
236	ENSG00000100726	TELO2	telomere maintenance 2	protein_coding	9894	0.00647295
237	ENSG00000100823	APEX1	apurinic/apyrimidinic endodeoxyribonuclease 1	protein_coding	328	0.0445698
238	ENSG00000100842	EFS	embryonal Fyn-associated substrate	protein_coding	10278	0.0201037
239	ENSG00000100884	CPNE6	copine 6	protein_coding	9362	0.0205271
240	ENSG00000100888	CHD8	chromodomain helicase DNA binding protein 8	protein_coding	57680	0.0205809
241	ENSG00000101049	SGK2	serum/glucocorticoid regulated kinase 2	protein_coding	10110	0.0226004
242	ENSG00000101180	HRH3	histamine receptor H3	protein_coding	11255	0.00207549
243	ENSG00000101181	MTG2	mitochondrial ribosome associated GTPase 2	protein_coding	26164	0.0192258
244	ENSG00000101199	ARFGAP1	ADP ribosylation factor GTPase activating protein 1	protein_coding	55738	0.000139095
245	ENSG00000101210	EEF1A2	eukaryotic translation elongation factor 1 alpha 2	protein_coding	1917	0.00442731
246	ENSG00000101216	GMEB2	glucocorticoid modulatory element binding protein 2	protein_coding	26205	0.0302899
247	ENSG00000101246	ARFRP1	ADP ribosylation factor related protein 1	protein_coding	10139	0.000519148
248	ENSG00000101280	ANGPT4	angiopoietin 4	protein_coding	51378	0.0190227
249	ENSG00000101298	SNPH	syntaphilin	protein_coding	9751	0.00734537
250	ENSG00000101412	E2F1	E2F transcription factor 1	protein_coding	1869	0.0105448
251	ENSG00000101695	RNF125	ring finger protein 125	protein_coding	54941	0.0374109
252	ENSG00000101811	CSTF2	cleavage stimulation factor subunit 2	protein_coding	1478	0.0453952
253	ENSG00000101940	WDR13	WD repeat domain 13	protein_coding	64743	0.00148317
254	ENSG00000102349	KLF8	Kruppel like factor 8	protein_coding	11279	0.0161762
255	ENSG00000102445	RUBCNL	rubicon like autophagy enhancer	protein_coding	80183	0.0248137
256	ENSG00000102786	INTS6	integrator complex subunit 6	protein_coding	26512	0.023412
257	ENSG00000102858	MGRN1	mahogunin ring finger 1	protein_coding	23295	0.0298963
258	ENSG00000102870	ZNF629	zinc finger protein 629	protein_coding	23361	0.0104104
259	ENSG00000102871	TRADD	TNFRSF1A associated via death domain	protein_coding	8717	0.000408454
260	ENSG00000102882	MAPK3	mitogen-activated protein kinase 3	protein_coding	5595	0.00261976
261	ENSG00000102890	ELMO3	engulfment and cell motility 3	protein_coding	79767	0.00125697
262	ENSG00000102934	PLLP	plasmolipin	protein_coding	51090	0.0223137
263	ENSG00000102977	ACD	ACD shelterin complex subunit and telomerase recruitment factor	protein_coding	65057	0.049827
264	ENSG00000103043	VAC14	VAC14 component of PIKFYVE complex	protein_coding	55697	0.00428445
265	ENSG00000103047	TANGO6	transport and golgi organization 6 homolog	protein_coding	79613	0.0461752
266	ENSG00000103089	FA2H	fatty acid 2-hydroxylase	protein_coding	79152	0.0262234
267	ENSG00000103126	AXIN1	axin 1	protein_coding	8312	0.0307924
268	ENSG00000103174	NAGPA	N-acetylglucosamine-1-phosphodiester alpha-N-acetylglucosaminidase	protein_coding	51172	0.00801821
269	ENSG00000103175	WFDC1	WAP four-disulfide core domain 1	protein_coding	58189	0.00181145
270	ENSG00000103197	TSC2	TSC complex subunit 2	protein_coding	7249	0.00892292
271	ENSG00000103199	ZNF500	zinc finger protein 500	protein_coding	26048	0.00151821
272	ENSG00000103245	CIAO3	cytosolic iron-sulfur assembly component 3	protein_coding	64428	0.0283051
273	ENSG00000103249	CLCN7	chloride voltage-gated channel 7	protein_coding	1186	0.00336177
274	ENSG00000103264	FBXO31	F-box protein 31	protein_coding	79791	0.00232818
275	ENSG00000103269	RHBDL1	rhomboid like 1	protein_coding	9028	0.0197785
276	ENSG00000103275	UBE2I	ubiquitin conjugating enzyme E2 I	protein_coding	7329	0.000111974
277	ENSG00000103326	CAPN15	calpain 15	protein_coding	6650	0.00632308
278	ENSG00000103381	CPPED1	calcineurin like phosphoesterase domain containing 1	protein_coding	55313	0.0286351
279	ENSG00000103534	TMC5	transmembrane channel like 5	protein_coding	79838	0.0468813
280	ENSG00000103653	CSK	C-terminal Src kinase	protein_coding	1445	0.0300025
281	ENSG00000104427	ZC2HC1A	zinc finger C2HC-type containing 1A	protein_coding	51101	0.0368636
282	ENSG00000104432	IL7	interleukin 7	protein_coding	3574	0.00879401
283	ENSG00000104524	PYCR3	pyrroline-5-carboxylate reductase 3	protein_coding	65263	0.000909377
284	ENSG00000104529	EEF1D	eukaryotic translation elongation factor 1 delta	protein_coding	1936	0.00869277
285	ENSG00000104824	HNRNPL	heterogeneous nuclear ribonucleoprotein L	protein_coding	3191	0.0288333
286	ENSG00000104852	SNRNP70	small nuclear ribonucleoprotein U1 subunit 70	protein_coding	6625	0.026207
287	ENSG00000104853	CLPTM1	CLPTM1 regulator of GABA type A receptor forward trafficking	protein_coding	1209	0.00142432
288	ENSG00000104859	CLASRP	CLK4 associating serine/arginine rich protein	protein_coding	11129	0.0462561
289	ENSG00000104866	PPP1R37	protein phosphatase 1 regulatory subunit 37	protein_coding	284352	0.00126657
290	ENSG00000104880	ARHGEF18	Rho/Rac guanine nucleotide exchange factor 18	protein_coding	23370	0.000175613
291	ENSG00000104938	CLEC4M	C-type lectin domain family 4 member M	protein_coding	10332	0.0153847
292	ENSG00000104960	PTOV1	PTOV1 extended AT-hook containing adaptor protein	protein_coding	53635	0.00392213
293	ENSG00000104969	SGTA	small glutamine rich tetratricopeptide repeat containing alpha	protein_coding	6449	0.000363564
294	ENSG00000104973	MED25	mediator complex subunit 25	protein_coding	81857	0.00359878
295	ENSG00000104976	SNAPC2	small nuclear RNA activating complex polypeptide 2	protein_coding	6618	0.0119559
296	ENSG00000105127	AKAP8	A-kinase anchoring protein 8	protein_coding	10270	0.0103569
297	ENSG00000105204	DYRK1B	dual specificity tyrosine phosphorylation regulated kinase 1B	protein_coding	9149	0.00011605
298	ENSG00000105229	PIAS4	protein inhibitor of activated STAT 4	protein_coding	51588	0.00118368
299	ENSG00000105298	CACTIN	cactin, spliceosome C complex subunit	protein_coding	58509	0.00309029
300	ENSG00000105325	FZR1	fizzy and cell division cycle 20 related 1	protein_coding	51343	2.20647e-05
301	ENSG00000105429	MEGF8	multiple EGF like domains 8	protein_coding	1954	0.000423011
302	ENSG00000105438	KDELR1	KDEL endoplasmic reticulum protein retention receptor 1	protein_coding	10945	0.00472874
303	ENSG00000105447	GRWD1	glutamate rich WD repeat containing 1	protein_coding	83743	0.03001
304	ENSG00000105492	SIGLEC6	sialic acid binding Ig like lectin 6	protein_coding	946	0.0365202
305	ENSG00000105514	RAB3D	RAB3D, member RAS oncogene family	protein_coding	9545	0.0159462
306	ENSG00000105519	CAPS	calcyphosine	protein_coding	828	0.00449385
307	ENSG00000105520	PLPPR2	phospholipid phosphatase related 2	protein_coding	64748	0.0253567
308	ENSG00000105556	MIER2	MIER family member 2	protein_coding	54531	0.00697365
309	ENSG00000105610	KLF1	Kruppel like factor 1	protein_coding	10661	0.0116636
310	ENSG00000105613	MAST1	microtubule associated serine/threonine kinase 1	protein_coding	22983	0.0144221
311	ENSG00000105642	KCNN1	potassium calcium-activated channel subfamily N member 1	protein_coding	3780	0.0016392
312	ENSG00000105656	ELL	elongation factor for RNA polymerase II	protein_coding	8178	0.0382894
313	ENSG00000105662	CRTC1	CREB regulated transcription coactivator 1	protein_coding	23373	0.0166596
314	ENSG00000105669	COPE	COPI coat complex subunit epsilon	protein_coding	11316	0.00202942
315	ENSG00000105695	MAG	myelin associated glycoprotein	protein_coding	4099	0.00704654
316	ENSG00000105698	USF2	upstream transcription factor 2, c-fos interacting	protein_coding	7392	0.000299184
317	ENSG00000105699	LSR	lipolysis stimulated lipoprotein receptor	protein_coding	51599	0.0452082
318	ENSG00000105700	KXD1	KxDL motif containing 1	protein_coding	79036	0.0222075
319	ENSG00000105701	FKBP8	FKBP prolyl isomerase 8	protein_coding	23770	0.0124416
320	ENSG00000105711	SCN1B	sodium voltage-gated channel beta subunit 1	protein_coding	6324	0.000937379
321	ENSG00000105723	GSK3A	glycogen synthase kinase 3 alpha	protein_coding	2931	0.00552851
322	ENSG00000105963	ADAP1	ArfGAP with dual PH domains 1	protein_coding	11033	0.00017132
323	ENSG00000105968	H2AZ2	H2A.Z variant histone 2	protein_coding	94239	0.0380846
324	ENSG00000106009	BRAT1	BRCA1 associated ATM activator 1	protein_coding	221927	0.0393084
325	ENSG00000106012	IQCE	IQ motif containing E	protein_coding	23288	0.000908531
326	ENSG00000106123	EPHB6	EPH receptor B6	protein_coding	2051	0.00676087
327	ENSG00000106266	SNX8	sorting nexin 8	protein_coding	29886	0.00213811
328	ENSG00000106330	MOSPD3	motile sperm domain containing 3	protein_coding	64598	0.0293146
329	ENSG00000106348	IMPDH1	inosine monophosphate dehydrogenase 1	protein_coding	3614	0.0377843
330	ENSG00000106483	SFRP4	secreted frizzled related protein 4	protein_coding	6424	0.021256
331	ENSG00000106638	TBL2	transducin beta like 2	protein_coding	26608	0.0300341
332	ENSG00000106665	CLIP2	CAP-Gly domain containing linker protein 2	protein_coding	7461	0.000558565
333	ENSG00000106683	LIMK1	LIM domain kinase 1	protein_coding	3984	0.000721053
334	ENSG00000106992	AK1	adenylate kinase 1	protein_coding	203	0.0112013
335	ENSG00000107020	PLGRKT	plasminogen receptor with a C-terminal lysine	protein_coding	55848	0.0470549
336	ENSG00000107021	TBC1D13	TBC1 domain family member 13	protein_coding	54662	0.00353973
337	ENSG00000107036	RIC1	RIC1 homolog, RAB6A GEF complex partner 1	protein_coding	57589	0.00365206
338	ENSG00000107077	KDM4C	lysine demethylase 4C	protein_coding	23081	0.0108062
339	ENSG00000107331	ABCA2	ATP binding cassette subfamily A member 2	protein_coding	20	0.00339776
340	ENSG00000107362	ABHD17B	abhydrolase domain containing 17B, depalmitoylase	protein_coding	51104	0.00100132
341	ENSG00000107566	ERLIN1	ER lipid raft associated 1	protein_coding	10613	0.00334118
342	ENSG00000107672	NSMCE4A	NSE4 homolog A, SMC5-SMC6 complex component	protein_coding	54780	0.027571
343	ENSG00000107731	UNC5B	unc-5 netrin receptor B	protein_coding	219699	0.0192063
344	ENSG00000107742	SPOCK2	SPARC (osteonectin), cwcv and kazal like domains proteoglycan 2	protein_coding	9806	0.0183472
345	ENSG00000107816	LZTS2	leucine zipper tumor suppressor 2	protein_coding	84445	0.00242767
346	ENSG00000107902	LHPP	phospholysine phosphohistidine inorganic pyrophosphate phosphatase	protein_coding	64077	0.0381778
347	ENSG00000107954	NEURL1	neuralized E3 ubiquitin protein ligase 1	protein_coding	9148	0.000307464
348	ENSG00000108091	CCDC6	coiled-coil domain containing 6	protein_coding	8030	0.0239096
349	ENSG00000108107	RPL28	ribosomal protein L28	protein_coding	6158	0.00880287
350	ENSG00000108262	GIT1	GIT ArfGAP 1	protein_coding	28964	0.0447539
351	ENSG00000108272	NA	NA	NA	NA	0.0192396
352	ENSG00000108292	NA	NA	NA	NA	0.00521608
353	ENSG00000108349	CASC3	CASC3 exon junction complex subunit	protein_coding	22794	0.0282328
354	ENSG00000108379	WNT3	Wnt family member 3	protein_coding	7473	0.0196195
355	ENSG00000108387	SEPTIN4	septin 4	protein_coding	5414	0.018739
356	ENSG00000108469	RECQL5	RecQ like helicase 5	protein_coding	9400	0.00516352
357	ENSG00000108784	NAGLU	N-acetyl-alpha-glucosaminidase	protein_coding	4669	0.0390364
358	ENSG00000108785	HSD17B1P1	hydroxysteroid 17-beta dehydrogenase 1 pseudogene 1	unprocessed_pseudogene	NA	0.00630025
359	ENSG00000108840	HDAC5	histone deacetylase 5	protein_coding	10014	0.0276947
360	ENSG00000108950	FAM20A	FAM20A golgi associated secretory pathway pseudokinase	protein_coding	54757	0.0390742
361	ENSG00000108963	DPH1	diphthamide biosynthesis 1	protein_coding	1801	0.0356431
362	ENSG00000109089	CDR2L	cerebellar degeneration related protein 2 like	protein_coding	30850	0.011266
363	ENSG00000109424	UCP1	uncoupling protein 1	protein_coding	7350	0.0115734
364	ENSG00000109576	AADAT	aminoadipate aminotransferase	protein_coding	51166	0.00176492
365	ENSG00000109736	MFSD10	major facilitator superfamily domain containing 10	protein_coding	10227	0.0393843
366	ENSG00000109794	FAM149A	family with sequence similarity 149 member A	protein_coding	25854	0.0149259
367	ENSG00000109927	TECTA	tectorin alpha	protein_coding	7007	0.00850639
368	ENSG00000110025	SNX15	sorting nexin 15	protein_coding	29907	0.00299832
369	ENSG00000110046	ATG2A	autophagy related 2A	protein_coding	23130	0.00102674
370	ENSG00000110108	TMEM109	transmembrane protein 109	protein_coding	79073	0.000302343
371	ENSG00000110237	ARHGEF17	Rho guanine nucleotide exchange factor 17	protein_coding	9828	0.000540851
372	ENSG00000110395	CBL	Cbl proto-oncogene	protein_coding	867	0.00253071
373	ENSG00000110400	NECTIN1	nectin cell adhesion molecule 1	protein_coding	5818	0.0153914
374	ENSG00000110693	SOX6	SRY-box transcription factor 6	protein_coding	55553	0.00227976
375	ENSG00000110697	PITPNM1	phosphatidylinositol transfer protein membrane associated 1	protein_coding	9600	0.000733336
376	ENSG00000110786	PTPN5	protein tyrosine phosphatase non-receptor type 5	protein_coding	84867	0.0408708
377	ENSG00000110888	CAPRIN2	caprin family member 2	protein_coding	65981	0.0206148
378	ENSG00000111077	TNS2	tensin 2	protein_coding	23371	0.0239413
379	ENSG00000111203	ITFG2	integrin alpha FG-GAP repeat containing 2	protein_coding	55846	0.0120971
380	ENSG00000111224	PARP11	poly(ADP-ribose) polymerase family member 11	protein_coding	57097	0.0113392
381	ENSG00000111261	MANSC1	MANSC domain containing 1	protein_coding	54682	0.0398878
382	ENSG00000111276	CDKN1B	cyclin dependent kinase inhibitor 1B	protein_coding	1027	0.00557612
383	ENSG00000111834	RSPH4A	radial spoke head component 4A	protein_coding	345895	0.0345932
384	ENSG00000111913	RIPOR2	RHO family interacting cell polarization regulator 2	protein_coding	9750	0.0385534
385	ENSG00000112053	SLC26A8	solute carrier family 26 member 8	protein_coding	116369	0.0442649
386	ENSG00000112232	KHDRBS2	KH RNA binding domain containing, signal transduction associated 2	protein_coding	202559	0.0454
387	ENSG00000112234	FBXL4	F-box and leucine rich repeat protein 4	protein_coding	26235	0.0227961
388	ENSG00000112242	E2F3	E2F transcription factor 3	protein_coding	1871	0.00443809
389	ENSG00000112245	PTP4A1	protein tyrosine phosphatase 4A1	protein_coding	7803	0.026422
390	ENSG00000112308	C6orf62	chromosome 6 open reading frame 62	protein_coding	81688	0.04935
391	ENSG00000112541	PDE10A	phosphodiesterase 10A	protein_coding	10846	0.039621
392	ENSG00000112576	CCND3	cyclin D3	protein_coding	896	0.000461056
393	ENSG00000112679	DUSP22	dual specificity phosphatase 22	protein_coding	56940	0.0395026
394	ENSG00000112699	GMDS	GDP-mannose 4,6-dehydratase	protein_coding	2762	0.000107853
395	ENSG00000112742	TTK	TTK protein kinase	protein_coding	7272	0.0499427
396	ENSG00000113119	TMCO6	transmembrane and coiled-coil domains 6	protein_coding	55374	0.0466426
397	ENSG00000113263	ITK	IL2 inducible T cell kinase	protein_coding	3702	0.0372088
398	ENSG00000113645	WWC1	WW and C2 domain containing 1	protein_coding	23286	0.0190209
399	ENSG00000113657	DPYSL3	dihydropyrimidinase like 3	protein_coding	1809	0.00305727
400	ENSG00000113716	HMGXB3	HMG-box containing 3	protein_coding	22993	0.00618401
401	ENSG00000113763	UNC5A	unc-5 netrin receptor A	protein_coding	90249	0.00955656
402	ENSG00000113805	CNTN3	contactin 3	protein_coding	5067	0.013664
403	ENSG00000113924	HGD	homogentisate 1,2-dioxygenase	protein_coding	3081	0.0432546
404	ENSG00000114019	AMOTL2	angiomotin like 2	protein_coding	51421	0.00239573
405	ENSG00000114349	GNAT1	G protein subunit alpha transducin 1	protein_coding	2779	0.0420968
406	ENSG00000114547	ROPN1B	rhophilin associated tail protein 1B	protein_coding	152015	0.0202076
407	ENSG00000114650	SCAP	SREBF chaperone	protein_coding	22937	0.00443425
408	ENSG00000114853	ZBTB47	zinc finger and BTB domain containing 47	protein_coding	92999	0.00854436
409	ENSG00000114902	SPCS1	signal peptidase complex subunit 1	protein_coding	28972	0.0470442
410	ENSG00000115073	ACTR1B	actin related protein 1B	protein_coding	10120	0.0102798
411	ENSG00000115204	MPV17	mitochondrial inner membrane protein MPV17	protein_coding	4358	0.036328
412	ENSG00000115266	APC2	APC regulator of WNT signaling pathway 2	protein_coding	10297	0.00172985
413	ENSG00000115268	RPS15	ribosomal protein S15	protein_coding	6209	0.0185111
414	ENSG00000115286	NDUFS7	NADH:ubiquinone oxidoreductase core subunit S7	protein_coding	374291	0.00378635
415	ENSG00000115657	ABCB6	ATP binding cassette subfamily B member 6 (Langereis blood group)	protein_coding	10058	0.00433808
416	ENSG00000115825	PRKD3	protein kinase D3	protein_coding	23683	0.032893
417	ENSG00000115896	PLCL1	phospholipase C like 1 (inactive)	protein_coding	5334	0.0038004
418	ENSG00000115998	C2orf42	chromosome 2 open reading frame 42	protein_coding	54980	0.0440209
419	ENSG00000116147	TNR	tenascin R	protein_coding	7143	0.00732693
420	ENSG00000116260	QSOX1	quiescin sulfhydryl oxidase 1	protein_coding	5768	0.00197424
421	ENSG00000116353	MECR	mitochondrial trans-2-enoyl-CoA reductase	protein_coding	51102	0.021752
422	ENSG00000116584	ARHGEF2	Rho/Rac guanine nucleotide exchange factor 2	protein_coding	9181	0.0037759
423	ENSG00000116685	KIAA2013	KIAA2013	protein_coding	90231	0.00305148
424	ENSG00000116786	PLEKHM2	pleckstrin homology and RUN domain containing M2	protein_coding	23207	0.0396817
425	ENSG00000116833	NR5A2	nuclear receptor subfamily 5 group A member 2	protein_coding	2494	0.0371759
426	ENSG00000116871	MAP7D1	MAP7 domain containing 1	protein_coding	55700	2.50005e-05
427	ENSG00000116883	NA	NA	NA	NA	0.023845
428	ENSG00000117262	GPR89A	G protein-coupled receptor 89A	protein_coding	653519	0.0494465
429	ENSG00000117289	NA	NA	NA	NA	0.0168538
430	ENSG00000117394	SLC2A1	solute carrier family 2 member 1	protein_coding	6513	0.0291422
431	ENSG00000117523	PRRC2C	proline rich coiled-coil 2C	protein_coding	23215	0.0150954
432	ENSG00000117724	CENPF	centromere protein F	protein_coding	1063	0.0380347
433	ENSG00000117984	CTSD	cathepsin D	protein_coding	1509	0.000149482
434	ENSG00000118298	CA14	carbonic anhydrase 14	protein_coding	23632	0.00494639
435	ENSG00000118492	ADGB	androglobin	protein_coding	79747	0.00824806
436	ENSG00000118495	PLAGL1	PLAG1 like zinc finger 1	protein_coding	5325	0.0423953
437	ENSG00000118513	MYB	MYB proto-oncogene, transcription factor	protein_coding	4602	0.0401562
438	ENSG00000118900	UBN1	ubinuclein 1	protein_coding	29855	0.0213604
439	ENSG00000119004	CYP20A1	cytochrome P450 family 20 subfamily A member 1	protein_coding	57404	0.0260756
440	ENSG00000119227	PIGZ	phosphatidylinositol glycan anchor biosynthesis class Z	protein_coding	80235	0.0426506
441	ENSG00000119283	TRIM67	tripartite motif containing 67	protein_coding	440730	0.00382302
442	ENSG00000119314	PTBP3	polypyrimidine tract binding protein 3	protein_coding	9991	0.0043836
443	ENSG00000119509	INVS	inversin	protein_coding	27130	0.013675
444	ENSG00000119559	C19orf25	chromosome 19 open reading frame 25	protein_coding	148223	0.0153235
445	ENSG00000119669	IRF2BPL	interferon regulatory factor 2 binding protein like	protein_coding	64207	0.0186926
446	ENSG00000119689	DLST	dihydrolipoamide S-succinyltransferase	protein_coding	1743	0.0322684
447	ENSG00000119771	KLHL29	kelch like family member 29	protein_coding	114818	0.0187593
448	ENSG00000119820	YIPF4	Yip1 domain family member 4	protein_coding	84272	0.0312162
449	ENSG00000120029	ARMH3	armadillo like helical domain containing 3	protein_coding	79591	0.0151083
450	ENSG00000120049	KCNIP2	potassium voltage-gated channel interacting protein 2	protein_coding	30819	0.0392311
451	ENSG00000120253	NUP43	nucleoporin 43	protein_coding	348995	0.0101198
452	ENSG00000120457	KCNJ5	potassium inwardly rectifying channel subfamily J member 5	protein_coding	3762	0.0214995
453	ENSG00000120669	SOHLH2	spermatogenesis and oogenesis specific basic helix-loop-helix 2	protein_coding	54937	0.0372891
454	ENSG00000120725	SIL1	SIL1 nucleotide exchange factor	protein_coding	64374	0.0426395
455	ENSG00000120837	NFYB	nuclear transcription factor Y subunit beta	protein_coding	4801	0.0264615
456	ENSG00000120899	PTK2B	protein tyrosine kinase 2 beta	protein_coding	2185	0.0147535
457	ENSG00000120942	UBIAD1	UbiA prenyltransferase domain containing 1	protein_coding	29914	0.0224167
458	ENSG00000121068	TBX2	T-box transcription factor 2	protein_coding	6909	0.0291098
459	ENSG00000121446	RGSL1	regulator of G protein signaling like 1	protein_coding	353299	0.0440216
460	ENSG00000121653	MAPK8IP1	mitogen-activated protein kinase 8 interacting protein 1	protein_coding	9479	0.0360628
461	ENSG00000121680	PEX16	peroxisomal biogenesis factor 16	protein_coding	9409	0.037892
462	ENSG00000121753	ADGRB2	adhesion G protein-coupled receptor B2	protein_coding	576	0.00421031
463	ENSG00000121900	TMEM54	transmembrane protein 54	protein_coding	113452	0.0179353
464	ENSG00000122085	MTERF4	mitochondrial transcription termination factor 4	protein_coding	130916	0.0238274
465	ENSG00000122299	ZC3H7A	zinc finger CCCH-type containing 7A	protein_coding	29066	0.047157
466	ENSG00000122548	KIAA0087	KIAA0087 lncRNA	lncRNA	9808	0.0120375
467	ENSG00000122707	RECK	reversion inducing cysteine rich protein with kazal motifs	protein_coding	8434	0.0370323
468	ENSG00000122778	KIAA1549	KIAA1549	protein_coding	57670	0.0357504
469	ENSG00000122870	BICC1	BicC family RNA binding protein 1	protein_coding	80114	0.0150758
470	ENSG00000123159	GIPC1	GIPC PDZ domain containing family member 1	protein_coding	10755	0.0032133
471	ENSG00000123329	ARHGAP9	Rho GTPase activating protein 9	protein_coding	64333	0.00941336
472	ENSG00000123560	PLP1	proteolipid protein 1	protein_coding	5354	0.0320844
473	ENSG00000123685	BATF3	basic leucine zipper ATF-like transcription factor 3	protein_coding	55509	0.0383826
474	ENSG00000123700	KCNJ2	potassium inwardly rectifying channel subfamily J member 2	protein_coding	3759	0.0402612
475	ENSG00000123989	CHPF	chondroitin polymerizing factor	protein_coding	79586	0.0103593
476	ENSG00000124103	FAM209A	family with sequence similarity 209 member A	protein_coding	200232	0.0239816
477	ENSG00000124134	KCNS1	potassium voltage-gated channel modifier subfamily S member 1	protein_coding	3787	0.0326436
478	ENSG00000124140	SLC12A5	solute carrier family 12 member 5	protein_coding	57468	0.0147014
479	ENSG00000124155	PIGT	phosphatidylinositol glycan anchor biosynthesis class T	protein_coding	51604	6.40005e-05
480	ENSG00000124226	RNF114	ring finger protein 114	protein_coding	55905	0.0358367
481	ENSG00000124251	TP53TG5	TP53 target 5	protein_coding	27296	0.0338707
482	ENSG00000124374	PAIP2B	poly(A) binding protein interacting protein 2B	protein_coding	400961	0.0359275
483	ENSG00000124429	POF1B	POF1B actin binding protein	protein_coding	79983	0.025662
484	ENSG00000124587	PEX6	peroxisomal biogenesis factor 6	protein_coding	5190	0.00931609
485	ENSG00000124831	LRRFIP1	LRR binding FLII interacting protein 1	protein_coding	9208	0.0498075
486	ENSG00000124915	MYRF-AS1	MYRF antisense RNA 1	lncRNA	26070	0.0243484
487	ENSG00000125247	TMTC4	transmembrane O-mannosyltransferase targeting cadherins 4	protein_coding	84899	0.00141822
488	ENSG00000125378	BMP4	bone morphogenetic protein 4	protein_coding	652	0.00276863
489	ENSG00000125503	PPP1R12C	protein phosphatase 1 regulatory subunit 12C	protein_coding	54776	0.00502196
490	ENSG00000125505	MBOAT7	membrane bound O-acyltransferase domain containing 7	protein_coding	79143	0.00807604
491	ENSG00000125551	PLGLB2	plasminogen like B2	protein_coding	5342	0.00338686
492	ENSG00000125648	SLC25A23	solute carrier family 25 member 23	protein_coding	79085	0.00847232
493	ENSG00000125650	PSPN	persephin	protein_coding	5623	0.000840751
494	ENSG00000125686	MED1	mediator complex subunit 1	protein_coding	5469	0.015849
495	ENSG00000125741	OPA3	outer mitochondrial membrane lipid metabolism regulator OPA3	protein_coding	80207	0.000200207
496	ENSG00000125746	EML2	EMAP like 2	protein_coding	24139	0.00180332
497	ENSG00000125755	SYMPK	symplekin	protein_coding	8189	0.0109398
498	ENSG00000125817	CENPB	centromere protein B	protein_coding	1059	0.00548059
499	ENSG00000125841	NRSN2	neurensin 2	protein_coding	80023	0.0132629
500	ENSG00000125861	GFRA4	GDNF family receptor alpha 4	protein_coding	64096	0.0310895
501	ENSG00000125912	NCLN	nicalin	protein_coding	56926	0.0112023
502	ENSG00000125970	RALY	RALY heterogeneous nuclear ribonucleoprotein	protein_coding	22913	0.0179747
503	ENSG00000126062	TMEM115	transmembrane protein 115	protein_coding	11070	0.00512025
504	ENSG00000126217	MCF2L	MCF.2 cell line derived transforming sequence like	protein_coding	23263	0.0123207
505	ENSG00000126243	LRFN3	leucine rich repeat and fibronectin type III domain containing 3	protein_coding	79414	0.0326679
506	ENSG00000126254	RBM42	RNA binding motif protein 42	protein_coding	79171	0.00765843
507	ENSG00000126456	IRF3	interferon regulatory factor 3	protein_coding	3661	0.00678184
508	ENSG00000126460	PRRG2	proline rich and Gla domain 2	protein_coding	5639	0.0339678
509	ENSG00000126461	SCAF1	SR-related CTD associated factor 1	protein_coding	58506	0.000898678
510	ENSG00000126562	WNK4	WNK lysine deficient protein kinase 4	protein_coding	65266	0.0456822
511	ENSG00000126767	ELK1	ETS transcription factor ELK1	protein_coding	2002	0.0361949
512	ENSG00000126790	L3HYPDH	trans-L-3-hydroxyproline dehydratase	protein_coding	112849	0.0142269
513	ENSG00000126803	HSPA2	heat shock protein family A (Hsp70) member 2	protein_coding	3306	0.0112611
514	ENSG00000126860	EVI2A	ecotropic viral integration site 2A	protein_coding	2123	0.0443939
515	ENSG00000126878	AIF1L	allograft inflammatory factor 1 like	protein_coding	83543	0.0451739
516	ENSG00000126934	MAP2K2	mitogen-activated protein kinase kinase 2	protein_coding	5605	0.000524103
517	ENSG00000127328	RAB3IP	RAB3A interacting protein	protein_coding	117177	0.0453905
518	ENSG00000127526	SLC35E1	solute carrier family 35 member E1	protein_coding	79939	0.00815804
519	ENSG00000127616	SMARCA4	SWI/SNF related, matrix associated, actin dependent regulator of chromatin, subfamily a, member 4	protein_coding	6597	0.0379539
520	ENSG00000127663	KDM4B	lysine demethylase 4B	protein_coding	23030	0.0492001
521	ENSG00000127804	METTL16	methyltransferase like 16	protein_coding	79066	0.0360448
522	ENSG00000127838	PNKD	PNKD metallo-beta-lactamase domain containing	protein_coding	25953	0.019103
523	ENSG00000127903	ZNF835	zinc finger protein 835	protein_coding	90485	0.0104628
524	ENSG00000127955	GNAI1	G protein subunit alpha i1	protein_coding	2770	0.0353133
525	ENSG00000128011	LRFN1	leucine rich repeat and fibronectin type III domain containing 1	protein_coding	57622	0.00347676
526	ENSG00000128039	SRD5A3	steroid 5 alpha-reductase 3	protein_coding	79644	0.0406745
527	ENSG00000128159	TUBGCP6	tubulin gamma complex associated protein 6	protein_coding	85378	0.0232121
528	ENSG00000128242	GAL3ST1	galactose-3-O-sulfotransferase 1	protein_coding	9514	0.00473046
529	ENSG00000128268	MGAT3	beta-1,4-mannosyl-glycoprotein 4-beta-N-acetylglucosaminyltransferase	protein_coding	4248	4.44506e-05
530	ENSG00000128283	CDC42EP1	CDC42 effector protein 1	protein_coding	11135	0.0264111
531	ENSG00000128298	BAIAP2L2	BAR/IMD domain containing adaptor protein 2 like 2	protein_coding	80115	0.0101002
532	ENSG00000128408	RIBC2	RIB43A domain with coiled-coils 2	protein_coding	26150	0.00422555
533	ENSG00000128564	VGF	VGF nerve growth factor inducible	protein_coding	7425	0.0418585
534	ENSG00000129028	THAP10	THAP domain containing 10	protein_coding	56906	0.0421658
535	ENSG00000129194	SOX15	SRY-box transcription factor 15	protein_coding	6665	0.00692608
536	ENSG00000129250	KIF1C	kinesin family member 1C	protein_coding	10749	0.0323301
537	ENSG00000129292	PHF20L1	PHD finger protein 20 like 1	protein_coding	51105	0.0454084
538	ENSG00000129515	SNX6	sorting nexin 6	protein_coding	58533	0.0427665
539	ENSG00000129757	CDKN1C	cyclin dependent kinase inhibitor 1C	protein_coding	1028	0.0108627
540	ENSG00000129932	DOHH	deoxyhypusine hydroxylase	protein_coding	83475	0.0487549
541	ENSG00000129933	MAU2	MAU2 sister chromatid cohesion factor	protein_coding	23383	0.0191402
542	ENSG00000129968	ABHD17A	abhydrolase domain containing 17A, depalmitoylase	protein_coding	81926	0.000464789
543	ENSG00000130005	GAMT	guanidinoacetate N-methyltransferase	protein_coding	2593	0.0432176
544	ENSG00000130037	KCNA5	potassium voltage-gated channel subfamily A member 5	protein_coding	3741	0.0297983
545	ENSG00000130193	THEM6	thioesterase superfamily member 6	protein_coding	51337	0.00150297
546	ENSG00000130294	KIF1A	kinesin family member 1A	protein_coding	547	0.00646547
547	ENSG00000130299	GTPBP3	GTP binding protein 3, mitochondrial	protein_coding	84705	0.00718642
548	ENSG00000130382	MLLT1	MLLT1 super elongation complex subunit	protein_coding	4298	0.0237137
549	ENSG00000130402	ACTN4	actinin alpha 4	protein_coding	81	0.000788286
550	ENSG00000130475	FCHO1	FCH and mu domain containing endocytic adaptor 1	protein_coding	23149	0.00024388
551	ENSG00000130479	MAP1S	microtubule associated protein 1S	protein_coding	55201	0.00158487
552	ENSG00000130487	KLHDC7B	kelch domain containing 7B	protein_coding	113730	0.0269385
553	ENSG00000130643	CALY	calcyon neuron specific vesicular protein	protein_coding	50632	0.0484005
554	ENSG00000130713	EXOSC2	exosome component 2	protein_coding	23404	0.00242127
555	ENSG00000130717	UCK1	uridine-cytidine kinase 1	protein_coding	83549	0.0238876
556	ENSG00000130723	NA	NA	NA	NA	0.0074049
557	ENSG00000130725	UBE2M	ubiquitin conjugating enzyme E2 M	protein_coding	9040	0.00229246
558	ENSG00000130726	TRIM28	tripartite motif containing 28	protein_coding	10155	4.12724e-05
559	ENSG00000130734	ATG4D	autophagy related 4D cysteine peptidase	protein_coding	84971	1.10118e-05
560	ENSG00000130749	ZC3H4	zinc finger CCCH-type containing 4	protein_coding	23211	0.0151448
561	ENSG00000130758	MAP3K10	mitogen-activated protein kinase kinase kinase 10	protein_coding	4294	0.000187754
562	ENSG00000130810	PPAN	peter pan homolog	protein_coding	56342	0.00322861
563	ENSG00000130821	SLC6A8	solute carrier family 6 member 8	protein_coding	6535	0.000746743
564	ENSG00000130985	UBA1	ubiquitin like modifier activating enzyme 1	protein_coding	7317	0.0226191
565	ENSG00000131187	F12	coagulation factor XII	protein_coding	2161	0.0012625
566	ENSG00000131188	PRR7	proline rich 7, synaptic	protein_coding	80758	0.00519849
567	ENSG00000131409	LRRC4B	leucine rich repeat containing 4B	protein_coding	94030	0.00064378
568	ENSG00000131503	ANKHD1	ankyrin repeat and KH domain containing 1	protein_coding	54882	0.0151834
569	ENSG00000131584	ACAP3	ArfGAP with coiled-coil, ankyrin repeat and PH domains 3	protein_coding	116983	0.0490688
570	ENSG00000131591	C1orf159	chromosome 1 open reading frame 159	protein_coding	54991	0.0159201
571	ENSG00000131725	WDR44	WD repeat domain 44	protein_coding	54521	0.0284772
572	ENSG00000132017	DCAF15	DDB1 and CUL4 associated factor 15	protein_coding	90379	0.0214804
573	ENSG00000132153	DHX30	DExH-box helicase 30	protein_coding	22907	0.0191051
574	ENSG00000132334	PTPRE	protein tyrosine phosphatase receptor type E	protein_coding	5791	0.012873
575	ENSG00000132361	CLUH	clustered mitochondria homolog	protein_coding	23277	0.00212104
576	ENSG00000132382	MYBBP1A	MYB binding protein 1a	protein_coding	10514	0.000264145
577	ENSG00000132471	WBP2	WW domain binding protein 2	protein_coding	23558	0.00320733
578	ENSG00000132478	UNK	unk zinc finger	protein_coding	85451	0.0366667
579	ENSG00000132522	GPS2	G protein pathway suppressor 2	protein_coding	2874	0.0418107
580	ENSG00000132535	DLG4	discs large MAGUK scaffold protein 4	protein_coding	1742	0.023336
581	ENSG00000132563	REEP2	receptor accessory protein 2	protein_coding	51308	0.0079203
582	ENSG00000132600	PRMT7	protein arginine methyltransferase 7	protein_coding	54496	0.00186057
583	ENSG00000132612	VPS4A	vacuolar protein sorting 4 homolog A	protein_coding	27183	0.0136246
584	ENSG00000132635	PCED1A	PC-esterase domain containing 1A	protein_coding	64773	0.000838269
585	ENSG00000132670	PTPRA	protein tyrosine phosphatase receptor type A	protein_coding	5786	0.0146092
586	ENSG00000132694	ARHGEF11	Rho guanine nucleotide exchange factor 11	protein_coding	9826	0.0162142
587	ENSG00000132698	RAB25	RAB25, member RAS oncogene family	protein_coding	57111	0.043832
588	ENSG00000132855	ANGPTL3	angiopoietin like 3	protein_coding	27329	0.0135016
589	ENSG00000133027	PEMT	phosphatidylethanolamine N-methyltransferase	protein_coding	10400	0.0142354
590	ENSG00000133111	RFXAP	regulatory factor X associated protein	protein_coding	5994	0.0136935
591	ENSG00000133138	TBC1D8B	TBC1 domain family member 8B	protein_coding	54885	0.044417
592	ENSG00000133247	KMT5C	lysine methyltransferase 5C	protein_coding	84787	0.0350609
593	ENSG00000133250	ZNF414	zinc finger protein 414	protein_coding	84330	0.0424042
594	ENSG00000133315	MACROD1	mono-ADP ribosylhydrolase 1	protein_coding	28992	0.0302071
595	ENSG00000133619	KRBA1	KRAB-A domain containing 1	protein_coding	84626	0.00615471
596	ENSG00000133640	LRRIQ1	leucine rich repeats and IQ motif containing 1	protein_coding	84125	0.0436971
597	ENSG00000133661	SFTPD	surfactant protein D	protein_coding	6441	0.0283743
598	ENSG00000133740	E2F5	E2F transcription factor 5	protein_coding	1875	0.0180198
599	ENSG00000133800	LYVE1	lymphatic vessel endothelial hyaluronan receptor 1	protein_coding	10894	0.0188608
600	ENSG00000133812	SBF2	SET binding factor 2	protein_coding	81846	0.012864
601	ENSG00000133818	RRAS2	RAS related 2	protein_coding	22800	0.00742693
602	ENSG00000133895	MEN1	menin 1	protein_coding	4221	0.000179678
603	ENSG00000134107	BHLHE40	basic helix-loop-helix family member e40	protein_coding	8553	0.0447196
604	ENSG00000134243	SORT1	sortilin 1	protein_coding	6272	0.0119287
605	ENSG00000134256	CD101	CD101 molecule	protein_coding	9398	0.0171553
606	ENSG00000134532	SOX5	SRY-box transcription factor 5	protein_coding	6660	0.00271201
607	ENSG00000134612	FOLH1B	folate hydrolase 1B	transcribed_unprocessed_pseudogene	219595	0.0149824
608	ENSG00000135100	HNF1A	HNF1 homeobox A	protein_coding	6927	0.00816357
609	ENSG00000135314	KHDC1	KH domain containing 1	protein_coding	80759	0.00126421
610	ENSG00000135318	NT5E	5'-nucleotidase ecto	protein_coding	4907	0.0441578
611	ENSG00000135439	AGAP2	ArfGAP with GTPase domain, ankyrin repeat and PH domain 2	protein_coding	116986	0.0407033
612	ENSG00000135457	TFCP2	transcription factor CP2	protein_coding	7024	5.24016e-05
613	ENSG00000135472	FAIM2	Fas apoptotic inhibitory molecule 2	protein_coding	23017	0.00272546
614	ENSG00000135486	HNRNPA1	heterogeneous nuclear ribonucleoprotein A1	protein_coding	3178	0.00226253
615	ENSG00000135503	ACVR1B	activin A receptor type 1B	protein_coding	91	0.010777
616	ENSG00000135631	RAB11FIP5	RAB11 family interacting protein 5	protein_coding	26056	0.00345622
617	ENSG00000135698	MPHOSPH6	M-phase phosphoprotein 6	protein_coding	10200	0.0422192
618	ENSG00000135709	KIAA0513	KIAA0513	protein_coding	9764	0.0410742
619	ENSG00000135720	DYNC1LI2	dynein cytoplasmic 1 light intermediate chain 2	protein_coding	1783	0.000703672
620	ENSG00000135835	KIAA1614	KIAA1614	protein_coding	57710	0.0460369
621	ENSG00000135914	HTR2B	5-hydroxytryptamine receptor 2B	protein_coding	3357	0.0495134
622	ENSG00000136002	ARHGEF4	Rho guanine nucleotide exchange factor 4	protein_coding	50649	0.032445
623	ENSG00000136010	ALDH1L2	aldehyde dehydrogenase 1 family member L2	protein_coding	160428	0.0373751
624	ENSG00000136152	COG3	component of oligomeric golgi complex 3	protein_coding	83548	0.0204854
625	ENSG00000136160	EDNRB	endothelin receptor type B	protein_coding	1910	0.048155
626	ENSG00000136274	NACAD	NAC alpha domain containing	protein_coding	23148	0.0119097
627	ENSG00000136279	DBNL	drebrin like	protein_coding	28988	0.0114688
628	ENSG00000136379	ABHD17C	abhydrolase domain containing 17C, depalmitoylase	protein_coding	58489	0.0156384
629	ENSG00000136541	ERMN	ermin	protein_coding	57471	0.0212454
630	ENSG00000136717	BIN1	bridging integrator 1	protein_coding	274	0.000927929
631	ENSG00000136720	HS6ST1	heparan sulfate 6-O-sulfotransferase 1	protein_coding	9394	0.00410225
632	ENSG00000136807	CDK9	cyclin dependent kinase 9	protein_coding	1025	0.00888937
633	ENSG00000136834	OR1J1	olfactory receptor family 1 subfamily J member 1	protein_coding	347168	0.0348482
634	ENSG00000136839	OR13C9	olfactory receptor family 13 subfamily C member 9	protein_coding	286362	0.0178052
635	ENSG00000136878	USP20	ubiquitin specific peptidase 20	protein_coding	10868	0.0026563
636	ENSG00000136891	TEX10	testis expressed 10	protein_coding	54881	0.00937781
637	ENSG00000137106	GRHPR	glyoxylate and hydroxypyruvate reductase	protein_coding	9380	0.0338483
638	ENSG00000137218	FRS3	fibroblast growth factor receptor substrate 3	protein_coding	10817	0.00704434
639	ENSG00000137221	TJAP1	tight junction associated protein 1	protein_coding	93643	0.022865
640	ENSG00000137338	PGBD1	piggyBac transposable element derived 1	protein_coding	84547	0.0148198
641	ENSG00000137497	NUMA1	nuclear mitotic apparatus protein 1	protein_coding	4926	0.00667041
642	ENSG00000137502	RAB30	RAB30, member RAS oncogene family	protein_coding	27314	0.0049727
643	ENSG00000137700	SLC37A4	solute carrier family 37 member 4	protein_coding	2542	0.00342371
644	ENSG00000137726	FXYD6	FXYD domain containing ion transport regulator 6	protein_coding	53826	0.0440311
645	ENSG00000137880	GCHFR	GTP cyclohydrolase I feedback regulator	protein_coding	2644	0.000951825
646	ENSG00000138031	ADCY3	adenylate cyclase 3	protein_coding	109	0.000282389
647	ENSG00000138111	MFSD13A	major facilitator superfamily domain containing 13A	protein_coding	79847	0.00464061
648	ENSG00000138172	CALHM2	calcium homeostasis modulator family member 2	protein_coding	51063	0.0297249
649	ENSG00000138185	ENTPD1	ectonucleoside triphosphate diphosphohydrolase 1	protein_coding	953	0.0421577
650	ENSG00000138623	SEMA7A	semaphorin 7A (John Milton Hagen blood group)	protein_coding	8482	0.000819019
651	ENSG00000138668	HNRNPD	heterogeneous nuclear ribonucleoprotein D	protein_coding	3184	0.00915839
652	ENSG00000138709	LARP1B	La ribonucleoprotein 1B	protein_coding	55132	0.0469168
653	ENSG00000138735	PDE5A	phosphodiesterase 5A	protein_coding	8654	0.0325582
654	ENSG00000138758	SEPTIN11	septin 11	protein_coding	55752	0.00490089
655	ENSG00000138759	FRAS1	Fraser extracellular matrix complex subunit 1	protein_coding	80144	0.0403334
656	ENSG00000138796	HADH	hydroxyacyl-CoA dehydrogenase	protein_coding	3033	0.013822
657	ENSG00000138829	FBN2	fibrillin 2	protein_coding	2201	0.00116176
658	ENSG00000138834	MAPK8IP3	mitogen-activated protein kinase 8 interacting protein 3	protein_coding	23162	7.20182e-05
659	ENSG00000139190	VAMP1	vesicle associated membrane protein 1	protein_coding	6843	0.0223047
660	ENSG00000139209	SLC38A4	solute carrier family 38 member 4	protein_coding	55089	0.0486146
661	ENSG00000139433	GLTP	glycolipid transfer protein	protein_coding	51228	0.0492636
662	ENSG00000139438	FAM222A	family with sequence similarity 222 member A	protein_coding	84915	0.0499649
663	ENSG00000139617	NA	NA	NA	NA	0.00476126
664	ENSG00000139656	SMIM2	small integral membrane protein 2	protein_coding	79024	0.0220596
665	ENSG00000139675	HNRNPA1L2	heterogeneous nuclear ribonucleoprotein A1 like 2	protein_coding	144983	0.00427553
666	ENSG00000139679	LPAR6	lysophosphatidic acid receptor 6	protein_coding	10161	0.0490542
667	ENSG00000139719	VPS33A	VPS33A core subunit of CORVET and HOPS complexes	protein_coding	65082	0.0115923
668	ENSG00000139737	SLAIN1	SLAIN motif family member 1	protein_coding	122060	0.034764
669	ENSG00000139793	MBNL2	muscleblind like splicing regulator 2	protein_coding	10150	0.0441238
670	ENSG00000139865	TTC6	tetratricopeptide repeat domain 6	protein_coding	319089	0.0235295
671	ENSG00000139890	REM2	RRAD and GEM like GTPase 2	protein_coding	161253	0.0412073
672	ENSG00000140320	BAHD1	bromo adjacent homology domain containing 1	protein_coding	22893	0.00611781
673	ENSG00000140395	WDR61	WD repeat domain 61	protein_coding	80349	0.0425223
674	ENSG00000140400	MAN2C1	mannosidase alpha class 2C member 1	protein_coding	4123	0.0277786
675	ENSG00000140406	TLNRD1	talin rod domain containing 1	protein_coding	59274	0.00825159
676	ENSG00000140471	LINS1	lines homolog 1	protein_coding	55180	0.0414659
677	ENSG00000140521	POLG	DNA polymerase gamma, catalytic subunit	protein_coding	5428	0.00601036
678	ENSG00000140538	NTRK3	neurotrophic receptor tyrosine kinase 3	protein_coding	4916	0.0373447
679	ENSG00000140564	FURIN	furin, paired basic amino acid cleaving enzyme	protein_coding	5045	0.0298814
680	ENSG00000140691	ARMC5	armadillo repeat containing 5	protein_coding	79798	5.03224e-05
681	ENSG00000140829	DHX38	DEAH-box helicase 38	protein_coding	9785	0.0232634
682	ENSG00000140937	CDH11	cadherin 11	protein_coding	1009	0.00907621
683	ENSG00000140983	RHOT2	ras homolog family member T2	protein_coding	89941	0.0340551
684	ENSG00000141012	GALNS	galactosamine (N-acetyl)-6-sulfatase	protein_coding	2588	0.0466804
685	ENSG00000141179	PCTP	phosphatidylcholine transfer protein	protein_coding	58488	0.00576286
686	ENSG00000141200	KIF2B	kinesin family member 2B	protein_coding	84643	0.0165364
687	ENSG00000141258	SGSM2	small G protein signaling modulator 2	protein_coding	9905	0.0262004
688	ENSG00000141279	NPEPPS	aminopeptidase puromycin sensitive	protein_coding	9520	0.0154688
689	ENSG00000141314	RHBDL3	rhomboid like 3	protein_coding	162494	0.000236917
690	ENSG00000141338	ABCA8	ATP binding cassette subfamily A member 8	protein_coding	10351	0.0390681
691	ENSG00000141456	PELP1	proline, glutamate and leucine rich protein 1	protein_coding	27043	5.89599e-05
692	ENSG00000141540	TTYH2	tweety family member 2	protein_coding	94015	0.0202789
693	ENSG00000141562	NARF	nuclear prelamin A recognition factor	protein_coding	26502	0.00587553
694	ENSG00000141564	RPTOR	regulatory associated protein of MTOR complex 1	protein_coding	57521	0.0329599
695	ENSG00000141569	TRIM65	tripartite motif containing 65	protein_coding	201292	0.00152692
696	ENSG00000141644	MBD1	methyl-CpG binding domain protein 1	protein_coding	4152	0.0438461
697	ENSG00000141738	GRB7	growth factor receptor bound protein 7	protein_coding	2886	0.0124282
698	ENSG00000141854	MISP3	MISP family member 3	protein_coding	113230	0.00582934
699	ENSG00000141858	SAMD1	sterile alpha motif domain containing 1	protein_coding	90378	0.0015414
700	ENSG00000141934	PLPP2	phospholipid phosphatase 2	protein_coding	8612	0.0247204
701	ENSG00000141959	PFKL	phosphofructokinase, liver type	protein_coding	5211	0.0218028
702	ENSG00000141985	SH3GL1	SH3 domain containing GRB2 like 1, endophilin A2	protein_coding	6455	0.0194503
703	ENSG00000141994	DUS3L	dihydrouridine synthase 3 like	protein_coding	56931	0.041577
704	ENSG00000142002	DPP9	dipeptidyl peptidase 9	protein_coding	91039	0.00672113
705	ENSG00000142156	COL6A1	collagen type VI alpha 1 chain	protein_coding	1291	0.0183039
706	ENSG00000142235	LMTK3	lemur tyrosine kinase 3	protein_coding	114783	0.0433869
707	ENSG00000142409	ZNF787	zinc finger protein 787	protein_coding	126208	0.0375311
708	ENSG00000142444	TIMM29	translocase of inner mitochondrial membrane 29	protein_coding	90580	0.00121279
709	ENSG00000142453	CARM1	coactivator associated arginine methyltransferase 1	protein_coding	10498	0.000927182
710	ENSG00000142459	EVI5L	ecotropic viral integration site 5 like	protein_coding	115704	0.000167746
711	ENSG00000142544	CTU1	cytosolic thiouridylase subunit 1	protein_coding	90353	0.0220234
712	ENSG00000142655	PEX14	peroxisomal biogenesis factor 14	protein_coding	5195	0.000813644
713	ENSG00000142751	GPN2	GPN-loop GTPase 2	protein_coding	54707	0.00301357
714	ENSG00000142784	WDTC1	WD and tetratricopeptide repeats 1	protein_coding	23038	0.00412145
715	ENSG00000143033	MTF2	metal response element binding transcription factor 2	protein_coding	22823	0.0401188
716	ENSG00000143079	CTTNBP2NL	CTTNBP2 N-terminal like	protein_coding	55917	0.0170025
717	ENSG00000143110	C1orf162	chromosome 1 open reading frame 162	protein_coding	128346	0.00892339
718	ENSG00000143195	ILDR2	immunoglobulin like domain containing receptor 2	protein_coding	387597	0.0239419
719	ENSG00000143257	NR1I3	nuclear receptor subfamily 1 group I member 3	protein_coding	9970	0.0371301
720	ENSG00000143373	ZNF687	zinc finger protein 687	protein_coding	57592	0.0287379
721	ENSG00000143374	TARS2	threonyl-tRNA synthetase 2, mitochondrial	protein_coding	80222	0.0401504
722	ENSG00000143412	ANXA9	annexin A9	protein_coding	8416	0.0294618
723	ENSG00000143418	CERS2	ceramide synthase 2	protein_coding	29956	0.030666
724	ENSG00000143452	HORMAD1	HORMA domain containing 1	protein_coding	84072	0.0457562
725	ENSG00000143537	ADAM15	ADAM metallopeptidase domain 15	protein_coding	8751	0.0191443
726	ENSG00000143847	PPFIA4	PTPRF interacting protein alpha 4	protein_coding	8497	0.0057018
727	ENSG00000143858	SYT2	synaptotagmin 2	protein_coding	127833	0.0225619
728	ENSG00000143891	GALM	galactose mutarotase	protein_coding	130589	0.0405465
729	ENSG00000143924	EML4	EMAP like 4	protein_coding	27436	0.00394904
730	ENSG00000144460	NYAP2	neuronal tyrosine-phosphorylated phosphoinositide-3-kinase adaptor 2	protein_coding	57624	0.033542
731	ENSG00000144677	CTDSPL	CTD small phosphatase like	protein_coding	10217	0.0253996
732	ENSG00000145214	DGKQ	diacylglycerol kinase theta	protein_coding	1609	0.0416163
733	ENSG00000145414	NAF1	nuclear assembly factor 1 ribonucleoprotein	protein_coding	92345	0.0439297
734	ENSG00000145431	PDGFC	platelet derived growth factor C	protein_coding	56034	0.0452139
735	ENSG00000145592	RPL37	ribosomal protein L37	protein_coding	6167	0.0458832
736	ENSG00000145692	BHMT	betaine--homocysteine S-methyltransferase	protein_coding	635	0.0204763
737	ENSG00000145703	IQGAP2	IQ motif containing GTPase activating protein 2	protein_coding	10788	0.00543863
738	ENSG00000145734	BDP1	B double prime 1, subunit of RNA polymerase III transcription initiation factor IIIB	protein_coding	55814	0.0476919
739	ENSG00000145808	ADAMTS19	ADAM metallopeptidase with thrombospondin type 1 motif 19	protein_coding	171019	0.0069005
740	ENSG00000145901	TNIP1	TNFAIP3 interacting protein 1	protein_coding	10318	0.0444453
741	ENSG00000145916	RMND5B	required for meiotic nuclear division 5 homolog B	protein_coding	64777	0.0405753
742	ENSG00000145965	NA	NA	NA	NA	0.0396978
743	ENSG00000146001	PCDHB18P	protocadherin beta 18 pseudogene	transcribed_unprocessed_pseudogene	54660	0.0249702
744	ENSG00000146063	TRIM41	tripartite motif containing 41	protein_coding	90933	0.000859308
745	ENSG00000146067	FAM193B	family with sequence similarity 193 member B	protein_coding	54540	0.0349321
746	ENSG00000146083	RNF44	ring finger protein 44	protein_coding	22838	0.0363154
747	ENSG00000146216	TTBK1	tau tubulin kinase 1	protein_coding	84630	0.00219385
748	ENSG00000146376	ARHGAP18	Rho GTPase activating protein 18	protein_coding	93663	0.0272562
749	ENSG00000146416	AIG1	androgen induced 1	protein_coding	51390	0.0354497
750	ENSG00000146556	WASH2P	WASP family homolog 2, pseudogene	transcribed_unprocessed_pseudogene	NA	0.0239656
751	ENSG00000146576	C7orf26	chromosome 7 open reading frame 26	protein_coding	79034	0.00611156
752	ENSG00000146674	IGFBP3	insulin like growth factor binding protein 3	protein_coding	3486	0.0123961
753	ENSG00000146828	SLC12A9	solute carrier family 12 member 9	protein_coding	56996	0.0439086
754	ENSG00000146830	GIGYF1	GRB10 interacting GYF protein 1	protein_coding	64599	0.0124589
755	ENSG00000147044	CASK	calcium/calmodulin dependent serine protein kinase	protein_coding	8573	0.0176792
756	ENSG00000147202	DIAPH2	diaphanous related formin 2	protein_coding	1730	0.00189124
757	ENSG00000147255	IGSF1	immunoglobulin superfamily member 1	protein_coding	3547	0.0143407
758	ENSG00000147533	GOLGA7	golgin A7	protein_coding	51125	0.0385268
759	ENSG00000147548	NSD3	nuclear receptor binding SET domain protein 3	protein_coding	54904	0.0291539
760	ENSG00000147606	SLC26A7	solute carrier family 26 member 7	protein_coding	115111	0.0383984
761	ENSG00000147647	DPYS	dihydropyrimidinase	protein_coding	1807	0.0392031
762	ENSG00000147799	ARHGAP39	Rho GTPase activating protein 39	protein_coding	80728	0.00353652
763	ENSG00000148218	ALAD	aminolevulinate dehydratase	protein_coding	210	0.0438049
764	ENSG00000148343	MIGA2	mitoguardin 2	protein_coding	84895	0.0034937
765	ENSG00000148356	LRSAM1	leucine rich repeat and sterile alpha motif containing 1	protein_coding	90678	0.0489321
766	ENSG00000148384	INPP5E	inositol polyphosphate-5-phosphatase E	protein_coding	56623	0.00206895
767	ENSG00000148468	FAM171A1	family with sequence similarity 171 member A1	protein_coding	221061	0.00650209
768	ENSG00000148484	RSU1	Ras suppressor protein 1	protein_coding	6251	0.0446613
769	ENSG00000148719	DNAJB12	DnaJ heat shock protein family (Hsp40) member B12	protein_coding	54788	0.00306063
770	ENSG00000148942	SLC5A12	solute carrier family 5 member 12	protein_coding	159963	0.0414842
771	ENSG00000149054	ZNF215	zinc finger protein 215	protein_coding	7762	0.0414753
772	ENSG00000149091	DGKZ	diacylglycerol kinase zeta	protein_coding	8525	0.0226785
773	ENSG00000149187	CELF1	CUGBP Elav-like family member 1	protein_coding	10658	0.0144105
774	ENSG00000149218	ENDOD1	endonuclease domain containing 1	protein_coding	23052	0.0165821
775	ENSG00000149243	KLHL35	kelch like family member 35	protein_coding	283212	0.00830403
776	ENSG00000149260	CAPN5	calpain 5	protein_coding	726	0.035278
777	ENSG00000149380	P4HA3	prolyl 4-hydroxylase subunit alpha 3	protein_coding	283208	0.0278756
778	ENSG00000149403	GRIK4	glutamate ionotropic receptor kainate type subunit 4	protein_coding	2900	0.00979263
779	ENSG00000149476	TKFC	triokinase and FMN cyclase	protein_coding	26007	0.00790719
780	ENSG00000149503	INCENP	inner centromere protein	protein_coding	3619	0.0444423
781	ENSG00000149929	HIRIP3	HIRA interacting protein 3	protein_coding	8479	0.0373338
782	ENSG00000149930	TAOK2	TAO kinase 2	protein_coding	9344	0.0183467
783	ENSG00000150201	FXYD4	FXYD domain containing ion transport regulator 4	protein_coding	53828	0.0280187
784	ENSG00000150275	PCDH15	protocadherin related 15	protein_coding	65217	0.00266889
785	ENSG00000150433	TMEM218	transmembrane protein 218	protein_coding	219854	0.0388967
786	ENSG00000150459	SAP18	Sin3A associated protein 18	protein_coding	10284	0.0364846
787	ENSG00000150556	LYPD6B	LY6/PLAUR domain containing 6B	protein_coding	130576	0.0443765
788	ENSG00000150637	CD226	CD226 molecule	protein_coding	10666	0.0293524
789	ENSG00000150676	CCDC83	coiled-coil domain containing 83	protein_coding	220047	0.0294838
790	ENSG00000150967	ABCB9	ATP binding cassette subfamily B member 9	protein_coding	23457	0.0168142
791	ENSG00000150990	DHX37	DEAH-box helicase 37	protein_coding	57647	0.00644048
792	ENSG00000151023	ENKUR	enkurin, TRPC channel interacting protein	protein_coding	219670	0.0317893
793	ENSG00000151327	FAM177A1	family with sequence similarity 177 member A1	protein_coding	283635	0.00455478
794	ENSG00000151338	MIPOL1	mirror-image polydactyly 1	protein_coding	145282	0.00967443
795	ENSG00000151414	NEK7	NIMA related kinase 7	protein_coding	140609	0.0382513
796	ENSG00000151422	FER	FER tyrosine kinase	protein_coding	2241	0.0217052
797	ENSG00000151466	SCLT1	sodium channel and clathrin linker 1	protein_coding	132320	0.0388264
798	ENSG00000151474	FRMD4A	FERM domain containing 4A	protein_coding	55691	0.0174961
799	ENSG00000151532	VTI1A	vesicle transport through interaction with t-SNAREs 1A	protein_coding	143187	0.0370882
800	ENSG00000151576	QTRT2	queuine tRNA-ribosyltransferase accessory subunit 2	protein_coding	79691	0.0153422
801	ENSG00000151640	DPYSL4	dihydropyrimidinase like 4	protein_coding	10570	0.00451189
802	ENSG00000151718	WWC2	WW and C2 domain containing 2	protein_coding	80014	0.0140313
803	ENSG00000151789	ZNF385D	zinc finger protein 385D	protein_coding	79750	0.0318724
804	ENSG00000151834	GABRA2	gamma-aminobutyric acid type A receptor subunit alpha2	protein_coding	2555	0.00147771
805	ENSG00000151923	TIAL1	TIA1 cytotoxic granule associated RNA binding protein like 1	protein_coding	7073	0.0417325
806	ENSG00000152056	AP1S3	adaptor related protein complex 1 subunit sigma 3	protein_coding	130340	0.0205685
807	ENSG00000152092	ASTN1	astrotactin 1	protein_coding	460	0.0168467
808	ENSG00000152192	POU4F1	POU class 4 homeobox 1	protein_coding	5457	0.0315877
809	ENSG00000152217	SETBP1	SET binding protein 1	protein_coding	26040	0.0170199
810	ENSG00000152240	HAUS1	HAUS augmin like complex subunit 1	protein_coding	115106	0.0228706
811	ENSG00000152433	ZNF547	zinc finger protein 547	protein_coding	284306	0.0158478
812	ENSG00000152580	IGSF10	immunoglobulin superfamily member 10	protein_coding	285313	7.85856e-05
813	ENSG00000152669	CCNO	cyclin O	protein_coding	10309	0.00109572
814	ENSG00000152700	SAR1B	secretion associated Ras related GTPase 1B	protein_coding	51128	0.0293097
815	ENSG00000152953	STK32B	serine/threonine kinase 32B	protein_coding	55351	0.00290491
816	ENSG00000153037	SRP19	signal recognition particle 19	protein_coding	6728	0.030364
817	ENSG00000153064	BANK1	B cell scaffold protein with ankyrin repeats 1	protein_coding	55024	0.00811046
818	ENSG00000153071	DAB2	DAB adaptor protein 2	protein_coding	1601	0.0341221
819	ENSG00000153253	SCN3A	sodium voltage-gated channel alpha subunit 3	protein_coding	6328	0.00927049
820	ENSG00000153317	ASAP1	ArfGAP with SH3 domain, ankyrin repeat and PH domain 1	protein_coding	50807	0.0311681
821	ENSG00000153904	DDAH1	dimethylarginine dimethylaminohydrolase 1	protein_coding	23576	0.0342165
822	ENSG00000153923	CLCA3P	chloride channel accessory 3, pseudogene	transcribed_unprocessed_pseudogene	9629	0.0298809
823	ENSG00000154080	CHST9	carbohydrate sulfotransferase 9	protein_coding	83539	0.00844506
824	ENSG00000154146	NRGN	neurogranin	protein_coding	4900	0.00135404
825	ENSG00000154227	CERS3	ceramide synthase 3	protein_coding	204219	0.0393747
826	ENSG00000154240	CEP112	centrosomal protein 112	protein_coding	201134	0.0287861
827	ENSG00000154263	ABCA10	ATP binding cassette subfamily A member 10	protein_coding	10349	0.0454287
828	ENSG00000154309	DISP1	dispatched RND transporter family member 1	protein_coding	84976	0.0280148
829	ENSG00000154370	TRIM11	tripartite motif containing 11	protein_coding	81559	0.0419294
830	ENSG00000154438	ASZ1	ankyrin repeat, SAM and basic leucine zipper domain containing 1	protein_coding	136991	0.0161611
831	ENSG00000154479	CCDC173	coiled-coil domain containing 173	protein_coding	129881	0.00641256
832	ENSG00000154556	SORBS2	sorbin and SH3 domain containing 2	protein_coding	8470	0.0334339
833	ENSG00000154589	LY96	lymphocyte antigen 96	protein_coding	23643	0.0270911
834	ENSG00000154642	C21orf91	chromosome 21 open reading frame 91	protein_coding	54149	0.0203309
835	ENSG00000154721	JAM2	junctional adhesion molecule 2	protein_coding	58494	0.0156951
836	ENSG00000154736	ADAMTS5	ADAM metallopeptidase with thrombospondin type 1 motif 5	protein_coding	11096	0.0250927
837	ENSG00000154874	CCDC144B	coiled-coil domain containing 144B (pseudogene)	transcribed_unprocessed_pseudogene	284047	0.043481
838	ENSG00000154945	ANKRD40	ankyrin repeat domain 40	protein_coding	91369	0.0294601
839	ENSG00000155070	UNC93B2	unc-93 homolog B2 (pseudogene)	processed_pseudogene	NA	0.027443
840	ENSG00000155093	PTPRN2	protein tyrosine phosphatase receptor type N2	protein_coding	5799	0.00888311
841	ENSG00000155111	CDK19	cyclin dependent kinase 19	protein_coding	23097	0.026878
842	ENSG00000155130	NA	NA	NA	NA	0.0396069
843	ENSG00000155380	SLC16A1	solute carrier family 16 member 1	protein_coding	6566	0.00711218
844	ENSG00000155640	NA	NA	NA	NA	0.00786006
845	ENSG00000155749	FLACC1	flagellum associated containing coiled-coil domains 1	protein_coding	130540	0.00178686
846	ENSG00000155792	DEPTOR	DEP domain containing MTOR interacting protein	protein_coding	64798	0.00980735
847	ENSG00000155966	AFF2	AF4/FMR2 family member 2	protein_coding	2334	0.0403918
848	ENSG00000156076	WIF1	WNT inhibitory factor 1	protein_coding	11197	0.0161147
849	ENSG00000156113	KCNMA1	potassium calcium-activated channel subfamily M alpha 1	protein_coding	3778	0.00431887
850	ENSG00000156269	NAA11	N-alpha-acetyltransferase 11, NatA catalytic subunit	protein_coding	84779	0.0326658
851	ENSG00000156384	SFR1	SWI5 dependent homologous recombination repair protein 1	protein_coding	119392	0.0227132
852	ENSG00000156504	PABIR2	PABIR family member 2	protein_coding	159090	0.0293558
853	ENSG00000156958	GALK2	galactokinase 2	protein_coding	2585	0.0413058
854	ENSG00000156959	LHFPL4	LHFPL tetraspan subfamily member 4	protein_coding	375323	0.0490347
855	ENSG00000157106	SMG1	SMG1 nonsense mediated mRNA decay associated PI3K related kinase	protein_coding	23049	0.0345037
856	ENSG00000157350	ST3GAL2	ST3 beta-galactoside alpha-2,3-sialyltransferase 2	protein_coding	6483	4.01511e-05
857	ENSG00000157388	CACNA1D	calcium voltage-gated channel subunit alpha1 D	protein_coding	776	0.0334257
858	ENSG00000157538	VPS26C	VPS26 endosomal protein sorting factor C	protein_coding	10311	0.0464148
859	ENSG00000157617	C2CD2	C2 calcium dependent domain containing 2	protein_coding	25966	0.00942593
860	ENSG00000157823	AP3S2	adaptor related protein complex 3 subunit sigma 2	protein_coding	10239	0.00735461
861	ENSG00000157916	RER1	retention in endoplasmic reticulum sorting receptor 1	protein_coding	11079	0.00365605
862	ENSG00000157978	LDLRAP1	low density lipoprotein receptor adaptor protein 1	protein_coding	26119	0.0385212
863	ENSG00000158023	CFAP251	cilia and flagella associated protein 251	protein_coding	144406	0.0443431
864	ENSG00000158106	RHPN1	rhophilin Rho GTPase binding protein 1	protein_coding	114822	0.0041256
865	ENSG00000158435	CNOT11	CCR4-NOT transcription complex subunit 11	protein_coding	55571	0.001667
866	ENSG00000158555	GDPD5	glycerophosphodiester phosphodiesterase domain containing 5	protein_coding	81544	0.0478566
867	ENSG00000158623	COPG2	COPI coat complex subunit gamma 2	protein_coding	26958	0.0465125
868	ENSG00000158717	RNF166	ring finger protein 166	protein_coding	115992	0.0250066
869	ENSG00000158805	ZNF276	zinc finger protein 276	protein_coding	92822	0.0128012
870	ENSG00000158856	DMTN	dematin actin binding protein	protein_coding	2039	0.00771538
871	ENSG00000159210	SNF8	SNF8 subunit of ESCRT-II	protein_coding	11267	0.00523038
872	ENSG00000159214	CCDC24	coiled-coil domain containing 24	protein_coding	149473	0.0164014
873	ENSG00000159363	ATP13A2	ATPase cation transporting 13A2	protein_coding	23400	0.000330401
874	ENSG00000159708	LRRC36	leucine rich repeat containing 36	protein_coding	55282	0.0199208
875	ENSG00000159733	ZFYVE28	zinc finger FYVE-type containing 28	protein_coding	57732	0.0149879
876	ENSG00000159753	CARMIL2	capping protein regulator and myosin 1 linker 2	protein_coding	146206	5.9739e-05
877	ENSG00000159871	LYPD5	LY6/PLAUR domain containing 5	protein_coding	284348	0.0111382
878	ENSG00000160087	UBE2J2	ubiquitin conjugating enzyme E2 J2	protein_coding	118424	5.84324e-06
879	ENSG00000160094	ZNF362	zinc finger protein 362	protein_coding	149076	0.0173174
880	ENSG00000160179	ABCG1	ATP binding cassette subfamily G member 1	protein_coding	9619	0.0200396
881	ENSG00000160201	U2AF1	U2 small nuclear RNA auxiliary factor 1	protein_coding	7307	0.0445659
882	ENSG00000160214	RRP1	ribosomal RNA processing 1	protein_coding	8568	0.0122662
883	ENSG00000160216	AGPAT3	1-acylglycerol-3-phosphate O-acyltransferase 3	protein_coding	56894	0.00916203
884	ENSG00000160298	C21orf58	chromosome 21 open reading frame 58	protein_coding	54058	0.0335327
885	ENSG00000160323	ADAMTS13	ADAM metallopeptidase with thrombospondin type 1 motif 13	protein_coding	11093	0.00493717
886	ENSG00000160360	GPSM1	G protein signaling modulator 1	protein_coding	26086	0.00408327
887	ENSG00000160392	C19orf47	chromosome 19 open reading frame 47	protein_coding	126526	0.000201526
888	ENSG00000160396	HIPK4	homeodomain interacting protein kinase 4	protein_coding	147746	0.000396561
889	ENSG00000160401	CFAP157	cilia and flagella associated protein 157	protein_coding	286207	0.0335622
890	ENSG00000160460	SPTBN4	spectrin beta, non-erythrocytic 4	protein_coding	57731	0.0195345
891	ENSG00000160469	BRSK1	BR serine/threonine kinase 1	protein_coding	84446	0.000448805
892	ENSG00000160539	PLPP7	phospholipid phosphatase 7 (inactive)	protein_coding	84814	0.00698727
893	ENSG00000160685	ZBTB7B	zinc finger and BTB domain containing 7B	protein_coding	51043	0.0499974
894	ENSG00000160703	NLRX1	NLR family member X1	protein_coding	79671	0.0213133
895	ENSG00000160753	RUSC1	RUN and SH3 domain containing 1	protein_coding	23623	0.00743656
896	ENSG00000160801	PTH1R	parathyroid hormone 1 receptor	protein_coding	5745	0.0248157
897	ENSG00000160862	AZGP1	alpha-2-glycoprotein 1, zinc-binding	protein_coding	563	0.0474168
898	ENSG00000160917	CPSF4	cleavage and polyadenylation specific factor 4	protein_coding	10898	0.0254887
899	ENSG00000160949	TONSL	tonsoku like, DNA repair protein	protein_coding	4796	0.0199445
900	ENSG00000160953	PWWP3A	PWWP domain containing 3A, DNA repair factor	protein_coding	84939	0.0074782
901	ENSG00000160959	LRRC14	leucine rich repeat containing 14	protein_coding	9684	0.00965092
902	ENSG00000161091	MFSD12	major facilitator superfamily domain containing 12	protein_coding	126321	0.00185208
903	ENSG00000161243	FBXO27	F-box protein 27	protein_coding	126433	0.0156707
904	ENSG00000161249	DMKN	dermokine	protein_coding	93099	0.0262565
905	ENSG00000161265	U2AF1L4	U2 small nuclear RNA auxiliary factor 1 like 4	protein_coding	199746	0.00182523
906	ENSG00000161281	COX7A1	cytochrome c oxidase subunit 7A1	protein_coding	1346	0.0189297
907	ENSG00000161395	PGAP3	post-GPI attachment to proteins phospholipase 3	protein_coding	93210	0.00286725
908	ENSG00000161544	CYGB	cytoglobin	protein_coding	114757	0.0368389
909	ENSG00000161594	KLHL10	kelch like family member 10	protein_coding	317719	0.0324344
910	ENSG00000161618	ALDH16A1	aldehyde dehydrogenase 16 family member A1	protein_coding	126133	0.0488866
911	ENSG00000161653	NAGS	N-acetylglutamate synthase	protein_coding	162417	0.00689396
912	ENSG00000161671	EMC10	ER membrane protein complex subunit 10	protein_coding	284361	0.0132795
913	ENSG00000161682	FAM171A2	family with sequence similarity 171 member A2	protein_coding	284069	0.0330819
914	ENSG00000161914	ZNF653	zinc finger protein 653	protein_coding	115950	0.00410019
915	ENSG00000161929	SCIMP	SLP adaptor and CSK interacting membrane protein	protein_coding	388325	0.0363454
916	ENSG00000161956	SENP3	SUMO specific peptidase 3	protein_coding	26168	0.00571805
917	ENSG00000161996	WDR90	WD repeat domain 90	protein_coding	197335	0.0213162
918	ENSG00000162009	SSTR5	somatostatin receptor 5	protein_coding	6755	0.0315505
919	ENSG00000162063	CCNF	cyclin F	protein_coding	899	0.0238112
920	ENSG00000162065	TBC1D24	TBC1 domain family member 24	protein_coding	57465	0.027015
921	ENSG00000162069	BICDL2	BICD family like cargo adaptor 2	protein_coding	146439	0.0281171
922	ENSG00000162073	PAQR4	progestin and adipoQ receptor family member 4	protein_coding	124222	5.97709e-05
923	ENSG00000162104	ADCY9	adenylate cyclase 9	protein_coding	115	0.0164091
924	ENSG00000162241	SLC25A45	solute carrier family 25 member 45	protein_coding	283130	0.0311227
925	ENSG00000162302	RPS6KA4	ribosomal protein S6 kinase A4	protein_coding	8986	0.0396813
926	ENSG00000162385	MAGOH	mago homolog, exon junction complex subunit	protein_coding	4116	0.0259592
927	ENSG00000162396	PARS2	prolyl-tRNA synthetase 2, mitochondrial	protein_coding	25973	0.0165087
928	ENSG00000162408	NOL9	nucleolar protein 9	protein_coding	79707	0.00425917
929	ENSG00000162413	KLHL21	kelch like family member 21	protein_coding	9903	0.00932061
930	ENSG00000162426	SLC45A1	solute carrier family 45 member 1	protein_coding	50651	0.0142899
931	ENSG00000162437	RAVER2	ribonucleoprotein, PTB binding 2	protein_coding	55225	0.010395
932	ENSG00000162601	MYSM1	Myb like, SWIRM and MPN domains 1	protein_coding	114803	0.0102592
933	ENSG00000162613	FUBP1	far upstream element binding protein 1	protein_coding	8880	0.0416221
934	ENSG00000162699	DNAJA1P5	DnaJ heat shock protein family (Hsp40) member A1 pseudogene 5	processed_pseudogene	NA	0.0384423
935	ENSG00000162782	TDRD5	tudor domain containing 5	protein_coding	163589	0.00613078
936	ENSG00000162927	PUS10	pseudouridine synthase 10	protein_coding	150962	0.0010668
937	ENSG00000163050	COQ8A	coenzyme Q8A	protein_coding	56997	0.0329527
938	ENSG00000163082	SGPP2	sphingosine-1-phosphate phosphatase 2	protein_coding	130367	0.0337037
939	ENSG00000163093	BBS5	Bardet-Biedl syndrome 5	protein_coding	129880	0.00697169
940	ENSG00000163154	TNFAIP8L2	TNF alpha induced protein 8 like 2	protein_coding	79626	0.0266498
941	ENSG00000163235	TGFA	transforming growth factor alpha	protein_coding	7039	0.00386365
942	ENSG00000163288	GABRB1	gamma-aminobutyric acid type A receptor subunit beta1	protein_coding	2560	0.0011979
943	ENSG00000163364	LINC01116	long intergenic non-protein coding RNA 1116	lncRNA	NA	0.0209397
944	ENSG00000163406	SLC15A2	solute carrier family 15 member 2	protein_coding	6565	0.0243585
945	ENSG00000163482	STK36	serine/threonine kinase 36	protein_coding	27148	0.00831496
946	ENSG00000163485	ADORA1	adenosine A1 receptor	protein_coding	134	0.00716365
947	ENSG00000163491	NEK10	NIMA related kinase 10	protein_coding	152110	0.03112
948	ENSG00000163492	CCDC141	coiled-coil domain containing 141	protein_coding	285025	0.0445979
949	ENSG00000163507	CIP2A	cellular inhibitor of PP2A	protein_coding	57650	0.0327885
950	ENSG00000163517	HDAC11	histone deacetylase 11	protein_coding	79885	0.00624936
951	ENSG00000163704	PRRT3	proline rich transmembrane protein 3	protein_coding	285368	0.00123174
952	ENSG00000163719	MTMR14	myotubularin related protein 14	protein_coding	64419	0.00147814
953	ENSG00000163803	PLB1	phospholipase B1	protein_coding	151056	0.0109084
954	ENSG00000163864	NMNAT3	nicotinamide nucleotide adenylyltransferase 3	protein_coding	349565	0.0437788
955	ENSG00000163888	CAMK2N2	calcium/calmodulin dependent protein kinase II inhibitor 2	protein_coding	94032	0.00927315
956	ENSG00000163932	PRKCD	protein kinase C delta	protein_coding	5580	0.00788778
957	ENSG00000164022	AIMP1	aminoacyl tRNA synthetase complex interacting multifunctional protein 1	protein_coding	9255	0.021285
958	ENSG00000164066	INTU	inturned planar cell polarity protein	protein_coding	27152	0.000935917
959	ENSG00000164096	C4orf3	chromosome 4 open reading frame 3	protein_coding	401152	0.03884
960	ENSG00000164124	TMEM144	transmembrane protein 144	protein_coding	55314	0.027332
961	ENSG00000164162	ANAPC10	anaphase promoting complex subunit 10	protein_coding	10393	0.00380843
962	ENSG00000164164	OTUD4	OTU deubiquitinase 4	protein_coding	54726	0.00167114
963	ENSG00000164176	EDIL3	EGF like repeats and discoidin domains 3	protein_coding	10085	0.00254378
964	ENSG00000164303	ENPP6	ectonucleotide pyrophosphatase/phosphodiesterase 6	protein_coding	133121	0.045286
965	ENSG00000164402	SEPTIN8	septin 8	protein_coding	23176	0.0464704
966	ENSG00000164403	SHROOM1	shroom family member 1	protein_coding	134549	0.0276893
967	ENSG00000164418	GRIK2	glutamate ionotropic receptor kainate type subunit 2	protein_coding	2898	0.000496667
968	ENSG00000164434	FABP7	fatty acid binding protein 7	protein_coding	2173	0.0372907
969	ENSG00000164483	SAMD3	sterile alpha motif domain containing 3	protein_coding	154075	0.00660418
970	ENSG00000164512	ANKRD55	ankyrin repeat domain 55	protein_coding	79722	0.0317499
971	ENSG00000164543	STK17A	serine/threonine kinase 17a	protein_coding	9263	0.015729
972	ENSG00000164620	RELL2	RELT like 2	protein_coding	285613	0.0139896
973	ENSG00000164691	TAGAP	T cell activation RhoGTPase activating protein	protein_coding	117289	0.00646344
974	ENSG00000164713	BRI3	brain protein I3	protein_coding	25798	0.00476587
975	ENSG00000164796	CSMD3	CUB and Sushi multiple domains 3	protein_coding	114788	0.042486
976	ENSG00000164808	SPIDR	scaffold protein involved in DNA repair	protein_coding	23514	0.0493705
977	ENSG00000164880	INTS1	integrator complex subunit 1	protein_coding	26173	0.00706493
978	ENSG00000164896	FASTK	Fas activated serine/threonine kinase	protein_coding	10922	0.00274324
979	ENSG00000164916	FOXK1	forkhead box K1	protein_coding	221937	0.00578917
980	ENSG00000164970	FAM219A	family with sequence similarity 219 member A	protein_coding	203259	0.000270079
981	ENSG00000165076	PRSS37	serine protease 37	protein_coding	136242	0.0491212
982	ENSG00000165091	TMC1	transmembrane channel like 1	protein_coding	117531	0.0439266
983	ENSG00000165097	KDM1B	lysine demethylase 1B	protein_coding	221656	0.026139
984	ENSG00000165181	SHOC1	shortage in chiasmata 1	protein_coding	158401	0.0225298
985	ENSG00000165288	BRWD3	bromodomain and WD repeat domain containing 3	protein_coding	254065	0.000701663
986	ENSG00000165338	HECTD2	HECT domain E3 ubiquitin protein ligase 2	protein_coding	143279	0.0483757
987	ENSG00000165410	CFL2	cofilin 2	protein_coding	1073	0.00272902
988	ENSG00000165424	ZCCHC24	zinc finger CCHC-type containing 24	protein_coding	219654	0.0444116
989	ENSG00000165476	REEP3	receptor accessory protein 3	protein_coding	221035	0.0309694
990	ENSG00000165506	DNAAF2	dynein axonemal assembly factor 2	protein_coding	55172	0.0148361
991	ENSG00000165548	TMEM63C	transmembrane protein 63C	protein_coding	57156	0.0150146
992	ENSG00000165591	FAAH2	fatty acid amide hydrolase 2	protein_coding	158584	0.00713985
993	ENSG00000165661	QSOX2	quiescin sulfhydryl oxidase 2	protein_coding	169714	0.00417832
994	ENSG00000165675	ENOX2	ecto-NOX disulfide-thiol exchanger 2	protein_coding	10495	0.00756545
995	ENSG00000165684	SNAPC4	small nuclear RNA activating complex polypeptide 4	protein_coding	6621	0.0462378
996	ENSG00000165828	PRAP1	proline rich acidic protein 1	protein_coding	118471	0.0104813
997	ENSG00000165879	FRAT1	FRAT regulator of WNT signaling pathway 1	protein_coding	10023	0.00307172
998	ENSG00000165915	SLC39A13	solute carrier family 39 member 13	protein_coding	91252	0.0442455
999	ENSG00000166086	JAM3	junctional adhesion molecule 3	protein_coding	83700	0.0142717
1000	ENSG00000166091	CMTM5	CKLF like MARVEL transmembrane domain containing 5	protein_coding	116173	0.0419058
1001	ENSG00000166159	LRTM2	leucine rich repeats and transmembrane domains 2	protein_coding	654429	0.0249672
1002	ENSG00000166166	TRMT61A	tRNA methyltransferase 61A	protein_coding	115708	0.000179689
1003	ENSG00000166170	BAG5	BAG cochaperone 5	protein_coding	9529	0.0242632
1004	ENSG00000166173	LARP6	La ribonucleoprotein 6, translational regulator	protein_coding	55323	0.0312628
1005	ENSG00000166188	ZNF319	zinc finger protein 319	protein_coding	57567	0.0420415
1006	ENSG00000166246	C16orf71	chromosome 16 open reading frame 71	protein_coding	146562	0.029978
1007	ENSG00000166289	PLEKHF1	pleckstrin homology and FYVE domain containing 1	protein_coding	79156	0.0460688
1008	ENSG00000166311	SMPD1	sphingomyelin phosphodiesterase 1	protein_coding	6609	0.00452781
1009	ENSG00000166343	MSS51	MSS51 mitochondrial translational activator	protein_coding	118490	0.0240051
1010	ENSG00000166363	OR10A5	olfactory receptor family 10 subfamily A member 5	protein_coding	144124	0.0122893
1011	ENSG00000166391	MOGAT2	monoacylglycerol O-acyltransferase 2	protein_coding	80168	0.00627155
1012	ENSG00000166439	RNF169	ring finger protein 169	protein_coding	254225	0.0394671
1013	ENSG00000166548	TK2	thymidine kinase 2	protein_coding	7084	0.0215006
1014	ENSG00000166748	NA	NA	NA	NA	0.00979216
1015	ENSG00000166762	CATSPER2	cation channel sperm associated 2	protein_coding	117155	0.0396541
1016	ENSG00000166793	YPEL4	yippee like 4	protein_coding	219539	0.00956176
1017	ENSG00000166855	CLPX	caseinolytic mitochondrial matrix peptidase chaperone subunit X	protein_coding	10845	0.0497481
1018	ENSG00000166897	ELFN2	extracellular leucine rich repeat and fibronectin type III domain containing 2	protein_coding	114794	0.0220977
1019	ENSG00000166924	NYAP1	neuronal tyrosine phosphorylated phosphoinositide-3-kinase adaptor 1	protein_coding	222950	9.15248e-05
1020	ENSG00000167100	SAMD14	sterile alpha motif domain containing 14	protein_coding	201191	0.00580219
1021	ENSG00000167113	COQ4	coenzyme Q4	protein_coding	51117	0.00304235
1022	ENSG00000167114	SLC27A4	solute carrier family 27 member 4	protein_coding	10999	0.0246189
1023	ENSG00000167123	CERCAM	cerebral endothelial cell adhesion molecule	protein_coding	51148	0.00787793
1024	ENSG00000167281	RBFOX3	RNA binding fox-1 homolog 3	protein_coding	146713	0.0161204
1025	ENSG00000167291	TBC1D16	TBC1 domain family member 16	protein_coding	125058	0.0495188
1026	ENSG00000167383	NA	NA	NA	NA	0.0190201
1027	ENSG00000167460	TPM4	tropomyosin 4	protein_coding	7171	0.0347137
1028	ENSG00000167487	KLHL26	kelch like family member 26	protein_coding	55295	0.0368034
1029	ENSG00000167513	CDT1	chromatin licensing and DNA replication factor 1	protein_coding	81620	0.0301078
1030	ENSG00000167625	ZNF526	zinc finger protein 526	protein_coding	116115	0.000467696
1031	ENSG00000167670	CHAF1A	chromatin assembly factor 1 subunit A	protein_coding	10036	0.0448008
1032	ENSG00000167671	UBXN6	UBX domain protein 6	protein_coding	80700	0.0432837
1033	ENSG00000167680	SEMA6B	semaphorin 6B	protein_coding	10501	0.00393525
1034	ENSG00000167702	KIFC2	kinesin family member C2	protein_coding	90990	0.000623776
1035	ENSG00000167703	SLC43A2	solute carrier family 43 member 2	protein_coding	124935	0.000858352
1036	ENSG00000167716	WDR81	WD repeat domain 81	protein_coding	124997	0.000443703
1037	ENSG00000167755	KLK6	kallikrein related peptidase 6	protein_coding	5653	0.0261261
1038	ENSG00000167765	NA	NA	NA	NA	0.0199235
1039	ENSG00000167775	CD320	CD320 molecule	protein_coding	51293	0.0174533
1040	ENSG00000167861	HID1	HID1 domain containing	protein_coding	283987	0.000978039
1041	ENSG00000167889	MGAT5B	alpha-1,6-mannosylglycoprotein 6-beta-N-acetylglucosaminyltransferase B	protein_coding	146664	0.0117761
1042	ENSG00000167925	GHDC	GH3 domain containing	protein_coding	84514	0.0413121
1043	ENSG00000167930	FAM234A	family with sequence similarity 234 member A	protein_coding	83986	0.0339126
1044	ENSG00000167962	ZNF598	zinc finger protein 598, E3 ubiquitin ligase	protein_coding	90850	0.018115
1045	ENSG00000167967	E4F1	E4F transcription factor 1	protein_coding	1877	0.0313995
1046	ENSG00000167968	DNASE1L2	deoxyribonuclease 1 like 2	protein_coding	1775	0.021096
1047	ENSG00000167971	CASKIN1	CASK interacting protein 1	protein_coding	57524	0.00210311
1048	ENSG00000167972	ABCA3	ATP binding cassette subfamily A member 3	protein_coding	21	0.0060345
1049	ENSG00000168040	FADD	Fas associated via death domain	protein_coding	8772	0.00162354
1050	ENSG00000168067	MAP4K2	mitogen-activated protein kinase kinase kinase kinase 2	protein_coding	5871	0.00107988
1051	ENSG00000168135	KCNJ4	potassium inwardly rectifying channel subfamily J member 4	protein_coding	3761	0.000185288
1052	ENSG00000168140	VASN	vasorin	protein_coding	114990	0.0348907
1053	ENSG00000168237	GLYCTK	glycerate kinase	protein_coding	132158	0.0236139
1054	ENSG00000168263	KCNV2	potassium voltage-gated channel modifier subfamily V member 2	protein_coding	169522	0.034139
1055	ENSG00000168264	IRF2BP2	interferon regulatory factor 2 binding protein 2	protein_coding	359948	0.0137832
1056	ENSG00000168268	NT5DC2	5'-nucleotidase domain containing 2	protein_coding	64943	0.0280642
1057	ENSG00000168350	DEGS2	delta 4-desaturase, sphingolipid 2	protein_coding	123099	0.0257098
1058	ENSG00000168393	DTYMK	deoxythymidylate kinase	protein_coding	1841	0.0209461
1059	ENSG00000168395	ING5	inhibitor of growth family member 5	protein_coding	84289	0.023918
1060	ENSG00000168397	ATG4B	autophagy related 4B cysteine peptidase	protein_coding	23192	0.0309159
1061	ENSG00000168453	HR	HR lysine demethylase and nuclear receptor corepressor	protein_coding	55806	1.05432e-05
1062	ENSG00000168476	REEP4	receptor accessory protein 4	protein_coding	80346	0.0128432
1063	ENSG00000168477	TNXB	tenascin XB	protein_coding	7148	0.0250725
1064	ENSG00000168481	LGI3	leucine rich repeat LGI family member 3	protein_coding	203190	6.87484e-05
1065	ENSG00000168702	LRP1B	LDL receptor related protein 1B	protein_coding	53353	0.0179617
1066	ENSG00000168758	SEMA4C	semaphorin 4C	protein_coding	54910	0.000279819
1067	ENSG00000168781	PPIP5K1	diphosphoinositol pentakisphosphate kinase 1	protein_coding	9677	0.0342679
1068	ENSG00000168924	LETM1	leucine zipper and EF-hand containing transmembrane protein 1	protein_coding	3954	0.00438834
1069	ENSG00000168939	SPRY3	sprouty RTK signaling antagonist 3	protein_coding	10251	0.000211325
1070	ENSG00000168970	JMJD7-PLA2G4B	JMJD7-PLA2G4B readthrough	protein_coding	8681	0.0168253
1071	ENSG00000168993	CPLX1	complexin 1	protein_coding	10815	0.00338471
1072	ENSG00000169040	PMCHL2	pro-melanin concentrating hormone like 2 (pseudogene)	transcribed_unprocessed_pseudogene	5370	0.0251099
1073	ENSG00000169047	IRS1	insulin receptor substrate 1	protein_coding	3667	0.00781014
1074	ENSG00000169155	ZBTB43	zinc finger and BTB domain containing 43	protein_coding	23099	0.0276398
1075	ENSG00000169181	GSG1L	GSG1 like	protein_coding	146395	0.0142481
1076	ENSG00000169221	TBC1D10B	TBC1 domain family member 10B	protein_coding	26000	7.44168e-05
1077	ENSG00000169252	ADRB2	adrenoceptor beta 2	protein_coding	154	0.0423833
1078	ENSG00000169299	PGM2	phosphoglucomutase 2	protein_coding	55276	0.0354569
1079	ENSG00000169302	STK32A	serine/threonine kinase 32A	protein_coding	202374	0.0414565
1080	ENSG00000169432	SCN9A	sodium voltage-gated channel alpha subunit 9	protein_coding	6335	0.00108201
1081	ENSG00000169550	MUC15	mucin 15, cell surface associated	protein_coding	143662	0.0113696
1082	ENSG00000169562	GJB1	gap junction protein beta 1	protein_coding	2705	0.00983664
1083	ENSG00000169660	HEXD	hexosaminidase D	protein_coding	284004	0.0210733
1084	ENSG00000169696	ASPSCR1	ASPSCR1 tether for SLC2A4, UBX domain containing	protein_coding	79058	0.0199189
1085	ENSG00000169710	FASN	fatty acid synthase	protein_coding	2194	0.00249149
1086	ENSG00000169718	DUS1L	dihydrouridine synthase 1 like	protein_coding	64118	0.000107952
1087	ENSG00000169733	RFNG	RFNG O-fucosylpeptide 3-beta-N-acetylglucosaminyltransferase	protein_coding	5986	0.0221094
1088	ENSG00000169914	OTUD3	OTU deubiquitinase 3	protein_coding	23252	0.0478269
1089	ENSG00000169926	KLF13	Kruppel like factor 13	protein_coding	51621	0.000155921
1090	ENSG00000170160	CCDC144A	coiled-coil domain containing 144A	protein_coding	9720	0.00116718
1091	ENSG00000170180	GYPA	glycophorin A (MNS blood group)	protein_coding	2993	0.00430687
1092	ENSG00000170265	ZNF282	zinc finger protein 282	protein_coding	8427	0.00177198
1093	ENSG00000170266	GLB1	galactosidase beta 1	protein_coding	2720	0.0222242
1094	ENSG00000170275	CRTAP	cartilage associated protein	protein_coding	10491	0.0494217
1095	ENSG00000170390	DCLK2	doublecortin like kinase 2	protein_coding	166614	0.0264748
1096	ENSG00000170515	PA2G4	proliferation-associated 2G4	protein_coding	5036	0.0415966
1097	ENSG00000170522	ELOVL6	ELOVL fatty acid elongase 6	protein_coding	79071	0.0474429
1098	ENSG00000170604	IRF2BP1	interferon regulatory factor 2 binding protein 1	protein_coding	26145	6.78998e-05
1099	ENSG00000170616	NA	NA	NA	NA	0.00315422
1100	ENSG00000170624	SGCD	sarcoglycan delta	protein_coding	6444	0.00215494
1101	ENSG00000170638	TRABD	TraB domain containing	protein_coding	80305	0.00911068
1102	ENSG00000170775	GPR37	G protein-coupled receptor 37	protein_coding	2861	0.00885631
1103	ENSG00000170776	AKAP13	A-kinase anchoring protein 13	protein_coding	11214	0.0290615
1104	ENSG00000170779	CDCA4	cell division cycle associated 4	protein_coding	55038	0.00235436
1105	ENSG00000170782	OR10A4	olfactory receptor family 10 subfamily A member 4	protein_coding	283297	0.0190188
1106	ENSG00000170790	OR10A2	olfactory receptor family 10 subfamily A member 2	protein_coding	341276	0.016092
1107	ENSG00000170837	GPR27	G protein-coupled receptor 27	protein_coding	2850	0.0268206
1108	ENSG00000170893	TRH	thyrotropin releasing hormone	protein_coding	7200	0.0416063
1109	ENSG00000171016	PYGO1	pygopus family PHD finger 1	protein_coding	26108	0.0297644
1110	ENSG00000171217	CLDN20	claudin 20	protein_coding	49861	0.0159676
1111	ENSG00000171241	SHCBP1	SHC binding and spindle associated 1	protein_coding	79801	0.0138755
1112	ENSG00000171246	NPTX1	neuronal pentraxin 1	protein_coding	4884	0.0358206
1113	ENSG00000171262	FAM98B	family with sequence similarity 98 member B	protein_coding	283742	0.00186645
1114	ENSG00000171282	NA	NA	NA	NA	0.0391451
1115	ENSG00000171302	CANT1	calcium activated nucleotidase 1	protein_coding	124583	0.00490462
1116	ENSG00000171310	CHST11	carbohydrate sulfotransferase 11	protein_coding	50515	0.029906
1117	ENSG00000171365	CLCN5	chloride voltage-gated channel 5	protein_coding	1184	0.0329739
1118	ENSG00000171368	TPPP	tubulin polymerization promoting protein	protein_coding	11076	0.00680052
1119	ENSG00000171552	BCL2L1	BCL2 like 1	protein_coding	598	0.000780505
1120	ENSG00000171608	PIK3CD	phosphatidylinositol-4,5-bisphosphate 3-kinase catalytic subunit delta	protein_coding	5293	0.0360527
1121	ENSG00000171680	PLEKHG5	pleckstrin homology and RhoGEF domain containing G5	protein_coding	57449	0.0168021
1122	ENSG00000171703	TCEA2	transcription elongation factor A2	protein_coding	6919	2.09928e-05
1123	ENSG00000171723	GPHN	gephyrin	protein_coding	10243	0.023663
1124	ENSG00000171798	KNDC1	kinase non-catalytic C-lobe domain containing 1	protein_coding	85442	0.0140007
1125	ENSG00000171813	PWWP2B	PWWP domain containing 2B	protein_coding	170394	0.0384155
1126	ENSG00000171889	MIR31HG	MIR31 host gene	lncRNA	554202	0.00297691
1127	ENSG00000172005	MAL	mal, T cell differentiation protein	protein_coding	4118	0.0296393
1128	ENSG00000172139	SLC9C1	solute carrier family 9 member C1	protein_coding	285335	0.0425304
1129	ENSG00000172315	TP53RK	TP53 regulating kinase	protein_coding	112858	0.028184
1130	ENSG00000172432	GTPBP2	GTP binding protein 2	protein_coding	54676	0.0219393
1131	ENSG00000172461	FUT9	fucosyltransferase 9	protein_coding	10690	0.00117213
1132	ENSG00000172534	HCFC1	host cell factor C1	protein_coding	3054	0.0164788
1133	ENSG00000172613	RAD9A	RAD9 checkpoint clamp component A	protein_coding	5883	0.0411747
1134	ENSG00000172733	PURG	purine rich element binding protein G	protein_coding	29942	0.00246464
1135	ENSG00000172782	FADS6	fatty acid desaturase 6	protein_coding	283985	0.00393531
1136	ENSG00000172831	CES2	carboxylesterase 2	protein_coding	8824	0.0150273
1137	ENSG00000173011	TADA2B	transcriptional adaptor 2B	protein_coding	93624	0.00333681
1138	ENSG00000173153	ESRRA	estrogen related receptor alpha	protein_coding	2101	0.00842312
1139	ENSG00000173166	RAPH1	Ras association (RalGDS/AF-6) and pleckstrin homology domains 1	protein_coding	65059	0.0024768
1140	ENSG00000173253	DMRT2	doublesex and mab-3 related transcription factor 2	protein_coding	10655	0.0193781
1141	ENSG00000173261	PLAC8L1	PLAC8 like 1	protein_coding	153770	0.0261392
1142	ENSG00000173264	GPR137	G protein-coupled receptor 137	protein_coding	56834	0.0266904
1143	ENSG00000173327	MAP3K11	mitogen-activated protein kinase kinase kinase 11	protein_coding	4296	0.0407219
1144	ENSG00000173404	INSM1	INSM transcriptional repressor 1	protein_coding	3642	0.0281849
1145	ENSG00000173406	DAB1	DAB adaptor protein 1	protein_coding	1600	0.00607879
1146	ENSG00000173517	PEAK1	pseudopodium enriched atypical kinase 1	protein_coding	79834	0.00182503
1147	ENSG00000173542	MOB1B	MOB kinase activator 1B	protein_coding	92597	0.0147516
1148	ENSG00000173575	CHD2	chromodomain helicase DNA binding protein 2	protein_coding	1106	0.0213967
1149	ENSG00000173585	CCR9	C-C motif chemokine receptor 9	protein_coding	10803	0.0392508
1150	ENSG00000173588	CEP83	centrosomal protein 83	protein_coding	51134	0.0407666
1151	ENSG00000173621	LRFN4	leucine rich repeat and fibronectin type III domain containing 4	protein_coding	78999	0.0128064
1152	ENSG00000173627	APOBEC4	apolipoprotein B mRNA editing enzyme catalytic polypeptide like 4	protein_coding	403314	0.00379851
1153	ENSG00000173786	CNP	2',3'-cyclic nucleotide 3' phosphodiesterase	protein_coding	1267	0.0163651
1154	ENSG00000173811	CCDC13-AS1	CCDC13 antisense RNA 1	lncRNA	100874114	0.027409
1155	ENSG00000173868	PHOSPHO1	phosphoethanolamine/phosphocholine phosphatase 1	protein_coding	162466	0.0111219
1156	ENSG00000173914	RBM4B	RNA binding motif protein 4B	protein_coding	83759	0.0495588
1157	ENSG00000173960	UBXN2A	UBX domain protein 2A	protein_coding	165324	0.0371795
1158	ENSG00000174093	NA	NA	NA	NA	0.012399
1159	ENSG00000174100	NA	NA	NA	NA	0.0297308
[truncated: 1,832 more rows]
