# Supplementary material for: Identification of novel targets and pathways to distinguish suicide dependent or independent on depression diagnosis
Source: Sci Rep. 2023 Feb 13;13:2488. doi: 10.1038/s41598-023-29101-1 (PMC9925752; doi:10.1038/s41598-023-29101-1)
Supplement: Supplementary file 6 — Supplementary Table 6. [file 41598_2023_29101_MOESM6_ESM.xlsx]

## Sheet: Suicide with MDD
Supplementary table 5: the significant change genes expression in the suicide with MDD by cross-tissue analysis
Seq_ID	Ensembl_gene_id	Gene symbol	Description	Biotype	Entrezgene_id	p-value
1	ENSG00000089048	ESF1	ESF1 nucleolar pre-rRNA processing protein homolog	protein_coding	51575	4.09719e-35
2	ENSG00000196141	SPATS2L	spermatogenesis associated serine rich 2 like	protein_coding	26010	2.48276e-34
3	ENSG00000156687	UNC5D	unc-5 netrin receptor D	protein_coding	137970	5.41721e-34
4	ENSG00000198797	BRINP2	BMP/retinoic acid inducible neural specific 2	protein_coding	57795	7.78404e-34
5	ENSG00000249550	RP11-438N16.1	RP11-438N16.1	lincRNA	100506465	5.126e-32
6	ENSG00000143067	ZNF697	zinc finger protein 697	protein_coding	90874	1.41766e-31
7	ENSG00000237187	NR2F1-AS1	NR2F1-AS1	processed_transcript	441094	5.63812e-31
8	ENSG00000156345	CDK20	cyclin dependent kinase 20	protein_coding	23552	3.58266e-30
9	ENSG00000149927	DOC2A	double C2 domain alpha	protein_coding	8448	4.61072e-30
10	ENSG00000121440	PDZRN3	PDZ domain containing ring finger 3	protein_coding	23024	4.74694e-30
11	ENSG00000115993	TRAK2	trafficking kinesin protein 2	protein_coding	66008	7.27414e-30
12	ENSG00000149305	HTR3B	5-hydroxytryptamine receptor 3B	protein_coding	9177	1.34592e-29
13	ENSG00000144893	MED12L	mediator complex subunit 12L	protein_coding	116931	4.09721e-29
14	ENSG00000141720	PIP4K2B	phosphatidylinositol-5-phosphate 4-kinase type 2 beta	protein_coding	147381	4.70393e-29
15	ENSG00000144815	NXPE3	neurexophilin and PC-esterase domain family member 3	protein_coding	91775	5.68098e-29
16	ENSG00000126777	KTN1	kinectin 1	protein_coding	3895	5.91627e-29
17	ENSG00000256196	RP11-881M11.4	RP11-881M11.4	antisense	-	6.37194e-29
18	ENSG00000176204	LRRTM4	leucine rich repeat transmembrane neuronal 4	protein_coding	80059	9.74231e-29
19	ENSG00000186188	FFAR4	free fatty acid receptor 4	protein_coding	338557	1.24899e-28
20	ENSG00000100628	ASB2	ankyrin repeat and SOCS box containing 2	protein_coding	51676	1.68671e-28
21	ENSG00000171303	KCNK3	potassium two pore domain channel subfamily K member 3	protein_coding	3777	2.20586e-28
22	ENSG00000151914	DST	dystonin	protein_coding	667	2.67695e-28
23	ENSG00000178038	ALS2CL	ALS2 C-terminal like	protein_coding	259173	3.36959e-28
24	ENSG00000228358	AC113617.1	AC113617.1	lincRNA	105377390	5.14218e-28
25	ENSG00000136720	HS6ST1	heparan sulfate 6-O-sulfotransferase 1	protein_coding	9394	5.40361e-28
26	ENSG00000154914	USP43	ubiquitin specific peptidase 43	protein_coding	124739	5.43341e-28
27	ENSG00000232044	AC073479.1	AC073479.1	processed_transcript	-	9.70318e-28
28	ENSG00000232694	XX-CR54.3	XX-CR54.3	lincRNA	-	1.37434e-27
29	ENSG00000186314	PRELID2	PRELI domain containing 2	protein_coding	153768	1.52575e-27
30	ENSG00000223812	RP11-197K6.1	RP11-197K6.1	lincRNA	-	2.19885e-27
31	ENSG00000151952	TMEM132D	transmembrane protein 132D	protein_coding	121256	2.82271e-27
32	ENSG00000255595	RP4-809F18.1	RP4-809F18.1	lincRNA	101927531	2.82523e-27
33	ENSG00000113805	CNTN3	contactin 3	protein_coding	5067	3.65924e-27
34	ENSG00000064601	CTSA	cathepsin A	protein_coding	5476	4.54306e-27
35	ENSG00000103502	CDIPT	CDP-diacylglycerol--inositol 3-phosphatidyltransferase	protein_coding	10423	4.88847e-27
36	ENSG00000151276	MAGI1	membrane associated guanylate kinase, WW and PDZ domain containing 1	protein_coding	9223	5.55877e-27
37	ENSG00000152092	ASTN1	astrotactin 1	protein_coding	460	5.97916e-27
38	ENSG00000151892	GFRA1	GDNF family receptor alpha 1	protein_coding	2674	6.95918e-27
39	ENSG00000145029	NICN1	nicolin 1	protein_coding	84276	8.7711e-27
40	ENSG00000117174	ZNHIT6	zinc finger HIT-type containing 6	protein_coding	54680	8.91581e-27
41	ENSG00000059691	PET112	PDZ domain containing ring finger 3	protein_coding	5188	9.35861e-27
42	ENSG00000162817	C1orf115	chromosome 1 open reading frame 115	protein_coding	79762	1.25164e-26
43	ENSG00000040731	CDH10	cadherin 10	protein_coding	1008	1.2716e-26
44	ENSG00000120088	CRHR1	corticotropin releasing hormone receptor 1	protein_coding	104909134	1.86729e-26
45	ENSG00000171509	RXFP1	relaxin family peptide receptor 1	protein_coding	59350	2.72325e-26
46	ENSG00000254377	LINC00966	LINC00966	lincRNA	100130155	3.21603e-26
47	ENSG00000006451	RALA	RAS like proto-oncogene A	protein_coding	5898	5.57978e-26
48	ENSG00000182732	RGS6	regulator of G protein signaling 6	protein_coding	9628	7.1645e-26
49	ENSG00000134256	CD101	CD101 molecule	protein_coding	9398	9.05587e-26
50	ENSG00000141449	GREB1L	GREB1 like retinoic acid receptor coactivator	protein_coding	80000	9.7101e-26
51	ENSG00000269945	RP6-91H8.5	RP6-91H8.5	lincRNA	-	9.7295e-26
52	ENSG00000044524	EPHA3	EPH receptor A3	protein_coding	2042	1.17721e-25
53	ENSG00000263878	DLGAP1-AS4	DLGAP1-AS4	antisense	-	1.207e-25
54	ENSG00000155229	MMS19	MMS19 homolog, cytosolic iron-sulfur assembly component	protein_coding	64210	1.38676e-25
55	ENSG00000170759	KIF5B	kinesin family member 5B	protein_coding	3799	1.40081e-25
56	ENSG00000253230	LINC00599	LINC00599	lincRNA	157627	1.84443e-25
57	ENSG00000198218	QRICH1	glutamine rich 1	protein_coding	54870	1.85178e-25
58	ENSG00000260941	LINC00622	LINC00622	sense_overlapping	644242	2.00652e-25
59	ENSG00000258517	RP6-91H8.1	RP6-91H8.1	lincRNA	-	2.34565e-25
60	ENSG00000186854	TRABD2A	TraB domain containing 2A	protein_coding	105374836	2.87541e-25
61	ENSG00000128512	DOCK4	dedicator of cytokinesis 4	protein_coding	9732	3.03971e-25
62	ENSG00000272268	FLJ30594	free fatty acid receptor 4	protein_coding	-	3.10053e-25
63	ENSG00000174482	LINGO2	leucine rich repeat and Ig domain containing 2	protein_coding	158038	3.56935e-25
64	ENSG00000174640	SLCO2A1	solute carrier organic anion transporter family member 2A1	protein_coding	6578	3.57177e-25
65	ENSG00000135622	SEMA4F	ssemaphorin 4F	protein_coding	10505	3.79261e-25
66	ENSG00000117016	RIMS3	regulating synaptic membrane exocytosis 3	protein_coding	9783	3.85612e-25
67	ENSG00000091436	MLTK	mediator complex subunit 12L	protein_coding	51776	4.44253e-25
68	ENSG00000147642	SYBU	syntabulin	protein_coding	55638	4.80167e-25
69	ENSG00000214043	RP5-944M2.3	RP5-944M2.3	lincRNA	100128554	5.1801e-25
70	ENSG00000229618	AC011288.2	AC011288.2	lincRNA	-	5.56922e-25
71	ENSG00000236296	GUSBP5	pseudogene	pseudogene	441046	5.64773e-25
72	ENSG00000167434	CA4	carbonic anhydrase 4	protein_coding	762	5.69797e-25
73	ENSG00000236922	AC092661.1	AC092661.1	lincRNA	-	9.06506e-25
74	ENSG00000164082	GRM2	glutamate metabotropic receptor 2	protein_coding	2912	1.01646e-24
75	ENSG00000178171	AMER3	APC membrane recruitment protein 3	protein_coding	205147	1.03055e-24
76	ENSG00000115194	SLC30A3	solute carrier family 30 member 3	protein_coding	7781	1.21103e-24
77	ENSG00000156564	LRFN2	leucine rich repeat and fibronectin type III domain containing 2	protein_coding	57497	1.22949e-24
78	ENSG00000176986	SEC24C	SEC24 homolog C, COPII coat complex component	protein_coding	9632	1.25863e-24
79	ENSG00000213463	SYNJ2BP	synaptojanin 2 binding protein	protein_coding	55333	1.26255e-24
80	ENSG00000167371	PRRT2	proline rich transmembrane protein 2	protein_coding	112476	1.29853e-24
81	ENSG00000239873	GAPDHP27	pseudogene	pseudogene	-	1.68193e-24
82	ENSG00000119042	SATB2	SATB homeobox 2	protein_coding	23314	1.73892e-24
83	ENSG00000137449	CPEB2	cytoplasmic polyadenylation element binding protein 2	protein_coding	132864	2.55209e-24
84	ENSG00000169621	APLF	aprataxin and PNKP like factor	protein_coding	200558	2.85768e-24
85	ENSG00000179294	C17orf96	BMP/retinoic acid inducible neural specific 2	protein_coding	90480	3.16883e-24
86	ENSG00000112851	ERBB2IP	EPH receptor A3	protein_coding	55914	3.34663e-24
87	ENSG00000137501	SYTL2	synaptotagmin like 2	protein_coding	54843	3.34757e-24
88	ENSG00000161544	CYGB	cytoglobin	protein_coding	114757	3.42463e-24
89	ENSG00000138771	SHROOM3	shroom family member 3	protein_coding	57619	3.59765e-24
90	ENSG00000136040	PLXNC1	plexin C1	protein_coding	10154	4.07448e-24
91	ENSG00000105810	CDK6	cyclin dependent kinase 6	protein_coding	1021	4.41599e-24
92	ENSG00000177963	RIC8A	RIC8 guanine nucleotide exchange factor A	protein_coding	60626	4.54994e-24
93	ENSG00000065308	TRAM2	translocation associated membrane protein 2	protein_coding	9697	5.06975e-24
94	ENSG00000133019	CHRM3	cholinergic receptor muscarinic 3	protein_coding	1131	5.31237e-24
95	ENSG00000011083	SLC6A7	solute carrier family 6 member 7	protein_coding	6534	5.8209e-24
96	ENSG00000241158	ADAMTS9-AS1	ADAMTS9-AS1	antisense	101929335	5.89377e-24
97	ENSG00000001629	ANKIB1	ankyrin repeat and IBR domain containing 1	protein_coding	54467	6.4025e-24
98	ENSG00000164647	STEAP1	STEAP family member 1	protein_coding	26872	7.04574e-24
99	ENSG00000170214	ADRA1B	adrenoceptor alpha 1B	protein_coding	147	7.07152e-24
100	ENSG00000216863	LY86-AS1	LY86-AS1	antisense	285780	7.4482e-24

## Sheet: Suicide without MDD
Supplementary table 6: the top significant change genes expression in the Suicide without MDD by cross-tissue analysis
Seq_ID	Ensembl_gene_id	Gene symbol	Description	Biotype	Entrezgene_id	p-value
1	ENSG00000249550	RP11-438N16.1	RP11-438N16.1	lincRNA	-	2.25858e-15
2	ENSG00000155229	MMS19	MMS19 homolog, cytosolic iron-sulfur assembly component	protein_coding	64210	8.72468e-15
3	ENSG00000139144	PIK3C2G	phosphatidylinositol-4-phosphate 3-kinase catalytic subunit type 2 gamma	protein_coding	5288	9.36315e-15
4	ENSG00000171509	RXFP1	relaxin family peptide receptor 1	protein_coding	2110	4.32614e-14
5	ENSG00000256196	RP11-881M11.4	RP11-881M11.4	antisense	259293	4.43933e-14
6	ENSG00000237187	NR2F1-AS1	NR2F1-AS1	processed_transcript	-	7.44205e-14
7	ENSG00000159596	TMEM69	transmembrane protein 69	protein_coding	51249	9.23601e-14
8	ENSG00000198797	BRINP2	BMP/retinoic acid inducible neural specific 2	protein_coding	2475	1.2483e-13
9	ENSG00000171303	KCNK3	potassium two pore domain channel subfamily K member 3	protein_coding	79801	2.68095e-13
10	ENSG00000156345	CDK20	cyclin dependent kinase 20	protein_coding	23552	3.15152e-13
11	ENSG00000089048	ESF1	ESF1 nucleolar pre-rRNA processing protein homolog	protein_coding	51575	4.01369e-13
12	ENSG00000165553	NGB	neuroglobin	protein_coding	58157	4.50212e-13
13	ENSG00000260166	RP11-863P13.6	RP11-863P13.6	lincRNA	-	1.33209e-12
14	ENSG00000125430	HS3ST3B1	heparan sulfate-glucosamine 3-sulfotransferase 3B1	protein_coding	9953	1.71952e-12
15	ENSG00000170214	ADRA1B	adrenoceptor alpha 1B	protein_coding	140838	1.80094e-12
16	ENSG00000179294	C17orf96	BMP/retinoic acid inducible neural specific 2	protein_coding	811	1.81015e-12
17	ENSG00000155463	OXA1L	OXA1L mitochondrial inner membrane protein	protein_coding	5018	1.839e-12
18	ENSG00000167434	CA4	carbonic anhydrase 4	protein_coding	762	1.89446e-12
19	ENSG00000168734	PKIG	cAMP-dependent protein kinase inhibitor gamma	protein_coding	29100	2.11673e-12
20	ENSG00000178149	DALRD3	DALR anticodon binding domain containing 3	protein_coding	54762	2.20744e-12
21	ENSG00000128512	DOCK4	dedicator of cytokinesis 4	protein_coding	9732	2.29188e-12
22	ENSG00000040731	CDH10	cadherin 10	protein_coding	1008	2.68144e-12
23	ENSG00000198218	QRICH1	glutamine rich 1	protein_coding	84775	2.81556e-12
24	ENSG00000169230	PRELID1	PRELI domain containing 1	protein_coding	26000	2.94389e-12
25	ENSG00000263878	DLGAP1-AS4	DLGAP1-AS4	antisense	100287042	3.13663e-12
26	ENSG00000103502	CDIPT	CDP-diacylglycerol--inositol 3-phosphatidyltransferase	protein_coding	10423	3.36287e-12
27	ENSG00000059691	PET112	PDZ domain containing ring finger 3	protein_coding	5188	3.51724e-12
28	ENSG00000164134	NAA15	N-alpha-acetyltransferase 15, NatA auxiliary subunit	protein_coding	80155	3.52205e-12
29	ENSG00000233452	STXBP5-AS1	STXBP5-AS1	antisense	-	4.4407e-12
30	ENSG00000165929	TC2N	tandem C2 domains, nuclear	protein_coding	123036	5.0027e-12
31	ENSG00000151952	TMEM132D	transmembrane protein 132D	protein_coding	121256	5.22232e-12
32	ENSG00000159784	FAM131B	family with sequence similarity 131 member B	protein_coding	9715	6.19821e-12
33	ENSG00000178498	DTX3	deltex E3 ubiquitin ligase 3	protein_coding	-	6.44058e-12
34	ENSG00000044524	EPHA3	EPH receptor A3	protein_coding	2042	6.74578e-12
35	ENSG00000006118	TMEM132A	transmembrane protein 132A	protein_coding	54972	7.46395e-12
36	ENSG00000196141	SPATS2L	spermatogenesis associated serine rich 2 like	protein_coding	23424	7.80431e-12
37	ENSG00000185668	POU3F1	POU class 3 homeobox 1	protein_coding	54014	7.82572e-12
38	ENSG00000145029	NICN1	nicolin 1	protein_coding	84276	8.57718e-12
39	ENSG00000143318	CASQ1	calsequestrin 1	protein_coding	844	9.52134e-12
40	ENSG00000228358	AC113617.1	AC113617.1	lincRNA	-	1.03972e-11
41	ENSG00000156687	UNC5D	unc-5 netrin receptor D	protein_coding	137970	1.04596e-11
42	ENSG00000181751	C5orf30	chromosome 19 open reading frame 53	protein_coding	284459	1.14906e-11
43	ENSG00000149305	HTR3B	5-hydroxytryptamine receptor 3B	protein_coding	9177	1.27843e-11
44	ENSG00000122691	TWIST1	twist family bHLH transcription factor 1	protein_coding	7291	1.58971e-11
45	ENSG00000186188	FFAR4	free fatty acid receptor 4	protein_coding	164153	1.66279e-11
46	ENSG00000140945	CDH13	cadherin 13	protein_coding	1012	1.74986e-11
47	ENSG00000048140	TSPAN17	tetraspanin 17	protein_coding	26262	1.7797e-11
48	ENSG00000141449	GREB1L	GREB1 like retinoic acid receptor coactivator	protein_coding	80000	1.78067e-11
49	ENSG00000269945	RP6-91H8.5	RP6-91H8.5	lincRNA	-	1.84681e-11
50	ENSG00000167550	RHEBL1	RHEB like 1	protein_coding	121268	1.88764e-11
51	ENSG00000104979	C19orf53	chromosome 19 open reading frame 53	protein_coding	28974	2.0561e-11
52	ENSG00000054267	ARID4B	AT-rich interaction domain 4B	protein_coding	51742	2.43208e-11
53	ENSG00000128045	RASL11B	RAS like family 11 member B	protein_coding	65997	2.58501e-11
54	ENSG00000055813	CCDC85A	coiled-coil domain containing 85A	protein_coding	114800	2.65103e-11
55	ENSG00000117308	GALE	UDP-galactose-4-epimerase	protein_coding	2582	2.65882e-11
56	ENSG00000216775	RP1-152L7.5	pseudogene	pseudogene	-	2.89919e-11
57	ENSG00000161544	CYGB	cytoglobin	protein_coding	114757	3.14709e-11
58	ENSG00000155760	FZD7	frizzled class receptor 7	protein_coding	8324	3.39025e-11
59	ENSG00000186854	TRABD2A	TraB domain containing 2A	protein_coding	348303	3.72388e-11
60	ENSG00000177272	KCNA3	potassium voltage-gated channel subfamily A member 3	protein_coding	-	3.87167e-11
61	ENSG00000184349	EFNA5	ephrin A5	protein_coding	6586	3.92414e-11
62	ENSG00000100628	ASB2	ankyrin repeat and SOCS box containing 2	protein_coding	51676	4.19423e-11
63	ENSG00000102001	CACNA1F	calcium voltage-gated channel subunit alpha1 F	protein_coding	778	4.46219e-11
64	ENSG00000249436	CTD-2023N9.3	CTD-2023N9.3	lincRNA	101929095	4.48352e-11
65	ENSG00000025770	NCAPH2	non-SMC condensin II complex subunit H2	protein_coding	29781	4.62229e-11
66	ENSG00000117016	RIMS3	regulating synaptic membrane exocytosis 3	protein_coding	9783	5.22198e-11
67	ENSG00000071553	ATP6AP1	ATPase H+ transporting accessory protein 1	protein_coding	537	5.42035e-11
68	ENSG00000121440	PDZRN3	PDZ domain containing ring finger 3	protein_coding	23024	5.6826e-11
69	ENSG00000166886	NAB2	NGFI-A binding protein 2	protein_coding	4665	6.50682e-11
70	ENSG00000206432	TMEM200C	transmembrane protein 200C	protein_coding	-	7.70528e-11
71	ENSG00000011083	SLC6A7	solute carrier family 6 member 7	protein_coding	6534	7.9403e-11
72	ENSG00000226757	AC079341.1	#N/A	protein_coding	-	7.94479e-11
73	ENSG00000166793	YPEL4	yippee like 4	protein_coding	219539	7.94542e-11
74	ENSG00000140688	C16orf58	BMP/retinoic acid inducible neural specific 2	protein_coding	64755	8.37504e-11
75	ENSG00000114388	NPRL2	NPR2 like, GATOR1 complex subunit	protein_coding	10641	8.71282e-11
76	ENSG00000106536	POU6F2	POU class 6 homeobox 2	protein_coding	11281	9.32419e-11
77	ENSG00000004059	ARF5	ADP ribosylation factor 5	protein_coding	381	9.57572e-11
78	ENSG00000170759	KIF5B	kinesin family member 5B	protein_coding	3790	1.03641e-10
79	ENSG00000106348	IMPDH1	inosine monophosphate dehydrogenase 1	protein_coding	3614	1.11134e-10
80	ENSG00000163833	FBXO40	F-box protein 40	protein_coding	51725	1.13541e-10
81	ENSG00000187094	CCK	cholecystokinin	protein_coding	348303	1.14038e-10
82	ENSG00000117174	ZNHIT6	zinc finger HIT-type containing 6	protein_coding	54680	1.20586e-10
83	ENSG00000131408	NR1H2	nuclear receptor subfamily 1 group H member 2	protein_coding	7376	1.2236e-10
84	ENSG00000129682	FGF13	fibroblast growth factor 13	protein_coding	2258	1.26248e-10
85	ENSG00000149927	DOC2A	double C2 domain alpha	protein_coding	8448	1.26405e-10
86	ENSG00000116990	MYCL	MYCL proto-oncogene, bHLH transcription factor	protein_coding	4610	1.3085e-10
87	ENSG00000136720	HS6ST1	heparan sulfate 6-O-sulfotransferase 1	protein_coding	9394	1.35293e-10
88	ENSG00000260523	RP11-483P21.3	RP11-483P21.3	lincRNA	-	1.40822e-10
89	ENSG00000119714	GPR68	G protein-coupled receptor 68	protein_coding	8111	1.60616e-10
90	ENSG00000137501	SYTL2	synaptotagmin like 2	protein_coding	54843	1.61016e-10
91	ENSG00000248115	RP11-752D24.2	RP11-752D24.2	antisense	-	1.61863e-10
92	ENSG00000113319	RASGRF2	Ras protein specific guanine nucleotide releasing factor 2	protein_coding	5924	1.62098e-10
93	ENSG00000226620	LINC00343	LINC00343	processed_transcript	-	1.62301e-10
94	ENSG00000167371	PRRT2	proline rich transmembrane protein 2	protein_coding	112476	1.68886e-10
95	ENSG00000181544	FANCB	FA complementation group B	protein_coding	341208	1.69969e-10
96	ENSG00000169621	APLF	aprataxin and PNKP like factor	protein_coding	84168	1.70024e-10
97	ENSG00000223812	RP11-197K6.1	RP11-197K6.1	lincRNA	-	1.73794e-10
98	ENSG00000254377	LINC00966	LINC00966	lincRNA	-	1.76948e-10
99	ENSG00000126247	CAPNS1	calpain small subunit 1	protein_coding	826	1.80766e-10
100	ENSG00000162729	IGSF8	immunoglobulin superfamily member 8	protein_coding	93185	1.82829e-10

## Sheet: Non-suicide without MDD
The top significant change of genes expression in healthy control by cross-tissue analysis
Seq_ID	Ensembl_gene_id	Gene symbol	Description	Biotype	Entrezgene_id	p-value
1	ENSG00000102924	CBLN1	cerebellin 1 precursor	protein_coding	869	4.35e-17
2	ENSG00000155229	MMS19	MMS19 homolog, cytosolic iron-sulfur assembly component	protein_coding	64210	4.11e-16
3	ENSG00000103502	CDIPT	CDP-diacylglycerol--inositol 3-phosphatidyltransferase	protein_coding	10423	3.37e-15
4	ENSG00000149927	DOC2A	double C2 domain alpha	protein_coding	8448	8.53e-15
5	ENSG00000171303	KCNK3	potassium two pore domain channel subfamily K member 3	protein_coding	79801	1.74e-14
6	ENSG00000198797	BRINP2	BMP/retinoic acid inducible neural specific 2	protein_coding	23127	2.25e-14
7	ENSG00000187778	MCRS1	microspherule protein 1	protein_coding	8632	7.82e-14
8	ENSG00000040731	CDH10	cadherin 10	protein_coding	1008	9.46e-14
9	ENSG00000166313	APBB1	amyloid beta precursor protein binding family B member 1	protein_coding	322	9.64e-14
10	ENSG00000059691	PET112	PDZ domain containing ring finger 3	protein_coding	5188	9.85e-14
11	ENSG00000171509	RXFP1	relaxin family peptide receptor 1	protein_coding	255631	1.08e-13
12	ENSG00000127561	SYNGR3	synaptogyrin 3	protein_coding	9143	1.55e-13
13	ENSG00000196141	SPATS2L	spermatogenesis associated serine rich 2 like	protein_coding	574452	1.61e-13
14	ENSG00000110148	CCKBR	cholecystokinin B receptor	protein_coding	887	1.62e-13
15	ENSG00000154914	USP43	ubiquitin specific peptidase 43	protein_coding	124739	2.67e-13
16	ENSG00000162729	IGSF8	immunoglobulin superfamily member 8	protein_coding	93185	2.74e-13
17	ENSG00000151276	MAGI1	membrane associated guanylate kinase, WW and PDZ domain containing 1	protein_coding	9223	3.01e-13
18	ENSG00000161544	CYGB	cytoglobin	protein_coding	114757	3.58e-13
19	ENSG00000092445	TYRO3	TYRO3 protein tyrosine kinase	protein_coding	7301	7.98e-13
20	ENSG00000102879	CORO1A	coronin 1A	protein_coding	11151	8.19e-13
21	ENSG00000172977	KAT5	lysine acetyltransferase 5	protein_coding	4615	1e-12
22	ENSG00000170214	ADRA1B	adrenoceptor alpha 1B	protein_coding	554249	1.16e-12
23	ENSG00000137700	SLC37A4	solute carrier family 37 member 4	protein_coding	2542	1.22e-12
24	ENSG00000099804	CDC34	cell division cycle 34, ubiqiutin conjugating enzyme	protein_coding	997	1.31e-12
25	ENSG00000133962	CATSPERB	cation channel sperm associated auxiliary subunit beta	protein_coding	79820	1.82e-12
26	ENSG00000256196	RP11-881M11.4	RP11-881M11.4	antisense	-	2.01e-12
27	ENSG00000163873	GRIK3	glutamate ionotropic receptor kainate type subunit 3	protein_coding	2899	2.28e-12
28	ENSG00000168591	TMUB2	transmembrane and ubiquitin like domain containing 2	protein_coding	79089	2.77e-12
29	ENSG00000215305	VPS16	VPS16 core subunit of CORVET and HOPS complexes	protein_coding	64601	3.01e-12
30	ENSG00000176986	SEC24C	SEC24 homolog C, COPII coat complex component	protein_coding	29952	3.69e-12
31	ENSG00000121440	PDZRN3	PDZ domain containing ring finger 3	protein_coding	23024	4.48e-12
32	ENSG00000145029	NICN1	nicolin 1	protein_coding	84276	4.65e-12
33	ENSG00000225953	SATB2-AS1	SATB2-AS1	antisense	-	6.07e-12
34	ENSG00000242173	ARHGDIG	Rho GDP dissociation inhibitor gamma	protein_coding	398	6.27e-12
35	ENSG00000159784	FAM131B	family with sequence similarity 131 member B	protein_coding	9715	6.3e-12
36	ENSG00000165929	TC2N	tandem C2 domains, nuclear	protein_coding	123036	8.24e-12
37	ENSG00000071553	ATP6AP1	ATPase H+ transporting accessory protein 1	protein_coding	537	8.59e-12
38	ENSG00000153558	FBXL2	F-box and leucine rich repeat protein 2	protein_coding	25827	8.95e-12
39	ENSG00000140945	CDH13	cadherin 13	protein_coding	1012	9.07e-12
40	ENSG00000260903	XKR7	XK related 7	protein_coding	343702	9.24e-12
41	ENSG00000167371	PRRT2	proline rich transmembrane protein 2	protein_coding	112476	9.67e-12
42	ENSG00000159596	TMEM69	transmembrane protein 69	protein_coding	51249	9.71e-12
43	ENSG00000154764	WNT7A	Wnt family member 7A	protein_coding	7476	1.05e-11
44	ENSG00000113805	CNTN3	contactin 3	protein_coding	5067	1.1e-11
45	ENSG00000237187	NR2F1-AS1	NR2F1-AS1	processed_transcript	-	1.25e-11
46	ENSG00000089048	ESF1	ESF1 nucleolar pre-rRNA processing protein homolog	protein_coding	51575	1.53e-11
47	ENSG00000164077	MON1A	MON1 homolog A, secretory trafficking associated	protein_coding	84315	1.68e-11
48	ENSG00000236104	ZBTB22	zinc finger and BTB domain containing 22	protein_coding	9278	1.73e-11
49	ENSG00000141720	PIP4K2B	phosphatidylinositol-5-phosphate 4-kinase type 2 beta	protein_coding	162427	1.77e-11
50	ENSG00000260711	RP11-747H7.3	RP11-747H7.3	sense_intronic	-	1.88e-11
51	ENSG00000055813	CCDC85A	coiled-coil domain containing 85A	protein_coding	114800	1.97e-11
52	ENSG00000152034	MCHR2	melanin concentrating hormone receptor 2	protein_coding	84539	2.07e-11
53	ENSG00000178235	SLITRK1	SLIT and NTRK like family member 1	protein_coding	254251	2.08e-11
54	ENSG00000165553	NGB	neuroglobin	protein_coding	58157	2.15e-11
55	ENSG00000114648	KLHL18	kelch like family member 18	protein_coding	23276	2.57e-11
56	ENSG00000167550	RHEBL1	RHEB like 1	protein_coding	121268	2.83e-11
57	ENSG00000180901	KCTD2	potassium channel tetramerization domain containing 2	protein_coding	3579	3e-11
58	ENSG00000185000	DGAT1	diacylglycerol O-acyltransferase 1	protein_coding	140707	3.51e-11
59	ENSG00000249550	RP11-438N16.1	RP11-438N16.1	lincRNA	101928151	3.79e-11
60	ENSG00000168734	PKIG	cAMP-dependent protein kinase inhibitor gamma	protein_coding	11142	3.87e-11
61	ENSG00000142186	SCYL1	SCY1 like pseudokinase 1	protein_coding	57410	4.49e-11
62	ENSG00000156687	UNC5D	unc-5 netrin receptor D	protein_coding	137970	4.6e-11
63	ENSG00000136040	PLXNC1	plexin C1	protein_coding	10154	4.63e-11
64	ENSG00000130165	ELOF1	elongation factor 1 homolog	protein_coding	84337	4.67e-11
65	ENSG00000106089	STX1A	syntaxin 1A	protein_coding	6804	4.77e-11
66	ENSG00000175137	SH3BP5L	SH3 binding domain protein 5 like	protein_coding	79683	4.86e-11
67	ENSG00000186188	FFAR4	free fatty acid receptor 4	protein_coding	199974	4.94e-11
68	ENSG00000197548	ATG7	autophagy related 7	protein_coding	142678	5.15e-11
69	ENSG00000166793	YPEL4	yippee like 4	protein_coding	219539	5.2e-11
70	ENSG00000128512	DOCK4	dedicator of cytokinesis 4	protein_coding	9732	5.36e-11
71	ENSG00000128045	RASL11B	RAS like family 11 member B	protein_coding	65997	5.59e-11
72	ENSG00000184611	KCNH7	potassium voltage-gated channel subfamily H member 7	protein_coding	340061	5.78e-11
73	ENSG00000261037	CTC-471C19.1	CTC-471C19.1	lincRNA	-	6.23e-11
74	ENSG00000115993	TRAK2	trafficking kinesin protein 2	protein_coding	66008	6.35e-11
75	ENSG00000263878	DLGAP1-AS4	DLGAP1-AS4	antisense	-	6.4e-11
76	ENSG00000169621	APLF	aprataxin and PNKP like factor	protein_coding	150468	6.41e-11
77	ENSG00000177963	RIC8A	RIC8 guanine nucleotide exchange factor A	protein_coding	158056	6.99e-11
78	ENSG00000221946	FXYD7	FXYD domain containing ion transport regulator 7	protein_coding	200765	7.15e-11
79	ENSG00000124194	GDAP1L1	ganglioside induced differentiation associated protein 1 like 1	protein_coding	78997	7.7e-11
80	ENSG00000257859	RP11-266E14.1	RP11-266E14.1	lincRNA	-	8.36e-11
81	ENSG00000260166	RP11-863P13.6	RP11-863P13.6	lincRNA	-	8.37e-11
82	ENSG00000073536	NLE1	notchless homolog 1	protein_coding	54475	8.38e-11
83	ENSG00000147804	SLC39A4	solute carrier family 39 member 4	protein_coding	55630	9.14e-11
84	ENSG00000184999	SLC22A10	solute carrier family 22 member 10	protein_coding	140707	9.33e-11
85	ENSG00000175376	EIF1AD	eukaryotic translation initiation factor 1A domain containing	protein_coding	56674	9.73e-11
86	ENSG00000229618	AC011288.2	AC011288.2	lincRNA	-	9.82e-11
87	ENSG00000178149	DALRD3	DALR anticodon binding domain containing 3	protein_coding	55152	9.93e-11
88	ENSG00000105197	TIMM50	translocase of inner mitochondrial membrane 50	protein_coding	92609	1.02e-10
89	ENSG00000119383	PPP2R4	Protein Phosphatase 2 Phosphatase Activator	protein_coding	5524	1.06e-10
90	ENSG00000137726	FXYD6	FXYD domain containing ion transport regulator 6	protein_coding	53826	1.16e-10
91	ENSG00000174482	LINGO2	leucine rich repeat and Ig domain containing 2	protein_coding	400073	1.17e-10
92	ENSG00000119599	DCAF4	DDB1 and CUL4 associated factor 4	protein_coding	26094	1.18e-10
93	ENSG00000198218	QRICH1	glutamine rich 1	protein_coding	7789	1.29e-10
94	ENSG00000169750	RAC3	Rac family small GTPase 3	protein_coding	150468	1.35e-10
95	ENSG00000179294	C17orf96	BMP/retinoic acid inducible neural specific 2	protein_coding	256472	1.57e-10
96	ENSG00000114388	NPRL2	NPR2 like, GATOR1 complex subunit	protein_coding	10641	1.7e-10
97	ENSG00000067221	STOML1	stomatin like 1	protein_coding	9399	1.77e-10
98	ENSG00000186854	TRABD2A	TraB domain containing 2A	protein_coding	100101467	1.79e-10
99	ENSG00000184436	THAP7	THAP domain containing 7	protein_coding	3751	1.79e-10
100	ENSG00000100600	LGMN	legumain	protein_coding	5641	1.86e-10
