# Supplementary material for: Identification of novel targets and pathways to distinguish suicide dependent or independent on depression diagnosis
Source: Sci Rep. 2023 Feb 13;13:2488. doi: 10.1038/s41598-023-29101-1 (PMC9925752; doi:10.1038/s41598-023-29101-1)
Supplement: Supplementary file 7 — Supplementary Table 7. [file 41598_2023_29101_MOESM7_ESM.xlsx]

## Sheet: Sheet1
Supplementary table 7: the results of all genes from tissue-specific enrichment analysis
ID	Ensembl_gene_id	Hgnc_symbol	Description	Gene_biotype	Entrezgene_id	Enriched tissue	Group
1	ENSG00000000003	TSPAN6	tetraspanin 6	protein_coding	7105	All	Expressed-In-All
2	ENSG00000000419	DPM1	dolichyl-phosphate mannosyltransferase subunit 1, catalytic	protein_coding	8813	All	Expressed-In-All
3	ENSG00000000457	SCYL3	SCY1 like pseudokinase 3	protein_coding	57147	All	Expressed-In-All
4	ENSG00000000460	C1orf112	chromosome 1 open reading frame 112	protein_coding	55732	All	Expressed-In-All
5	ENSG00000000971	CFH	complement factor H	protein_coding	3075	All	Expressed-In-All
6	ENSG00000001036	FUCA2	alpha-L-fucosidase 2	protein_coding	2519	All	Expressed-In-All
7	ENSG00000001084	GCLC	glutamate-cysteine ligase catalytic subunit	protein_coding	2729	All	Expressed-In-All
8	ENSG00000001167	NFYA	nuclear transcription factor Y subunit alpha	protein_coding	4800	All	Expressed-In-All
9	ENSG00000001460	STPG1	sperm tail PG-rich repeat containing 1	protein_coding	90529	All	Mixed
10	ENSG00000001461	NIPAL3	NIPA like domain containing 3	protein_coding	57185	All	Expressed-In-All
11	ENSG00000001561	ENPP4	ectonucleotide pyrophosphatase/phosphodiesterase 4	protein_coding	22875	All	Expressed-In-All
12	ENSG00000001626	CFTR	CF transmembrane conductance regulator	protein_coding	1080	nac S+D_1	Group-Enriched
13	ENSG00000001626	CFTR	CF transmembrane conductance regulator	protein_coding	1080	nac S-D_1	Group-Enriched
14	ENSG00000001626	CFTR	CF transmembrane conductance regulator	protein_coding	1080	nac CTR_1	Group-Enriched
15	ENSG00000001626	CFTR	CF transmembrane conductance regulator	protein_coding	1080	nac S+D_1	Group-Enriched
16	ENSG00000001626	CFTR	CF transmembrane conductance regulator	protein_coding	1080	nac S-D_1	Group-Enriched
17	ENSG00000001626	CFTR	CF transmembrane conductance regulator	protein_coding	1080	nac CTR_1	Group-Enriched
18	ENSG00000001626	CFTR	CF transmembrane conductance regulator	protein_coding	1080	nac S+D_1	Group-Enriched
19	ENSG00000001626	CFTR	CF transmembrane conductance regulator	protein_coding	1080	nac S-D_1	Group-Enriched
20	ENSG00000001626	CFTR	CF transmembrane conductance regulator	protein_coding	1080	nac CTR_1	Group-Enriched
21	ENSG00000001629	ANKIB1	ankyrin repeat and IBR domain containing 1	protein_coding	54467	All	Expressed-In-All
22	ENSG00000001630	CYP51A1	cytochrome P450 family 51 subfamily A member 1	protein_coding	1595	All	Not-Expressed
23	ENSG00000001631	KRIT1	KRIT1 ankyrin repeat containing	protein_coding	889	All	Expressed-In-All
24	ENSG00000002330	BAD	BCL2 associated agonist of cell death	protein_coding	572	All	Expressed-In-All
25	ENSG00000002549	LAP3	leucine aminopeptidase 3	protein_coding	51056	All	Expressed-In-All
26	ENSG00000002587	HS3ST1	heparan sulfate-glucosamine 3-sulfotransferase 1	protein_coding	9957	All	Not-Expressed
27	ENSG00000002745	WNT16	Wnt family member 16	protein_coding	51384	All	Mixed
28	ENSG00000002746	HECW1	HECT, C2 and WW domain containing E3 ubiquitin protein ligase 1	protein_coding	23072	All	Expressed-In-All
29	ENSG00000002822	MAD1L1	mitotic arrest deficient 1 like 1	protein_coding	8379	All	Expressed-In-All
30	ENSG00000002834	LASP1	LIM and SH3 protein 1	protein_coding	3927	All	Expressed-In-All
31	ENSG00000002919	SNX11	sorting nexin 11	protein_coding	29916	All	Expressed-In-All
32	ENSG00000002933	TMEM176A	transmembrane protein 176A	protein_coding	55365	All	Not-Expressed
33	ENSG00000003056	M6PR	mannose-6-phosphate receptor, cation dependent	protein_coding	4074	All	Expressed-In-All
34	ENSG00000003096	KLHL13	kelch like family member 13	protein_coding	90293	All	Expressed-In-All
35	ENSG00000003137	CYP26B1	cytochrome P450 family 26 subfamily B member 1	protein_coding	56603	All	Mixed
36	ENSG00000003147	ICA1	islet cell autoantigen 1	protein_coding	3382	All	Expressed-In-All
37	ENSG00000003249	DBNDD1	dysbindin domain containing 1	protein_coding	79007	All	Expressed-In-All
38	ENSG00000003393	ALS2	alsin Rho guanine nucleotide exchange factor ALS2	protein_coding	57679	All	Expressed-In-All
39	ENSG00000003400	CASP10	caspase 10	protein_coding	843	All	Not-Expressed
40	ENSG00000003402	CFLAR	CASP8 and FADD like apoptosis regulator	protein_coding	8837	All	Expressed-In-All
41	ENSG00000003436	TFPI	tissue factor pathway inhibitor	protein_coding	7035	All	Not-Expressed
42	ENSG00000003756	RBM5	RNA binding motif protein 5	protein_coding	10181	All	Expressed-In-All
43	ENSG00000003987	MTMR7	myotubularin related protein 7	protein_coding	9108	All	Expressed-In-All
44	ENSG00000003989	SLC7A2	solute carrier family 7 member 2	protein_coding	6542	All	Expressed-In-All
45	ENSG00000004059	ARF5	ADP ribosylation factor 5	protein_coding	381	All	Expressed-In-All
46	ENSG00000004139	SARM1	sterile alpha and TIR motif containing 1	protein_coding	23098	All	Expressed-In-All
47	ENSG00000004142	POLDIP2	DNA polymerase delta interacting protein 2	protein_coding	26073	All	Expressed-In-All
48	ENSG00000004399	PLXND1	plexin D1	protein_coding	23129	All	Expressed-In-All
49	ENSG00000004468	CD38	CD38 molecule	protein_coding	952	All	Expressed-In-All
50	ENSG00000004478	FKBP4	FKBP prolyl isomerase 4	protein_coding	2288	All	Expressed-In-All
51	ENSG00000004487	KDM1A	lysine demethylase 1A	protein_coding	23028	All	Expressed-In-All
52	ENSG00000004660	CAMKK1	calcium/calmodulin dependent protein kinase kinase 1	protein_coding	84254	All	Expressed-In-All
53	ENSG00000004700	RECQL	RecQ like helicase	protein_coding	5965	All	Expressed-In-All
54	ENSG00000004766	VPS50	VPS50 subunit of EARP/GARPII complex	protein_coding	55610	All	Expressed-In-All
55	ENSG00000004777	ARHGAP33	Rho GTPase activating protein 33	protein_coding	115703	All	Mixed
56	ENSG00000004799	PDK4	pyruvate dehydrogenase kinase 4	protein_coding	5166	All	Expressed-In-All
57	ENSG00000004809	SLC22A16	solute carrier family 22 member 16	protein_coding	85413	All	Not-Expressed
58	ENSG00000004838	ZMYND10	zinc finger MYND-type containing 10	protein_coding	51364	All	Mixed
59	ENSG00000004848	ARX	aristaless related homeobox	protein_coding	170302	All	Mixed
60	ENSG00000004864	SLC25A13	solute carrier family 25 member 13	protein_coding	10165	All	Expressed-In-All
61	ENSG00000004866	ST7	suppression of tumorigenicity 7	protein_coding	7982	All	Expressed-In-All
62	ENSG00000004866	ST7	suppression of tumorigenicity 7	protein_coding	93655	All	Expressed-In-All
63	ENSG00000004961	HCCS	holocytochrome c synthase	protein_coding	3052	All	Expressed-In-All
64	ENSG00000004975	DVL2	dishevelled segment polarity protein 2	protein_coding	1856	All	Expressed-In-All
65	ENSG00000005007	UPF1	UPF1 RNA helicase and ATPase	protein_coding	5976	All	Expressed-In-All
66	ENSG00000005020	SKAP2	src kinase associated phosphoprotein 2	protein_coding	8935	All	Expressed-In-All
67	ENSG00000005059	MCUB	mitochondrial calcium uniporter dominant negative subunit beta	protein_coding	55013	All	Mixed
68	ENSG00000005075	POLR2J	RNA polymerase II subunit J	protein_coding	5439	All	Expressed-In-All
69	ENSG00000005100	DHX33	DEAH-box helicase 33	protein_coding	56919	All	Expressed-In-All
70	ENSG00000005156	LIG3	DNA ligase 3	protein_coding	3980	All	Expressed-In-All
71	ENSG00000005187	ACSM3	acyl-CoA synthetase medium chain family member 3	protein_coding	6296	All	Not-Expressed
72	ENSG00000005189	REXO5	RNA exonuclease 5	protein_coding	81691	All	Mixed
73	ENSG00000005194	CIAPIN1	cytokine induced apoptosis inhibitor 1	protein_coding	57019	All	Expressed-In-All
74	ENSG00000005206	SPPL2B	signal peptide peptidase like 2B	protein_coding	56928	All	Expressed-In-All
75	ENSG00000005238	FAM214B	family with sequence similarity 214 member B	protein_coding	80256	All	Expressed-In-All
76	ENSG00000005243	COPZ2	COPI coat complex subunit zeta 2	protein_coding	51226	All	Mixed
77	ENSG00000005302	MSL3	MSL complex subunit 3	protein_coding	10943	All	Expressed-In-All
78	ENSG00000005339	CREBBP	CREB binding protein	protein_coding	1387	All	Expressed-In-All
79	ENSG00000005379	TSPOAP1	TSPO associated protein 1	protein_coding	9256	All	Expressed-In-All
80	ENSG00000005381	MPO	myeloperoxidase	protein_coding	4353	All	Not-Expressed
81	ENSG00000005421	PON1	paraoxonase 1	protein_coding	5444	All	Not-Expressed
82	ENSG00000005436	GCFC2	GC-rich sequence DNA-binding factor 2	protein_coding	6936	All	Expressed-In-All
83	ENSG00000005448	WDR54	WD repeat domain 54	protein_coding	84058	All	Expressed-In-All
84	ENSG00000005469	CROT	carnitine O-octanoyltransferase	protein_coding	54677	All	Expressed-In-All
85	ENSG00000005471	ABCB4	ATP binding cassette subfamily B member 4	protein_coding	5244	All	Not-Expressed
86	ENSG00000005486	RHBDD2	rhomboid domain containing 2	protein_coding	57414	All	Expressed-In-All
87	ENSG00000005513	SOX8	SRY-box transcription factor 8	protein_coding	30812	All	Expressed-In-All
88	ENSG00000005700	IBTK	inhibitor of Bruton tyrosine kinase	protein_coding	25998	All	Expressed-In-All
89	ENSG00000005810	MYCBP2	MYC binding protein 2	protein_coding	23077	All	Expressed-In-All
90	ENSG00000005844	ITGAL	integrin subunit alpha L	protein_coding	3683	All	Not-Expressed
91	ENSG00000005882	PDK2	pyruvate dehydrogenase kinase 2	protein_coding	5164	All	Expressed-In-All
92	ENSG00000005884	ITGA3	integrin subunit alpha 3	protein_coding	3675	All	Expressed-In-All
93	ENSG00000005889	ZFX	zinc finger protein X-linked	protein_coding	7543	All	Expressed-In-All
94	ENSG00000005893	LAMP2	lysosomal associated membrane protein 2	protein_coding	3920	All	Expressed-In-All
95	ENSG00000005961	ITGA2B	integrin subunit alpha 2b	protein_coding	3674	All	Not-Expressed
96	ENSG00000005981	ASB4	ankyrin repeat and SOCS box containing 4	protein_coding	51666	All	Not-Expressed
97	ENSG00000006007	GDE1	glycerophosphodiester phosphodiesterase 1	protein_coding	51573	All	Expressed-In-All
98	ENSG00000006015	REX1BD	required for excision 1-B domain containing	protein_coding	55049	All	Expressed-In-All
99	ENSG00000006016	CRLF1	cytokine receptor like factor 1	protein_coding	9244	All	Mixed
100	ENSG00000006025	OSBPL7	oxysterol binding protein like 7	protein_coding	114881	All	Mixed
101	ENSG00000006042	TMEM98	transmembrane protein 98	protein_coding	26022	All	Expressed-In-All
102	ENSG00000006047	YBX2	Y-box binding protein 2	protein_coding	51087	All	Not-Expressed
103	ENSG00000006062	MAP3K14	mitogen-activated protein kinase kinase kinase 14	protein_coding	9020	All	Mixed
104	ENSG00000006071	ABCC8	ATP binding cassette subfamily C member 8	protein_coding	6833	All	Expressed-In-All
105	ENSG00000006114	NA	NA	NA	NA	All	Expressed-In-All
106	ENSG00000006116	CACNG3	calcium voltage-gated channel auxiliary subunit gamma 3	protein_coding	10368	All	Expressed-In-All
107	ENSG00000006118	TMEM132A	transmembrane protein 132A	protein_coding	54972	All	Expressed-In-All
108	ENSG00000006125	AP2B1	adaptor related protein complex 2 subunit beta 1	protein_coding	163	All	Expressed-In-All
109	ENSG00000006128	TAC1	tachykinin precursor 1	protein_coding	6863	nac S-D_1	Group-Enriched
110	ENSG00000006128	TAC1	tachykinin precursor 1	protein_coding	6863	nac CTR_1	Group-Enriched
111	ENSG00000006128	TAC1	tachykinin precursor 1	protein_coding	6863	nac S+D_1	Group-Enriched
112	ENSG00000006128	TAC1	tachykinin precursor 1	protein_coding	6863	nac S-D_1	Group-Enriched
113	ENSG00000006128	TAC1	tachykinin precursor 1	protein_coding	6863	nac CTR_1	Group-Enriched
114	ENSG00000006128	TAC1	tachykinin precursor 1	protein_coding	6863	nac S+D_1	Group-Enriched
115	ENSG00000006128	TAC1	tachykinin precursor 1	protein_coding	6863	nac S-D_1	Group-Enriched
116	ENSG00000006128	TAC1	tachykinin precursor 1	protein_coding	6863	nac CTR_1	Group-Enriched
117	ENSG00000006128	TAC1	tachykinin precursor 1	protein_coding	6863	nac S+D_1	Group-Enriched
118	ENSG00000006194	ZNF263	zinc finger protein 263	protein_coding	10127	All	Expressed-In-All
119	ENSG00000006210	CX3CL1	C-X3-C motif chemokine ligand 1	protein_coding	6376	All	Expressed-In-All
120	ENSG00000006282	SPATA20	spermatogenesis associated 20	protein_coding	64847	All	Expressed-In-All
121	ENSG00000006283	CACNA1G	calcium voltage-gated channel subunit alpha1 G	protein_coding	8913	All	Mixed
122	ENSG00000006327	TNFRSF12A	TNF receptor superfamily member 12A	protein_coding	51330	All	Not-Expressed
123	ENSG00000006377	DLX6	distal-less homeobox 6	protein_coding	1750	All	Mixed
124	ENSG00000006432	MAP3K9	mitogen-activated protein kinase kinase kinase 9	protein_coding	4293	All	Expressed-In-All
125	ENSG00000006451	RALA	RAS like proto-oncogene A	protein_coding	5898	All	Expressed-In-All
126	ENSG00000006453	BAIAP2L1	BAR/IMD domain containing adaptor protein 2 like 1	protein_coding	55971	All	Not-Expressed
127	ENSG00000006459	KDM7A	lysine demethylase 7A	protein_coding	80853	All	Expressed-In-All
128	ENSG00000006468	ETV1	ETS variant transcription factor 1	protein_coding	2115	All	Expressed-In-All
129	ENSG00000006530	AGK	acylglycerol kinase	protein_coding	55750	All	Expressed-In-All
130	ENSG00000006555	TTC22	tetratricopeptide repeat domain 22	protein_coding	55001	All	Not-Expressed
131	ENSG00000006607	FARP2	FERM, ARH/RhoGEF and pleckstrin domain protein 2	protein_coding	9855	All	Expressed-In-All
132	ENSG00000006611	USH1C	USH1 protein network component harmonin	protein_coding	10083	All	Mixed
133	ENSG00000006625	GGCT	gamma-glutamylcyclotransferase	protein_coding	79017	All	Expressed-In-All
134	ENSG00000006634	DBF4	DBF4 zinc finger	protein_coding	10926	All	Expressed-In-All
135	ENSG00000006652	IFRD1	interferon related developmental regulator 1	protein_coding	3475	All	Expressed-In-All
136	ENSG00000006695	COX10	cytochrome c oxidase assembly factor heme A:farnesyltransferase COX10	protein_coding	1352	All	Expressed-In-All
137	ENSG00000006704	GTF2IRD1	GTF2I repeat domain containing 1	protein_coding	9569	All	Expressed-In-All
138	ENSG00000006712	PAF1	PAF1 homolog, Paf1/RNA polymerase II complex component	protein_coding	54623	All	Expressed-In-All
139	ENSG00000006715	VPS41	VPS41 subunit of HOPS complex	protein_coding	27072	All	Expressed-In-All
140	ENSG00000006740	ARHGAP44	Rho GTPase activating protein 44	protein_coding	9912	All	Expressed-In-All
141	ENSG00000006744	ELAC2	elaC ribonuclease Z 2	protein_coding	60528	All	Expressed-In-All
142	ENSG00000006747	SCIN	scinderin	protein_coding	85477	All	Mixed
143	ENSG00000006756	ARSD	arylsulfatase D	protein_coding	414	All	Mixed
144	ENSG00000006757	PNPLA4	patatin like phospholipase domain containing 4	protein_coding	8228	All	Expressed-In-All
145	ENSG00000006788	MYH13	myosin heavy chain 13	protein_coding	8735	All	Not-Expressed
146	ENSG00000006831	ADIPOR2	adiponectin receptor 2	protein_coding	79602	All	Expressed-In-All
147	ENSG00000006837	CDKL3	cyclin dependent kinase like 3	protein_coding	51265	All	Not-Expressed
148	ENSG00000007062	PROM1	prominin 1	protein_coding	8842	All	Mixed
149	ENSG00000007080	CCDC124	coiled-coil domain containing 124	protein_coding	115098	All	Expressed-In-All
150	ENSG00000007129	CEACAM21	CEA cell adhesion molecule 21	protein_coding	90273	All	Not-Expressed
151	ENSG00000007171	NOS2	nitric oxide synthase 2	protein_coding	4843	All	Mixed
152	ENSG00000007202	KIAA0100	KIAA0100	protein_coding	9703	All	Expressed-In-All
153	ENSG00000007237	GAS7	growth arrest specific 7	protein_coding	8522	All	Expressed-In-All
154	ENSG00000007264	MATK	megakaryocyte-associated tyrosine kinase	protein_coding	4145	All	Expressed-In-All
155	ENSG00000007312	CD79B	CD79b molecule	protein_coding	974	All	Not-Expressed
156	ENSG00000007341	ST7L	suppression of tumorigenicity 7 like	protein_coding	54879	All	Expressed-In-All
157	ENSG00000007376	RPUSD1	RNA pseudouridine synthase domain containing 1	protein_coding	113000	All	Mixed
158	ENSG00000007384	RHBDF1	rhomboid 5 homolog 1	protein_coding	64285	All	Not-Expressed
159	ENSG00000007392	LUC7L	LUC7 like	protein_coding	55692	All	Expressed-In-All
160	ENSG00000007516	BAIAP3	BAI1 associated protein 3	protein_coding	8938	All	Expressed-In-All
161	ENSG00000007541	PIGQ	phosphatidylinositol glycan anchor biosynthesis class Q	protein_coding	9091	All	Mixed
162	ENSG00000007545	CRAMP1	cramped chromatin regulator homolog 1	protein_coding	57585	All	Mixed
163	ENSG00000007923	DNAJC11	DnaJ heat shock protein family (Hsp40) member C11	protein_coding	55735	All	Expressed-In-All
164	ENSG00000007944	MYLIP	myosin regulatory light chain interacting protein	protein_coding	29116	All	Expressed-In-All
165	ENSG00000008056	SYN1	synapsin I	protein_coding	6853	All	Expressed-In-All
166	ENSG00000008086	CDKL5	cyclin dependent kinase like 5	protein_coding	6792	All	Expressed-In-All
167	ENSG00000008118	CAMK1G	calcium/calmodulin dependent protein kinase IG	protein_coding	57172	All	Expressed-In-All
168	ENSG00000008130	NADK	NAD kinase	protein_coding	65220	All	Expressed-In-All
169	ENSG00000008197	TFAP2D	transcription factor AP-2 delta	protein_coding	83741	All	Not-Expressed
170	ENSG00000008256	CYTH3	cytohesin 3	protein_coding	9265	All	Expressed-In-All
171	ENSG00000008277	ADAM22	ADAM metallopeptidase domain 22	protein_coding	53616	All	Expressed-In-All
172	ENSG00000008282	SYPL1	synaptophysin like 1	protein_coding	6856	All	Expressed-In-All
173	ENSG00000008283	CYB561	cytochrome b561	protein_coding	1534	All	Expressed-In-All
174	ENSG00000008294	SPAG9	sperm associated antigen 9	protein_coding	9043	All	Expressed-In-All
175	ENSG00000008300	CELSR3	cadherin EGF LAG seven-pass G-type receptor 3	protein_coding	1951	All	Expressed-In-All
176	ENSG00000008311	AASS	aminoadipate-semialdehyde synthase	protein_coding	10157	All	Expressed-In-All
177	ENSG00000008382	MPND	MPN domain containing	protein_coding	84954	All	Expressed-In-All
178	ENSG00000008394	MGST1	microsomal glutathione S-transferase 1	protein_coding	4257	All	Expressed-In-All
179	ENSG00000008405	CRY1	cryptochrome circadian regulator 1	protein_coding	1407	All	Expressed-In-All
180	ENSG00000008513	ST3GAL1	ST3 beta-galactoside alpha-2,3-sialyltransferase 1	protein_coding	6482	All	Expressed-In-All
181	ENSG00000008710	PKD1	polycystin 1, transient receptor potential channel interacting	protein_coding	5310	All	Expressed-In-All
182	ENSG00000008735	MAPK8IP2	mitogen-activated protein kinase 8 interacting protein 2	protein_coding	23542	All	Expressed-In-All
183	ENSG00000008838	MED24	mediator complex subunit 24	protein_coding	9862	All	Expressed-In-All
184	ENSG00000008853	RHOBTB2	Rho related BTB domain containing 2	protein_coding	23221	All	Expressed-In-All
185	ENSG00000008869	HEATR5B	HEAT repeat containing 5B	protein_coding	54497	All	Expressed-In-All
186	ENSG00000008952	SEC62	SEC62 homolog, preprotein translocation factor	protein_coding	7095	All	Expressed-In-All
187	ENSG00000008988	RPS20	ribosomal protein S20	protein_coding	6224	All	Expressed-In-All
188	ENSG00000009307	CSDE1	cold shock domain containing E1	protein_coding	7812	All	Expressed-In-All
189	ENSG00000009413	REV3L	REV3 like, DNA directed polymerase zeta catalytic subunit	protein_coding	5980	All	Expressed-In-All
190	ENSG00000009694	TENM1	teneurin transmembrane protein 1	protein_coding	10178	All	Expressed-In-All
191	ENSG00000009709	PAX7	paired box 7	protein_coding	5081	All	Not-Expressed
192	ENSG00000009724	MASP2	mannan binding lectin serine peptidase 2	protein_coding	10747	All	Not-Expressed
193	ENSG00000009790	TRAF3IP3	TRAF3 interacting protein 3	protein_coding	80342	All	Not-Expressed
194	ENSG00000009844	VTA1	vesicle trafficking 1	protein_coding	51534	All	Expressed-In-All
195	ENSG00000009950	MLXIPL	MLX interacting protein like	protein_coding	51085	All	Mixed
196	ENSG00000009954	BAZ1B	bromodomain adjacent to zinc finger domain 1B	protein_coding	9031	All	Expressed-In-All
197	ENSG00000010017	RANBP9	RAN binding protein 9	protein_coding	10048	All	Expressed-In-All
198	ENSG00000010072	SPRTN	SprT-like N-terminal domain	protein_coding	83932	All	Expressed-In-All
199	ENSG00000010165	EEF1AKNMT	eEF1A lysine and N-terminal methyltransferase	protein_coding	51603	All	Expressed-In-All
200	ENSG00000010219	DYRK4	dual specificity tyrosine phosphorylation regulated kinase 4	protein_coding	8798	All	Expressed-In-All
201	ENSG00000010244	ZNF207	zinc finger protein 207	protein_coding	7756	All	Expressed-In-All
202	ENSG00000010256	UQCRC1	ubiquinol-cytochrome c reductase core protein 1	protein_coding	7384	All	Expressed-In-All
203	ENSG00000010270	STARD3NL	STARD3 N-terminal like	protein_coding	83930	All	Expressed-In-All
204	ENSG00000010278	CD9	CD9 molecule	protein_coding	928	All	Expressed-In-All
205	ENSG00000010282	HHATL	hedgehog acyltransferase like	protein_coding	57467	All	Expressed-In-All
206	ENSG00000010292	NCAPD2	non-SMC condensin I complex subunit D2	protein_coding	9918	All	Expressed-In-All
207	ENSG00000010295	IFFO1	intermediate filament family orphan 1	protein_coding	25900	All	Expressed-In-All
208	ENSG00000010310	GIPR	gastric inhibitory polypeptide receptor	protein_coding	2696	All	Not-Expressed
209	ENSG00000010318	PHF7	PHD finger protein 7	protein_coding	51533	All	Expressed-In-All
210	ENSG00000010322	NISCH	nischarin	protein_coding	11188	All	Expressed-In-All
211	ENSG00000010361	FUZ	fuzzy planar cell polarity protein	protein_coding	80199	All	Expressed-In-All
212	ENSG00000010379	SLC6A13	solute carrier family 6 member 13	protein_coding	6540	All	Mixed
213	ENSG00000010438	PRSS3	serine protease 3	protein_coding	5646	All	Expressed-In-All
214	ENSG00000010610	CD4	CD4 molecule	protein_coding	920	All	Mixed
215	ENSG00000010671	BTK	Bruton tyrosine kinase	protein_coding	695	All	Mixed
216	ENSG00000010704	HFE	homeostatic iron regulator	protein_coding	3077	All	Not-Expressed
217	ENSG00000010803	SCMH1	Scm polycomb group protein homolog 1	protein_coding	22955	All	Expressed-In-All
218	ENSG00000011007	ELOA	elongin A	protein_coding	6924	All	Expressed-In-All
219	ENSG00000011009	LYPLA2	lysophospholipase 2	protein_coding	11313	All	Expressed-In-All
220	ENSG00000011021	CLCN6	chloride voltage-gated channel 6	protein_coding	1185	All	Expressed-In-All
221	ENSG00000011028	MRC2	mannose receptor C type 2	protein_coding	9902	All	Mixed
222	ENSG00000011083	SLC6A7	solute carrier family 6 member 7	protein_coding	6534	All	Mixed
223	ENSG00000011105	TSPAN9	tetraspanin 9	protein_coding	10867	All	Mixed
224	ENSG00000011114	BTBD7	BTB domain containing 7	protein_coding	55727	All	Expressed-In-All
225	ENSG00000011132	APBA3	amyloid beta precursor protein binding family A member 3	protein_coding	9546	All	Not-Expressed
226	ENSG00000011143	MKS1	MKS transition zone complex subunit 1	protein_coding	54903	All	Expressed-In-All
227	ENSG00000011198	ABHD5	abhydrolase domain containing 5, lysophosphatidic acid acyltransferase	protein_coding	51099	All	Expressed-In-All
228	ENSG00000011201	ANOS1	anosmin 1	protein_coding	3730	All	Expressed-In-All
229	ENSG00000011243	AKAP8L	A-kinase anchoring protein 8 like	protein_coding	26993	All	Expressed-In-All
230	ENSG00000011258	MBTD1	mbt domain containing 1	protein_coding	54799	All	Expressed-In-All
231	ENSG00000011275	RNF216	ring finger protein 216	protein_coding	54476	All	Expressed-In-All
232	ENSG00000011295	TTC19	tetratricopeptide repeat domain 19	protein_coding	54902	All	Expressed-In-All
233	ENSG00000011332	DPF1	double PHD fingers 1	protein_coding	8193	All	Expressed-In-All
234	ENSG00000011347	SYT7	synaptotagmin 7	protein_coding	9066	All	Expressed-In-All
235	ENSG00000011376	LARS2	leucyl-tRNA synthetase 2, mitochondrial	protein_coding	23395	All	Expressed-In-All
236	ENSG00000011405	PIK3C2A	phosphatidylinositol-4-phosphate 3-kinase catalytic subunit type 2 alpha	protein_coding	5286	All	Expressed-In-All
237	ENSG00000011422	PLAUR	plasminogen activator, urokinase receptor	protein_coding	5329	All	Not-Expressed
238	ENSG00000011426	ANLN	anillin actin binding protein	protein_coding	54443	All	Expressed-In-All
239	ENSG00000011451	WIZ	WIZ zinc finger	protein_coding	58525	All	Mixed
240	ENSG00000011465	DCN	decorin	protein_coding	1634	All	Expressed-In-All
241	ENSG00000011478	QPCTL	glutaminyl-peptide cyclotransferase like	protein_coding	54814	All	Expressed-In-All
242	ENSG00000011485	PPP5C	protein phosphatase 5 catalytic subunit	protein_coding	5536	All	Expressed-In-All
243	ENSG00000011523	CEP68	centrosomal protein 68	protein_coding	23177	All	Expressed-In-All
244	ENSG00000011566	MAP4K3	mitogen-activated protein kinase kinase kinase kinase 3	protein_coding	8491	All	Expressed-In-All
245	ENSG00000011590	ZBTB32	zinc finger and BTB domain containing 32	protein_coding	27033	All	Not-Expressed
246	ENSG00000011638	TMEM159	transmembrane protein 159	protein_coding	57146	nac S-D_1	Group-Enriched
247	ENSG00000011638	TMEM159	transmembrane protein 159	protein_coding	57146	nac S+D_1	Group-Enriched
248	ENSG00000011638	TMEM159	transmembrane protein 159	protein_coding	57146	nac CTR_1	Group-Enriched
249	ENSG00000011638	TMEM159	transmembrane protein 159	protein_coding	57146	nac S-D_1	Group-Enriched
250	ENSG00000011638	TMEM159	transmembrane protein 159	protein_coding	57146	nac S+D_1	Group-Enriched
251	ENSG00000011638	TMEM159	transmembrane protein 159	protein_coding	57146	nac CTR_1	Group-Enriched
252	ENSG00000011638	TMEM159	transmembrane protein 159	protein_coding	57146	nac S-D_1	Group-Enriched
253	ENSG00000011638	TMEM159	transmembrane protein 159	protein_coding	57146	nac S+D_1	Group-Enriched
254	ENSG00000011638	TMEM159	transmembrane protein 159	protein_coding	57146	nac CTR_1	Group-Enriched
255	ENSG00000011677	GABRA3	gamma-aminobutyric acid type A receptor subunit alpha3	protein_coding	2556	All	Expressed-In-All
256	ENSG00000012048	BRCA1	BRCA1 DNA repair associated	protein_coding	672	All	Expressed-In-All
257	ENSG00000012061	ERCC1	ERCC excision repair 1, endonuclease non-catalytic subunit	protein_coding	2067	All	Expressed-In-All
258	ENSG00000012124	CD22	CD22 molecule	protein_coding	933	All	Expressed-In-All
259	ENSG00000012171	SEMA3B	semaphorin 3B	protein_coding	7869	All	Expressed-In-All
260	ENSG00000012174	MBTPS2	membrane bound transcription factor peptidase, site 2	protein_coding	51360	All	Expressed-In-All
261	ENSG00000012211	PRICKLE3	prickle planar cell polarity protein 3	protein_coding	4007	All	Not-Expressed
262	ENSG00000012232	EXTL3	exostosin like glycosyltransferase 3	protein_coding	2137	All	Expressed-In-All
263	ENSG00000012660	ELOVL5	ELOVL fatty acid elongase 5	protein_coding	60481	All	Expressed-In-All
264	ENSG00000012822	CALCOCO1	calcium binding and coiled-coil domain 1	protein_coding	57658	All	Expressed-In-All
265	ENSG00000012983	MAP4K5	mitogen-activated protein kinase kinase kinase kinase 5	protein_coding	11183	All	Expressed-In-All
266	ENSG00000013016	EHD3	EH domain containing 3	protein_coding	30845	All	Expressed-In-All
267	ENSG00000013275	PSMC4	proteasome 26S subunit, ATPase 4	protein_coding	5704	All	Expressed-In-All
268	ENSG00000013288	MAN2B2	mannosidase alpha class 2B member 2	protein_coding	23324	All	Expressed-In-All
269	ENSG00000013297	CLDN11	claudin 11	protein_coding	5010	All	Expressed-In-All
270	ENSG00000013306	SLC25A39	solute carrier family 25 member 39	protein_coding	51629	All	Expressed-In-All
271	ENSG00000013364	MVP	major vault protein	protein_coding	9961	All	Mixed
272	ENSG00000013374	NUB1	negative regulator of ubiquitin like proteins 1	protein_coding	51667	All	Expressed-In-All
273	ENSG00000013375	PGM3	phosphoglucomutase 3	protein_coding	5238	All	Expressed-In-All
274	ENSG00000013392	RWDD2A	RWD domain containing 2A	protein_coding	112611	All	Expressed-In-All
275	ENSG00000013441	CLK1	CDC like kinase 1	protein_coding	1195	All	Expressed-In-All
276	ENSG00000013503	POLR3B	RNA polymerase III subunit B	protein_coding	55703	All	Expressed-In-All
277	ENSG00000013523	ANGEL1	angel homolog 1	protein_coding	23357	All	Expressed-In-All
278	ENSG00000013563	DNASE1L1	deoxyribonuclease 1 like 1	protein_coding	1774	All	Expressed-In-All
279	ENSG00000013583	HEBP1	heme binding protein 1	protein_coding	50865	All	Expressed-In-All
280	ENSG00000013619	MAMLD1	mastermind like domain containing 1	protein_coding	10046	All	Expressed-In-All
281	ENSG00000013725	CD6	CD6 molecule	protein_coding	923	All	Not-Expressed
282	ENSG00000013810	TACC3	transforming acidic coiled-coil containing protein 3	protein_coding	10460	All	Not-Expressed
283	ENSG00000014123	UFL1	UFM1 specific ligase 1	protein_coding	23376	All	Expressed-In-All
284	ENSG00000014164	ZC3H3	zinc finger CCCH-type containing 3	protein_coding	23144	All	Mixed
285	ENSG00000014216	CAPN1	calpain 1	protein_coding	823	All	Expressed-In-All
286	ENSG00000014257	ACP3	acid phosphatase 3	protein_coding	55	All	Not-Expressed
287	ENSG00000014914	MTMR11	myotubularin related protein 11	protein_coding	10903	All	Mixed
288	ENSG00000014919	COX15	cytochrome c oxidase assembly homolog COX15	protein_coding	1355	All	Expressed-In-All
289	ENSG00000015133	CCDC88C	coiled-coil domain containing 88C	protein_coding	440193	nac CTR_1	Group-Enriched
290	ENSG00000015133	CCDC88C	coiled-coil domain containing 88C	protein_coding	440193	nac S-D_1	Group-Enriched
291	ENSG00000015133	CCDC88C	coiled-coil domain containing 88C	protein_coding	440193	nac S+D_1	Group-Enriched
292	ENSG00000015133	CCDC88C	coiled-coil domain containing 88C	protein_coding	440193	nac CTR_1	Group-Enriched
293	ENSG00000015133	CCDC88C	coiled-coil domain containing 88C	protein_coding	440193	nac S-D_1	Group-Enriched
294	ENSG00000015133	CCDC88C	coiled-coil domain containing 88C	protein_coding	440193	nac S+D_1	Group-Enriched
295	ENSG00000015133	CCDC88C	coiled-coil domain containing 88C	protein_coding	440193	nac CTR_1	Group-Enriched
296	ENSG00000015133	CCDC88C	coiled-coil domain containing 88C	protein_coding	440193	nac S-D_1	Group-Enriched
297	ENSG00000015133	CCDC88C	coiled-coil domain containing 88C	protein_coding	440193	nac S+D_1	Group-Enriched
298	ENSG00000015153	YAF2	YY1 associated factor 2	protein_coding	10138	All	Expressed-In-All
299	ENSG00000015171	ZMYND11	zinc finger MYND-type containing 11	protein_coding	10771	All	Expressed-In-All
300	ENSG00000015568	RGPD5	RANBP2 like and GRIP domain containing 5	protein_coding	84220	All	Not-Expressed
301	ENSG00000015592	STMN4	stathmin 4	protein_coding	81551	All	Expressed-In-All
302	ENSG00000015676	NUDCD3	NudC domain containing 3	protein_coding	23386	All	Expressed-In-All
303	ENSG00000016391	CHDH	choline dehydrogenase	protein_coding	55349	All	Expressed-In-All
304	ENSG00000016402	IL20RA	interleukin 20 receptor subunit alpha	protein_coding	53832	All	Mixed
305	ENSG00000016602	CLCA4	chloride channel accessory 4	protein_coding	22802	All	Expressed-In-All
306	ENSG00000017373	NA	NA	NA	NA	All	Expressed-In-All
307	ENSG00000017427	IGF1	insulin like growth factor 1	protein_coding	3479	All	Expressed-In-All
308	ENSG00000017483	SLC38A5	solute carrier family 38 member 5	protein_coding	92745	All	Mixed
309	ENSG00000017621	NA	NA	NA	NA	All	Not-Expressed
310	ENSG00000017797	RALBP1	ralA binding protein 1	protein_coding	10928	All	Expressed-In-All
311	ENSG00000018236	CNTN1	contactin 1	protein_coding	1272	All	Expressed-In-All
312	ENSG00000018408	WWTR1	WW domain containing transcription regulator 1	protein_coding	25937	All	Expressed-In-All
313	ENSG00000018510	AGPS	alkylglycerone phosphate synthase	protein_coding	8540	All	Expressed-In-All
314	ENSG00000018699	TTC27	tetratricopeptide repeat domain 27	protein_coding	55622	All	Expressed-In-All
315	ENSG00000018869	ZNF582	zinc finger protein 582	protein_coding	147948	All	Expressed-In-All
316	ENSG00000019102	VSIG2	V-set and immunoglobulin domain containing 2	protein_coding	23584	All	Not-Expressed
317	ENSG00000019144	PHLDB1	pleckstrin homology like domain family B member 1	protein_coding	23187	All	Expressed-In-All
318	ENSG00000019186	CYP24A1	cytochrome P450 family 24 subfamily A member 1	protein_coding	1591	All	Not-Expressed
319	ENSG00000019485	PRDM11	PR/SET domain 11	protein_coding	56981	All	Expressed-In-All
320	ENSG00000019505	SYT13	synaptotagmin 13	protein_coding	57586	All	Expressed-In-All
321	ENSG00000019549	SNAI2	snail family transcriptional repressor 2	protein_coding	6591	All	Not-Expressed
322	ENSG00000019991	HGF	hepatocyte growth factor	protein_coding	3082	All	Mixed
323	ENSG00000019995	ZRANB1	zinc finger RANBP2-type containing 1	protein_coding	54764	All	Expressed-In-All
324	ENSG00000020129	NCDN	neurochondrin	protein_coding	23154	All	Expressed-In-All
325	ENSG00000020181	ADGRA2	adhesion G protein-coupled receptor A2	protein_coding	25960	All	Mixed
326	ENSG00000020256	ZFP64	ZFP64 zinc finger protein	protein_coding	55734	All	Expressed-In-All
327	ENSG00000020577	SAMD4A	sterile alpha motif domain containing 4A	protein_coding	23034	All	Expressed-In-All
328	ENSG00000020922	MRE11	MRE11 homolog, double strand break repair nuclease	protein_coding	4361	All	Expressed-In-All
329	ENSG00000021300	PLEKHB1	pleckstrin homology domain containing B1	protein_coding	58473	All	Expressed-In-All
330	ENSG00000021355	SERPINB1	serpin family B member 1	protein_coding	1992	All	Expressed-In-All
331	ENSG00000021574	SPAST	spastin	protein_coding	6683	All	Expressed-In-All
332	ENSG00000021645	NRXN3	neurexin 3	protein_coding	9369	All	Expressed-In-All
333	ENSG00000021762	OSBPL5	oxysterol binding protein like 5	protein_coding	114879	All	Mixed
334	ENSG00000021776	AQR	aquarius intron-binding spliceosomal factor	protein_coding	9716	All	Expressed-In-All
335	ENSG00000021826	CPS1	carbamoyl-phosphate synthase 1	protein_coding	1373	All	Mixed
336	ENSG00000022267	FHL1	four and a half LIM domains 1	protein_coding	2273	All	Expressed-In-All
337	ENSG00000022355	GABRA1	gamma-aminobutyric acid type A receptor subunit alpha1	protein_coding	2554	All	Expressed-In-All
338	ENSG00000022567	SLC45A4	solute carrier family 45 member 4	protein_coding	57210	All	Expressed-In-All
339	ENSG00000022840	RNF10	ring finger protein 10	protein_coding	9921	All	Expressed-In-All
340	ENSG00000023041	ZDHHC6	zinc finger DHHC-type palmitoyltransferase 6	protein_coding	64429	All	Expressed-In-All
341	ENSG00000023171	GRAMD1B	GRAM domain containing 1B	protein_coding	57476	All	Expressed-In-All
342	ENSG00000023191	RNH1	ribonuclease/angiogenin inhibitor 1	protein_coding	6050	All	Expressed-In-All
343	ENSG00000023287	RB1CC1	RB1 inducible coiled-coil 1	protein_coding	9821	All	Expressed-In-All
344	ENSG00000023318	ERP44	endoplasmic reticulum protein 44	protein_coding	23071	All	Expressed-In-All
345	ENSG00000023330	ALAS1	5'-aminolevulinate synthase 1	protein_coding	211	All	Expressed-In-All
346	ENSG00000023445	BIRC3	baculoviral IAP repeat containing 3	protein_coding	330	All	Expressed-In-All
347	ENSG00000023516	AKAP11	A-kinase anchoring protein 11	protein_coding	11215	All	Expressed-In-All
348	ENSG00000023608	SNAPC1	small nuclear RNA activating complex polypeptide 1	protein_coding	6617	All	Expressed-In-All
349	ENSG00000023697	DERA	deoxyribose-phosphate aldolase	protein_coding	51071	All	Expressed-In-All
350	ENSG00000023839	ABCC2	ATP binding cassette subfamily C member 2	protein_coding	1244	All	Not-Expressed
351	ENSG00000023892	DEF6	DEF6 guanine nucleotide exchange factor	protein_coding	50619	All	Mixed
352	ENSG00000023902	PLEKHO1	pleckstrin homology domain containing O1	protein_coding	51177	All	Expressed-In-All
353	ENSG00000024048	UBR2	ubiquitin protein ligase E3 component n-recognin 2	protein_coding	23304	All	Expressed-In-All
354	ENSG00000024422	EHD2	EH domain containing 2	protein_coding	30846	All	Mixed
355	ENSG00000024526	DEPDC1	DEP domain containing 1	protein_coding	55635	All	Not-Expressed
356	ENSG00000025039	RRAGD	Ras related GTP binding D	protein_coding	58528	All	Expressed-In-All
357	ENSG00000025156	HSF2	heat shock transcription factor 2	protein_coding	3298	All	Expressed-In-All
358	ENSG00000025293	PHF20	PHD finger protein 20	protein_coding	51230	All	Expressed-In-All
359	ENSG00000025423	HSD17B6	hydroxysteroid 17-beta dehydrogenase 6	protein_coding	8630	All	Expressed-In-All
360	ENSG00000025434	NR1H3	nuclear receptor subfamily 1 group H member 3	protein_coding	10062	All	Expressed-In-All
361	ENSG00000025770	NCAPH2	non-SMC condensin II complex subunit H2	protein_coding	29781	All	Expressed-In-All
362	ENSG00000025772	TOMM34	translocase of outer mitochondrial membrane 34	protein_coding	10953	All	Expressed-In-All
363	ENSG00000025796	SEC63	SEC63 homolog, protein translocation regulator	protein_coding	11231	All	Expressed-In-All
364	ENSG00000025800	KPNA6	karyopherin subunit alpha 6	protein_coding	23633	All	Expressed-In-All
365	ENSG00000026025	VIM	vimentin	protein_coding	7431	All	Expressed-In-All
366	ENSG00000026036	RTEL1-TNFRSF6B	RTEL1-TNFRSF6B readthrough (NMD candidate)	protein_coding	NA	All	Not-Expressed
367	ENSG00000026508	CD44	CD44 molecule (Indian blood group)	protein_coding	960	All	Mixed
368	ENSG00000026559	KCNG1	potassium voltage-gated channel modifier subfamily G member 1	protein_coding	3755	All	Mixed
369	ENSG00000026751	SLAMF7	SLAM family member 7	protein_coding	57823	All	Not-Expressed
370	ENSG00000026950	BTN3A1	butyrophilin subfamily 3 member A1	protein_coding	11119	All	Expressed-In-All
371	ENSG00000027001	MIPEP	mitochondrial intermediate peptidase	protein_coding	4285	All	Expressed-In-All
372	ENSG00000027075	PRKCH	protein kinase C eta	protein_coding	5583	nac CTR_1	Group-Enriched
373	ENSG00000027075	PRKCH	protein kinase C eta	protein_coding	5583	nac S-D_1	Group-Enriched
374	ENSG00000027075	PRKCH	protein kinase C eta	protein_coding	5583	nac S+D_1	Group-Enriched
375	ENSG00000027075	PRKCH	protein kinase C eta	protein_coding	5583	nac CTR_1	Group-Enriched
376	ENSG00000027075	PRKCH	protein kinase C eta	protein_coding	5583	nac S-D_1	Group-Enriched
377	ENSG00000027075	PRKCH	protein kinase C eta	protein_coding	5583	nac S+D_1	Group-Enriched
378	ENSG00000027075	PRKCH	protein kinase C eta	protein_coding	5583	nac CTR_1	Group-Enriched
379	ENSG00000027075	PRKCH	protein kinase C eta	protein_coding	5583	nac S-D_1	Group-Enriched
380	ENSG00000027075	PRKCH	protein kinase C eta	protein_coding	5583	nac S+D_1	Group-Enriched
381	ENSG00000027697	IFNGR1	interferon gamma receptor 1	protein_coding	3459	All	Expressed-In-All
382	ENSG00000027847	B4GALT7	beta-1,4-galactosyltransferase 7	protein_coding	11285	All	Mixed
383	ENSG00000028116	VRK2	VRK serine/threonine kinase 2	protein_coding	7444	All	Expressed-In-All
384	ENSG00000028137	TNFRSF1B	TNF receptor superfamily member 1B	protein_coding	7133	All	Mixed
385	ENSG00000028203	VEZT	vezatin, adherens junctions transmembrane protein	protein_coding	55591	All	Expressed-In-All
386	ENSG00000028277	POU2F2	POU class 2 homeobox 2	protein_coding	5452	All	Mixed
387	ENSG00000028310	BRD9	bromodomain containing 9	protein_coding	65980	All	Expressed-In-All
388	ENSG00000028528	SNX1	sorting nexin 1	protein_coding	6642	All	Expressed-In-All
389	ENSG00000028839	TBPL1	TATA-box binding protein like 1	protein_coding	9519	All	Expressed-In-All
390	ENSG00000029153	ARNTL2	aryl hydrocarbon receptor nuclear translocator like 2	protein_coding	56938	All	Expressed-In-All
391	ENSG00000029363	BCLAF1	BCL2 associated transcription factor 1	protein_coding	9774	All	Expressed-In-All
392	ENSG00000029534	ANK1	ankyrin 1	protein_coding	286	All	Mixed
393	ENSG00000029559	IBSP	integrin binding sialoprotein	protein_coding	3381	All	Not-Expressed
394	ENSG00000029725	RABEP1	rabaptin, RAB GTPase binding effector protein 1	protein_coding	9135	All	Expressed-In-All
395	ENSG00000029993	HMGB3	high mobility group box 3	protein_coding	3149	All	Expressed-In-All
396	ENSG00000030066	NUP160	nucleoporin 160	protein_coding	23279	All	Expressed-In-All
397	ENSG00000030110	BAK1	BCL2 antagonist/killer 1	protein_coding	578	All	Mixed
398	ENSG00000030419	IKZF2	IKAROS family zinc finger 2	protein_coding	22807	All	Expressed-In-All
399	ENSG00000030582	GRN	granulin precursor	protein_coding	2896	All	Expressed-In-All
400	ENSG00000031003	FAM13B	family with sequence similarity 13 member B	protein_coding	51306	All	Expressed-In-All
401	ENSG00000031544	NA	NA	NA	NA	All	Not-Expressed
402	ENSG00000031691	CENPQ	centromere protein Q	protein_coding	55166	All	Expressed-In-All
403	ENSG00000031698	SARS1	seryl-tRNA synthetase 1	protein_coding	6301	All	Expressed-In-All
404	ENSG00000031823	RANBP3	RAN binding protein 3	protein_coding	8498	All	Expressed-In-All
405	ENSG00000032219	ARID4A	AT-rich interaction domain 4A	protein_coding	5926	All	Expressed-In-All
406	ENSG00000032389	EIPR1	EARP complex and GARP complex interacting protein 1	protein_coding	7260	All	Expressed-In-All
407	ENSG00000032444	PNPLA6	patatin like phospholipase domain containing 6	protein_coding	10908	All	Expressed-In-All
408	ENSG00000032742	IFT88	intraflagellar transport 88	protein_coding	8100	All	Expressed-In-All
409	ENSG00000033050	ABCF2	ATP binding cassette subfamily F member 2	protein_coding	10061	All	Expressed-In-All
410	ENSG00000033100	CHPF2	chondroitin polymerizing factor 2	protein_coding	54480	All	Expressed-In-All
411	ENSG00000033122	LRRC7	leucine rich repeat containing 7	protein_coding	57554	All	Expressed-In-All
412	ENSG00000033170	FUT8	fucosyltransferase 8	protein_coding	2530	All	Expressed-In-All
413	ENSG00000033178	UBA6	ubiquitin like modifier activating enzyme 6	protein_coding	55236	All	Expressed-In-All
414	ENSG00000033327	GAB2	GRB2 associated binding protein 2	protein_coding	9846	All	Expressed-In-All
415	ENSG00000033627	ATP6V0A1	ATPase H+ transporting V0 subunit a1	protein_coding	535	All	Expressed-In-All
416	ENSG00000033800	PIAS1	protein inhibitor of activated STAT 1	protein_coding	8554	All	Expressed-In-All
417	ENSG00000033867	SLC4A7	solute carrier family 4 member 7	protein_coding	9497	All	Expressed-In-All
418	ENSG00000034053	APBA2	amyloid beta precursor protein binding family A member 2	protein_coding	321	All	Expressed-In-All
419	ENSG00000034152	MAP2K3	mitogen-activated protein kinase kinase 3	protein_coding	5606	All	Mixed
420	ENSG00000034510	TMSB10	thymosin beta 10	protein_coding	9168	All	Expressed-In-All
421	ENSG00000034677	RNF19A	ring finger protein 19A, RBR E3 ubiquitin protein ligase	protein_coding	25897	All	Expressed-In-All
422	ENSG00000034693	PEX3	peroxisomal biogenesis factor 3	protein_coding	8504	All	Expressed-In-All
423	ENSG00000035499	DEPDC1B	DEP domain containing 1B	protein_coding	55789	All	Not-Expressed
424	ENSG00000035664	DAPK2	death associated protein kinase 2	protein_coding	23604	All	Mixed
425	ENSG00000035681	NSMAF	neutral sphingomyelinase activation associated factor	protein_coding	8439	All	Expressed-In-All
426	ENSG00000035687	ADSS2	adenylosuccinate synthase 2	protein_coding	159	All	Expressed-In-All
427	ENSG00000035928	RFC1	replication factor C subunit 1	protein_coding	5981	All	Expressed-In-All
428	ENSG00000036448	MYOM2	myomesin 2	protein_coding	9172	All	Expressed-In-All
429	ENSG00000036473	OTC	ornithine transcarbamylase	protein_coding	5009	All	Not-Expressed
430	ENSG00000036530	CYP46A1	cytochrome P450 family 46 subfamily A member 1	protein_coding	10858	All	Expressed-In-All
431	ENSG00000036549	ZZZ3	zinc finger ZZ-type containing 3	protein_coding	26009	All	Expressed-In-All
432	ENSG00000037042	TUBG2	tubulin gamma 2	protein_coding	27175	All	Expressed-In-All
433	ENSG00000037280	FLT4	fms related receptor tyrosine kinase 4	protein_coding	2324	All	Not-Expressed
434	ENSG00000037637	FBXO42	F-box protein 42	protein_coding	54455	All	Expressed-In-All
435	ENSG00000037757	MRI1	methylthioribose-1-phosphate isomerase 1	protein_coding	84245	All	Expressed-In-All
436	ENSG00000037897	METTL1	methyltransferase like 1	protein_coding	4234	All	Not-Expressed
437	ENSG00000038002	AGA	aspartylglucosaminidase	protein_coding	175	All	Expressed-In-All
438	ENSG00000038210	PI4K2B	phosphatidylinositol 4-kinase type 2 beta	protein_coding	55300	All	Expressed-In-All
439	ENSG00000038219	BOD1L1	biorientation of chromosomes in cell division 1 like 1	protein_coding	259282	All	Expressed-In-All
440	ENSG00000038295	TLL1	tolloid like 1	protein_coding	7092	All	Expressed-In-All
441	ENSG00000038358	EDC4	enhancer of mRNA decapping 4	protein_coding	23644	All	Expressed-In-All
442	ENSG00000038382	TRIO	trio Rho guanine nucleotide exchange factor	protein_coding	7204	All	Expressed-In-All
443	ENSG00000038427	VCAN	versican	protein_coding	1462	All	Expressed-In-All
444	ENSG00000038532	CLEC16A	C-type lectin domain containing 16A	protein_coding	23274	All	Expressed-In-All
445	ENSG00000038945	MSR1	macrophage scavenger receptor 1	protein_coding	4481	All	Mixed
446	ENSG00000039068	CDH1	cadherin 1	protein_coding	999	All	Mixed
447	ENSG00000039123	MTREX	Mtr4 exosome RNA helicase	protein_coding	23517	All	Expressed-In-All
448	ENSG00000039319	ZFYVE16	zinc finger FYVE-type containing 16	protein_coding	9765	All	Expressed-In-All
449	ENSG00000039523	RIPOR1	RHO family interacting cell polarization regulator 1	protein_coding	79567	All	Expressed-In-All
450	ENSG00000039560	RAI14	retinoic acid induced 14	protein_coding	26064	All	Expressed-In-All
451	ENSG00000039650	PNKP	polynucleotide kinase 3'-phosphatase	protein_coding	11284	All	Expressed-In-All
452	ENSG00000040199	PHLPP2	PH domain and leucine rich repeat protein phosphatase 2	protein_coding	23035	All	Expressed-In-All
453	ENSG00000040275	SPDL1	spindle apparatus coiled-coil protein 1	protein_coding	54908	All	Expressed-In-All
454	ENSG00000040341	STAU2	staufen double-stranded RNA binding protein 2	protein_coding	27067	All	Expressed-In-All
455	ENSG00000040608	RTN4R	reticulon 4 receptor	protein_coding	65078	All	Mixed
456	ENSG00000040633	PHF23	PHD finger protein 23	protein_coding	79142	All	Expressed-In-All
457	ENSG00000040731	CDH10	cadherin 10	protein_coding	1008	All	Expressed-In-All
458	ENSG00000040933	INPP4A	inositol polyphosphate-4-phosphatase type I A	protein_coding	3631	All	Expressed-In-All
459	ENSG00000041353	RAB27B	RAB27B, member RAS oncogene family	protein_coding	5874	All	Expressed-In-All
460	ENSG00000041802	LSG1	large 60S subunit nuclear export GTPase 1	protein_coding	55341	All	Expressed-In-All
461	ENSG00000041880	PARP3	poly(ADP-ribose) polymerase family member 3	protein_coding	10039	All	Expressed-In-All
462	ENSG00000041982	TNC	tenascin C	protein_coding	3371	All	Mixed
463	ENSG00000041988	THAP3	THAP domain containing 3	protein_coding	90326	All	Expressed-In-All
464	ENSG00000042088	TDP1	tyrosyl-DNA phosphodiesterase 1	protein_coding	55775	All	Expressed-In-All
465	ENSG00000042317	SPATA7	spermatogenesis associated 7	protein_coding	55812	All	Expressed-In-All
466	ENSG00000042429	MED17	mediator complex subunit 17	protein_coding	9440	All	Expressed-In-All
467	ENSG00000042753	AP2S1	adaptor related protein complex 2 subunit sigma 1	protein_coding	1175	All	Expressed-In-All
468	ENSG00000042781	USH2A	usherin	protein_coding	7399	All	Not-Expressed
469	ENSG00000042813	ZPBP	zona pellucida binding protein	protein_coding	11055	All	Not-Expressed
470	ENSG00000042832	TG	thyroglobulin	protein_coding	7038	All	Not-Expressed
471	ENSG00000042980	ADAM28	ADAM metallopeptidase domain 28	protein_coding	10863	All	Expressed-In-All
472	ENSG00000043093	DCUN1D1	defective in cullin neddylation 1 domain containing 1	protein_coding	54165	All	Expressed-In-All
473	ENSG00000043143	JADE2	jade family PHD finger 2	protein_coding	23338	All	Expressed-In-All
474	ENSG00000043462	LCP2	lymphocyte cytosolic protein 2	protein_coding	3937	All	Mixed
475	ENSG00000044090	CUL7	cullin 7	protein_coding	9820	All	Expressed-In-All
476	ENSG00000044115	CTNNA1	catenin alpha 1	protein_coding	1495	All	Expressed-In-All
477	ENSG00000044446	PHKA2	phosphorylase kinase regulatory subunit alpha 2	protein_coding	5256	All	Expressed-In-All
478	ENSG00000044459	CNTLN	centlein	protein_coding	54875	All	Expressed-In-All
479	ENSG00000044524	EPHA3	EPH receptor A3	protein_coding	2042	All	Expressed-In-All
480	ENSG00000044574	HSPA5	heat shock protein family A (Hsp70) member 5	protein_coding	3309	All	Expressed-In-All
481	ENSG00000046604	DSG2	desmoglein 2	protein_coding	1829	All	Not-Expressed
482	ENSG00000046647	GEMIN8	gem nuclear organelle associated protein 8	protein_coding	54960	All	Expressed-In-All
483	ENSG00000046651	OFD1	OFD1 centriole and centriolar satellite protein	protein_coding	8481	All	Expressed-In-All
484	ENSG00000046653	GPM6B	glycoprotein M6B	protein_coding	2824	All	Expressed-In-All
485	ENSG00000046889	PREX2	phosphatidylinositol-3,4,5-trisphosphate dependent Rac exchange factor 2	protein_coding	80243	All	Expressed-In-All
486	ENSG00000047056	WDR37	WD repeat domain 37	protein_coding	22884	All	Expressed-In-All
487	ENSG00000047230	CTPS2	CTP synthase 2	protein_coding	56474	All	Expressed-In-All
488	ENSG00000047346	FAM214A	family with sequence similarity 214 member A	protein_coding	56204	All	Expressed-In-All
489	ENSG00000047365	ARAP2	ArfGAP with RhoGAP domain, ankyrin repeat and PH domain 2	protein_coding	116984	All	Expressed-In-All
490	ENSG00000047410	TPR	translocated promoter region, nuclear basket protein	protein_coding	7175	All	Expressed-In-All
491	ENSG00000047457	CP	ceruloplasmin	protein_coding	1356	sub CTR_1	Tissue-Enhanced
492	ENSG00000047578	KATNIP	katanin interacting protein	protein_coding	23247	All	Expressed-In-All
493	ENSG00000047579	DTNBP1	dystrobrevin binding protein 1	protein_coding	84062	All	Expressed-In-All
494	ENSG00000047597	XK	X-linked Kx blood group	protein_coding	7504	All	Expressed-In-All
495	ENSG00000047617	ANO2	anoctamin 2	protein_coding	57101	All	Mixed
496	ENSG00000047621	C12orf4	chromosome 12 open reading frame 4	protein_coding	57102	All	Expressed-In-All
497	ENSG00000047634	SCML1	Scm polycomb group protein like 1	protein_coding	6322	All	Expressed-In-All
498	ENSG00000047648	ARHGAP6	Rho GTPase activating protein 6	protein_coding	395	All	Mixed
499	ENSG00000047932	GOPC	golgi associated PDZ and coiled-coil motif containing	protein_coding	57120	All	Expressed-In-All
500	ENSG00000047936	ROS1	ROS proto-oncogene 1, receptor tyrosine kinase	protein_coding	6098	All	Mixed
501	ENSG00000048028	USP28	ubiquitin specific peptidase 28	protein_coding	57646	All	Expressed-In-All
502	ENSG00000048052	HDAC9	histone deacetylase 9	protein_coding	9734	All	Expressed-In-All
503	ENSG00000048140	TSPAN17	tetraspanin 17	protein_coding	26262	All	Expressed-In-All
504	ENSG00000048162	NOP16	NOP16 nucleolar protein	protein_coding	51491	All	Expressed-In-All
505	ENSG00000048392	RRM2B	ribonucleotide reductase regulatory TP53 inducible subunit M2B	protein_coding	50484	All	Expressed-In-All
506	ENSG00000048405	ZNF800	zinc finger protein 800	protein_coding	168850	All	Expressed-In-All
507	ENSG00000048471	SNX29	sorting nexin 29	protein_coding	92017	All	Expressed-In-All
508	ENSG00000048545	GUCA1A	guanylate cyclase activator 1A	protein_coding	2978	All	Mixed
509	ENSG00000048545	GUCA1A	guanylate cyclase activator 1A	protein_coding	118142757	All	Mixed
510	ENSG00000048649	RSF1	remodeling and spacing factor 1	protein_coding	51773	All	Expressed-In-All
511	ENSG00000048707	VPS13D	vacuolar protein sorting 13 homolog D	protein_coding	55187	All	Expressed-In-All
512	ENSG00000048740	CELF2	CUGBP Elav-like family member 2	protein_coding	10659	All	Expressed-In-All
513	ENSG00000048991	R3HDM1	R3H domain containing 1	protein_coding	23518	All	Expressed-In-All
514	ENSG00000049089	COL9A2	collagen type IX alpha 2 chain	protein_coding	1298	All	Expressed-In-All
515	ENSG00000049130	KITLG	KIT ligand	protein_coding	4254	All	Expressed-In-All
516	ENSG00000049167	ERCC8	ERCC excision repair 8, CSA ubiquitin ligase complex subunit	protein_coding	1161	All	Expressed-In-All
517	ENSG00000049239	H6PD	hexose-6-phosphate dehydrogenase/glucose 1-dehydrogenase	protein_coding	9563	All	Expressed-In-All
518	ENSG00000049245	VAMP3	vesicle associated membrane protein 3	protein_coding	9341	All	Expressed-In-All
519	ENSG00000049247	UTS2	urotensin 2	protein_coding	10911	All	Not-Expressed
520	ENSG00000049283	EPN3	epsin 3	protein_coding	55040	All	Not-Expressed
521	ENSG00000049323	LTBP1	latent transforming growth factor beta binding protein 1	protein_coding	4052	All	Expressed-In-All
522	ENSG00000049449	RCN1	reticulocalbin 1	protein_coding	5954	All	Expressed-In-All
523	ENSG00000049541	RFC2	replication factor C subunit 2	protein_coding	5982	All	Expressed-In-All
524	ENSG00000049769	PPP1R3F	protein phosphatase 1 regulatory subunit 3F	protein_coding	89801	All	Expressed-In-All
525	ENSG00000049860	HEXB	hexosaminidase subunit beta	protein_coding	3074	All	Expressed-In-All
526	ENSG00000049883	PTCD2	pentatricopeptide repeat domain 2	protein_coding	79810	All	Expressed-In-All
527	ENSG00000050030	NEXMIF	neurite extension and migration factor	protein_coding	340533	All	Expressed-In-All
528	ENSG00000050130	JKAMP	JNK1/MAPK8 associated membrane protein	protein_coding	51528	All	Expressed-In-All
529	ENSG00000050165	DKK3	dickkopf WNT signaling pathway inhibitor 3	protein_coding	27122	All	Expressed-In-All
530	ENSG00000050327	ARHGEF5	Rho guanine nucleotide exchange factor 5	protein_coding	7984	All	Not-Expressed
531	ENSG00000050344	NFE2L3	nuclear factor, erythroid 2 like 3	protein_coding	9603	All	Not-Expressed
532	ENSG00000050393	MCUR1	mitochondrial calcium uniporter regulator 1	protein_coding	63933	All	Expressed-In-All
533	ENSG00000050405	LIMA1	LIM domain and actin binding 1	protein_coding	51474	All	Expressed-In-All
534	ENSG00000050426	LETMD1	LETM1 domain containing 1	protein_coding	25875	All	Expressed-In-All
535	ENSG00000050628	PTGER3	prostaglandin E receptor 3	protein_coding	5733	All	Mixed
536	ENSG00000050730	TNIP3	TNFAIP3 interacting protein 3	protein_coding	79931	All	Not-Expressed
537	ENSG00000050748	MAPK9	mitogen-activated protein kinase 9	protein_coding	5601	All	Expressed-In-All
538	ENSG00000050767	COL23A1	collagen type XXIII alpha 1 chain	protein_coding	91522	All	Mixed
539	ENSG00000050820	BCAR1	BCAR1 scaffold protein, Cas family member	protein_coding	9564	All	Expressed-In-All
540	ENSG00000051009	FAM160A2	family with sequence similarity 160 member A2	protein_coding	84067	All	Expressed-In-All
541	ENSG00000051128	HOMER3	homer scaffold protein 3	protein_coding	9454	All	Mixed
542	ENSG00000051341	POLQ	DNA polymerase theta	protein_coding	10721	All	Not-Expressed
543	ENSG00000051382	PIK3CB	phosphatidylinositol-4,5-bisphosphate 3-kinase catalytic subunit beta	protein_coding	5291	All	Expressed-In-All
544	ENSG00000051523	CYBA	cytochrome b-245 alpha chain	protein_coding	1535	All	Mixed
545	ENSG00000051620	HEBP2	heme binding protein 2	protein_coding	23593	All	Mixed
546	ENSG00000051825	MPHOSPH9	M-phase phosphoprotein 9	protein_coding	10198	All	Expressed-In-All
547	ENSG00000052723	SIKE1	suppressor of IKBKE 1	protein_coding	80143	All	Expressed-In-All
548	ENSG00000052795	FNIP2	folliculin interacting protein 2	protein_coding	57600	All	Expressed-In-All
549	ENSG00000052841	TTC17	tetratricopeptide repeat domain 17	protein_coding	55761	All	Expressed-In-All
550	ENSG00000053108	FSTL4	follistatin like 4	protein_coding	23105	All	Expressed-In-All
551	ENSG00000053328	METTL24	methyltransferase like 24	protein_coding	728464	All	Expressed-In-All
552	ENSG00000053371	AKR7A2	aldo-keto reductase family 7 member A2	protein_coding	8574	All	Expressed-In-All
553	ENSG00000053372	MRTO4	MRT4 homolog, ribosome maturation factor	protein_coding	51154	All	Expressed-In-All
554	ENSG00000053438	NNAT	neuronatin	protein_coding	4826	All	Expressed-In-All
555	ENSG00000053501	USE1	unconventional SNARE in the ER 1	protein_coding	55850	All	Expressed-In-All
556	ENSG00000053524	MCF2L2	MCF.2 cell line derived transforming sequence-like 2	protein_coding	23101	All	Expressed-In-All
557	ENSG00000053702	NRIP2	nuclear receptor interacting protein 2	protein_coding	83714	All	Expressed-In-All
558	ENSG00000053747	LAMA3	laminin subunit alpha 3	protein_coding	3909	All	Mixed
559	ENSG00000053770	AP5M1	adaptor related protein complex 5 subunit mu 1	protein_coding	55745	All	Expressed-In-All
560	ENSG00000053900	ANAPC4	anaphase promoting complex subunit 4	protein_coding	29945	All	Expressed-In-All
561	ENSG00000054116	TRAPPC3	trafficking protein particle complex 3	protein_coding	27095	All	Expressed-In-All
562	ENSG00000054148	PHPT1	phosphohistidine phosphatase 1	protein_coding	29085	All	Expressed-In-All
563	ENSG00000054219	LY75	lymphocyte antigen 75	protein_coding	4065	All	Not-Expressed
564	ENSG00000054267	ARID4B	AT-rich interaction domain 4B	protein_coding	51742	All	Expressed-In-All
565	ENSG00000054277	OPN3	opsin 3	protein_coding	23596	All	Expressed-In-All
566	ENSG00000054282	SDCCAG8	SHH signaling and ciliogenesis regulator SDCCAG8	protein_coding	10806	All	Expressed-In-All
567	ENSG00000054356	PTPRN	protein tyrosine phosphatase receptor type N	protein_coding	5798	All	Expressed-In-All
568	ENSG00000054392	HHAT	hedgehog acyltransferase	protein_coding	55733	All	Expressed-In-All
569	ENSG00000054523	KIF1B	kinesin family member 1B	protein_coding	23095	All	Expressed-In-All
570	ENSG00000054598	FOXC1	forkhead box C1	protein_coding	2296	All	Mixed
571	ENSG00000054654	SYNE2	spectrin repeat containing nuclear envelope protein 2	protein_coding	23224	All	Expressed-In-All
572	ENSG00000054690	PLEKHH1	pleckstrin homology, MyTH4 and FERM domain containing H1	protein_coding	57475	All	Expressed-In-All
573	ENSG00000054803	CBLN4	cerebellin 4 precursor	protein_coding	140689	All	Expressed-In-All
574	ENSG00000054938	CHRDL2	chordin like 2	protein_coding	25884	All	Not-Expressed
575	ENSG00000054965	FAM168A	family with sequence similarity 168 member A	protein_coding	23201	All	Expressed-In-All
576	ENSG00000054983	GALC	galactosylceramidase	protein_coding	2581	All	Expressed-In-All
577	ENSG00000055070	SZRD1	SUZ RNA binding domain containing 1	protein_coding	26099	All	Expressed-In-All
578	ENSG00000055118	KCNH2	potassium voltage-gated channel subfamily H member 2	protein_coding	3757	All	Expressed-In-All
579	ENSG00000055130	CUL1	cullin 1	protein_coding	8454	All	Expressed-In-All
580	ENSG00000055147	FAM114A2	family with sequence similarity 114 member A2	protein_coding	10827	All	Expressed-In-All
581	ENSG00000055163	CYFIP2	cytoplasmic FMR1 interacting protein 2	protein_coding	26999	All	Expressed-In-All
582	ENSG00000055211	GINM1	glycoprotein integral membrane 1	protein_coding	116254	All	Expressed-In-All
583	ENSG00000055609	KMT2C	lysine methyltransferase 2C	protein_coding	58508	All	Expressed-In-All
584	ENSG00000055732	MCOLN3	mucolipin TRP cation channel 3	protein_coding	55283	sub CTR_1	Tissue-Enhanced
585	ENSG00000055813	CCDC85A	coiled-coil domain containing 85A	protein_coding	114800	All	Expressed-In-All
586	ENSG00000055950	MRPL43	mitochondrial ribosomal protein L43	protein_coding	84545	All	Expressed-In-All
587	ENSG00000055955	ITIH4	inter-alpha-trypsin inhibitor heavy chain 4	protein_coding	3700	All	Not-Expressed
588	ENSG00000056050	HPF1	histone PARylation factor 1	protein_coding	54969	All	Expressed-In-All
589	ENSG00000056097	ZFR	zinc finger RNA binding protein	protein_coding	51663	All	Expressed-In-All
590	ENSG00000056277	ZNF280C	zinc finger protein 280C	protein_coding	55609	All	Expressed-In-All
591	ENSG00000056291	NPFFR2	neuropeptide FF receptor 2	protein_coding	10886	All	Mixed
592	ENSG00000056558	TRAF1	TNF receptor associated factor 1	protein_coding	7185	All	Expressed-In-All
593	ENSG00000056586	RC3H2	ring finger and CCCH-type domains 2	protein_coding	54542	All	Expressed-In-All
594	ENSG00000056661	NA	NA	NA	NA	All	Mixed
595	ENSG00000056972	TRAF3IP2	TRAF3 interacting protein 2	protein_coding	10758	All	Mixed
596	ENSG00000056998	GYG2	glycogenin 2	protein_coding	8908	All	Expressed-In-All
597	ENSG00000057019	DCBLD2	discoidin, CUB and LCCL domain containing 2	protein_coding	131566	All	Expressed-In-All
598	ENSG00000057252	SOAT1	sterol O-acyltransferase 1	protein_coding	6646	All	Expressed-In-All
599	ENSG00000057294	PKP2	plakophilin 2	protein_coding	5318	All	Expressed-In-All
600	ENSG00000057593	F7	coagulation factor VII	protein_coding	2155	All	Not-Expressed
601	ENSG00000057608	GDI2	GDP dissociation inhibitor 2	protein_coding	2665	All	Expressed-In-All
602	ENSG00000057657	PRDM1	PR/SET domain 1	protein_coding	639	All	Mixed
603	ENSG00000057663	ATG5	autophagy related 5	protein_coding	9474	All	Expressed-In-All
604	ENSG00000057704	TMCC3	transmembrane and coiled-coil domain family 3	protein_coding	57458	All	Expressed-In-All
605	ENSG00000057757	PITHD1	PITH domain containing 1	protein_coding	57095	All	Expressed-In-All
606	ENSG00000057935	MTA3	metastasis associated 1 family member 3	protein_coding	57504	All	Expressed-In-All
607	ENSG00000058056	USP13	ubiquitin specific peptidase 13	protein_coding	8975	All	Expressed-In-All
608	ENSG00000058063	ATP11B	ATPase phospholipid transporting 11B (putative)	protein_coding	23200	All	Expressed-In-All
609	ENSG00000058085	LAMC2	laminin subunit gamma 2	protein_coding	3918	nac S-D_1	Group-Enriched
610	ENSG00000058085	LAMC2	laminin subunit gamma 2	protein_coding	3918	nac CTR_1	Group-Enriched
611	ENSG00000058085	LAMC2	laminin subunit gamma 2	protein_coding	3918	nac S+D_1	Group-Enriched
612	ENSG00000058085	LAMC2	laminin subunit gamma 2	protein_coding	3918	nac S-D_1	Group-Enriched
613	ENSG00000058085	LAMC2	laminin subunit gamma 2	protein_coding	3918	nac CTR_1	Group-Enriched
614	ENSG00000058085	LAMC2	laminin subunit gamma 2	protein_coding	3918	nac S+D_1	Group-Enriched
615	ENSG00000058085	LAMC2	laminin subunit gamma 2	protein_coding	3918	nac S-D_1	Group-Enriched
616	ENSG00000058085	LAMC2	laminin subunit gamma 2	protein_coding	3918	nac CTR_1	Group-Enriched
617	ENSG00000058085	LAMC2	laminin subunit gamma 2	protein_coding	3918	nac S+D_1	Group-Enriched
618	ENSG00000058091	CDK14	cyclin dependent kinase 14	protein_coding	5218	All	Expressed-In-All
619	ENSG00000058272	PPP1R12A	protein phosphatase 1 regulatory subunit 12A	protein_coding	4659	All	Expressed-In-All
620	ENSG00000058335	RASGRF1	Ras protein specific guanine nucleotide releasing factor 1	protein_coding	5923	All	Expressed-In-All
621	ENSG00000058404	CAMK2B	calcium/calmodulin dependent protein kinase II beta	protein_coding	816	All	Expressed-In-All
622	ENSG00000058453	CROCC	ciliary rootlet coiled-coil, rootletin	protein_coding	9696	All	Mixed
623	ENSG00000058600	POLR3E	RNA polymerase III subunit E	protein_coding	55718	All	Expressed-In-All
624	ENSG00000058668	ATP2B4	ATPase plasma membrane Ca2+ transporting 4	protein_coding	493	All	Expressed-In-All
625	ENSG00000058673	ZC3H11A	zinc finger CCCH-type containing 11A	protein_coding	9877	All	Expressed-In-All
626	ENSG00000058729	RIOK2	RIO kinase 2	protein_coding	55781	All	Expressed-In-All
627	ENSG00000058799	YIPF1	Yip1 domain family member 1	protein_coding	54432	All	Expressed-In-All
628	ENSG00000058804	NDC1	NDC1 transmembrane nucleoporin	protein_coding	55706	All	Expressed-In-All
629	ENSG00000059122	FLYWCH1	FLYWCH-type zinc finger 1	protein_coding	84256	All	Expressed-In-All
630	ENSG00000059377	TBXAS1	thromboxane A synthase 1	protein_coding	6916	All	Mixed
631	ENSG00000059378	PARP12	poly(ADP-ribose) polymerase family member 12	protein_coding	64761	All	Mixed
632	ENSG00000059588	TARBP1	TAR (HIV-1) RNA binding protein 1	protein_coding	6894	All	Expressed-In-All
633	ENSG00000059691	GATB	glutamyl-tRNA amidotransferase subunit B	protein_coding	5188	All	Expressed-In-All
634	ENSG00000059728	MXD1	MAX dimerization protein 1	protein_coding	4084	All	Expressed-In-All
635	ENSG00000059758	CDK17	cyclin dependent kinase 17	protein_coding	5128	All	Expressed-In-All
636	ENSG00000059769	DNAJC25	DnaJ heat shock protein family (Hsp40) member C25	protein_coding	548645	All	Expressed-In-All
637	ENSG00000059915	PSD	pleckstrin and Sec7 domain containing	protein_coding	5662	All	Expressed-In-All
638	ENSG00000060140	STYK1	serine/threonine/tyrosine kinase 1	protein_coding	55359	All	Expressed-In-All
639	ENSG00000060237	WNK1	WNK lysine deficient protein kinase 1	protein_coding	65125	All	Expressed-In-All
640	ENSG00000060339	CCAR1	cell division cycle and apoptosis regulator 1	protein_coding	55749	All	Expressed-In-All
641	ENSG00000060491	OGFR	opioid growth factor receptor	protein_coding	11054	All	Expressed-In-All
642	ENSG00000060558	GNA15	G protein subunit alpha 15	protein_coding	2769	All	Mixed
643	ENSG00000060566	CREB3L3	cAMP responsive element binding protein 3 like 3	protein_coding	84699	All	Not-Expressed
644	ENSG00000060642	PIGV	phosphatidylinositol glycan anchor biosynthesis class V	protein_coding	55650	All	Expressed-In-All
645	ENSG00000060656	PTPRU	protein tyrosine phosphatase receptor type U	protein_coding	10076	All	Mixed
646	ENSG00000060688	SNRNP40	small nuclear ribonucleoprotein U5 subunit 40	protein_coding	9410	All	Expressed-In-All
647	ENSG00000060709	RIMBP2	RIMS binding protein 2	protein_coding	23504	All	Expressed-In-All
648	ENSG00000060718	COL11A1	collagen type XI alpha 1 chain	protein_coding	1301	All	Expressed-In-All
649	ENSG00000060749	QSER1	glutamine and serine rich 1	protein_coding	79832	All	Expressed-In-All
650	ENSG00000060762	MPC1	mitochondrial pyruvate carrier 1	protein_coding	51660	All	Expressed-In-All
651	ENSG00000060982	BCAT1	branched chain amino acid transaminase 1	protein_coding	586	All	Expressed-In-All
652	ENSG00000061273	HDAC7	histone deacetylase 7	protein_coding	51564	All	Mixed
653	ENSG00000061337	LZTS1	leucine zipper tumor suppressor 1	protein_coding	11178	All	Expressed-In-All
654	ENSG00000061455	PRDM6	PR/SET domain 6	protein_coding	93166	All	Not-Expressed
655	ENSG00000061492	WNT8A	Wnt family member 8A	protein_coding	7478	All	Not-Expressed
656	ENSG00000061656	SPAG4	sperm associated antigen 4	protein_coding	6676	All	Not-Expressed
657	ENSG00000061938	TNK2	tyrosine kinase non receptor 2	protein_coding	10188	All	Expressed-In-All
658	ENSG00000061987	MON2	MON2 homolog, regulator of endosome-to-Golgi trafficking	protein_coding	23041	All	Expressed-In-All
659	ENSG00000062038	CDH3	cadherin 3	protein_coding	1001	All	Not-Expressed
660	ENSG00000062096	ARSF	arylsulfatase F	protein_coding	416	All	Mixed
661	ENSG00000062194	GPBP1	GC-rich promoter binding protein 1	protein_coding	65056	All	Expressed-In-All
662	ENSG00000062282	DGAT2	diacylglycerol O-acyltransferase 2	protein_coding	84649	All	Mixed
663	ENSG00000062370	ZNF112	zinc finger protein 112	protein_coding	7771	All	Expressed-In-All
664	ENSG00000062485	CS	citrate synthase	protein_coding	1431	All	Expressed-In-All
665	ENSG00000062524	LTK	leukocyte receptor tyrosine kinase	protein_coding	4058	All	Not-Expressed
666	ENSG00000062582	MRPS24	mitochondrial ribosomal protein S24	protein_coding	64951	All	Not-Expressed
667	ENSG00000062598	ELMO2	engulfment and cell motility 2	protein_coding	63916	All	Expressed-In-All
668	ENSG00000062650	WAPL	WAPL cohesin release factor	protein_coding	23063	All	Expressed-In-All
669	ENSG00000062716	VMP1	vacuole membrane protein 1	protein_coding	81671	All	Expressed-In-All
670	ENSG00000062725	APPBP2	amyloid beta precursor protein binding protein 2	protein_coding	10513	All	Expressed-In-All
671	ENSG00000063015	SEZ6	seizure related 6 homolog	protein_coding	124925	All	Expressed-In-All
672	ENSG00000063046	EIF4B	eukaryotic translation initiation factor 4B	protein_coding	1975	All	Expressed-In-All
673	ENSG00000063169	BICRA	BRD4 interacting chromatin remodeling complex associated protein	protein_coding	29998	All	Not-Expressed
674	ENSG00000063176	SPHK2	sphingosine kinase 2	protein_coding	56848	All	Mixed
675	ENSG00000063177	RPL18	ribosomal protein L18	protein_coding	6141	All	Expressed-In-All
676	ENSG00000063180	CA11	carbonic anhydrase 11	protein_coding	770	All	Expressed-In-All
677	ENSG00000063241	ISOC2	isochorismatase domain containing 2	protein_coding	79763	All	Mixed
678	ENSG00000063244	U2AF2	U2 small nuclear RNA auxiliary factor 2	protein_coding	11338	All	Expressed-In-All
679	ENSG00000063245	EPN1	epsin 1	protein_coding	29924	All	Expressed-In-All
680	ENSG00000063322	MED29	mediator complex subunit 29	protein_coding	55588	All	Expressed-In-All
681	ENSG00000063438	AHRR	aryl-hydrocarbon receptor repressor	protein_coding	57491	All	Not-Expressed
682	ENSG00000063601	MTMR1	myotubularin related protein 1	protein_coding	8776	All	Expressed-In-All
683	ENSG00000063660	GPC1	glypican 1	protein_coding	2817	All	Expressed-In-All
684	ENSG00000063761	ADCK1	aarF domain containing kinase 1	protein_coding	57143	All	Expressed-In-All
685	ENSG00000063854	HAGH	hydroxyacylglutathione hydrolase	protein_coding	3029	All	Expressed-In-All
686	ENSG00000063978	RNF4	ring finger protein 4	protein_coding	6047	All	Expressed-In-All
687	ENSG00000064012	CASP8	caspase 8	protein_coding	841	All	Not-Expressed
688	ENSG00000064102	INTS13	integrator complex subunit 13	protein_coding	55726	All	Expressed-In-All
689	ENSG00000064218	DMRT3	doublesex and mab-3 related transcription factor 3	protein_coding	58524	All	Not-Expressed
690	ENSG00000064309	CDON	cell adhesion associated, oncogene regulated	protein_coding	50937	All	Expressed-In-All
691	ENSG00000064313	TAF2	TATA-box binding protein associated factor 2	protein_coding	6873	All	Expressed-In-All
692	ENSG00000064393	HIPK2	homeodomain interacting protein kinase 2	protein_coding	28996	All	Expressed-In-All
693	ENSG00000064419	TNPO3	transportin 3	protein_coding	23534	All	Expressed-In-All
694	ENSG00000064490	RFXANK	regulatory factor X associated ankyrin containing protein	protein_coding	8625	All	Expressed-In-All
695	ENSG00000064545	TMEM161A	transmembrane protein 161A	protein_coding	54929	All	Mixed
696	ENSG00000064547	LPAR2	lysophosphatidic acid receptor 2	protein_coding	9170	All	Not-Expressed
697	ENSG00000064601	CTSA	cathepsin A	protein_coding	5476	All	Expressed-In-All
698	ENSG00000064607	SUGP2	SURP and G-patch domain containing 2	protein_coding	10147	All	Expressed-In-All
699	ENSG00000064651	SLC12A2	solute carrier family 12 member 2	protein_coding	6558	All	Expressed-In-All
700	ENSG00000064652	SNX24	sorting nexin 24	protein_coding	28966	All	Expressed-In-All
701	ENSG00000064666	CNN2	calponin 2	protein_coding	1265	All	Not-Expressed
702	ENSG00000064687	ABCA7	ATP binding cassette subfamily A member 7	protein_coding	10347	All	Mixed
703	ENSG00000064692	SNCAIP	synuclein alpha interacting protein	protein_coding	9627	All	Expressed-In-All
704	ENSG00000064787	BCAS1	brain enriched myelin associated protein 1	protein_coding	8537	All	Expressed-In-All
705	ENSG00000064886	CHI3L2	chitinase 3 like 2	protein_coding	1117	All	Not-Expressed
706	ENSG00000064933	PMS1	PMS1 homolog 1, mismatch repair system component	protein_coding	5378	All	Expressed-In-All
707	ENSG00000064989	CALCRL	calcitonin receptor like receptor	protein_coding	10203	All	Expressed-In-All
708	ENSG00000064999	ANKS1A	ankyrin repeat and sterile alpha motif domain containing 1A	protein_coding	23294	All	Expressed-In-All
709	ENSG00000065000	AP3D1	adaptor related protein complex 3 subunit delta 1	protein_coding	8943	All	Expressed-In-All
710	ENSG00000065054	SLC9A3R2	SLC9A3 regulator 2	protein_coding	9351	All	Expressed-In-All
711	ENSG00000065057	NTHL1	nth like DNA glycosylase 1	protein_coding	4913	All	Expressed-In-All
712	ENSG00000065060	UHRF1BP1	UHRF1 binding protein 1	protein_coding	54887	All	Expressed-In-All
713	ENSG00000065135	GNAI3	G protein subunit alpha i3	protein_coding	2773	All	Expressed-In-All
714	ENSG00000065150	IPO5	importin 5	protein_coding	3843	All	Expressed-In-All
715	ENSG00000065154	OAT	ornithine aminotransferase	protein_coding	4942	All	Expressed-In-All
716	ENSG00000065183	WDR3	WD repeat domain 3	protein_coding	10885	All	Expressed-In-All
717	ENSG00000065243	PKN2	protein kinase N2	protein_coding	5586	All	Expressed-In-All
718	ENSG00000065268	WDR18	WD repeat domain 18	protein_coding	57418	All	Mixed
719	ENSG00000065308	TRAM2	translocation associated membrane protein 2	protein_coding	9697	All	Mixed
720	ENSG00000065320	NTN1	netrin 1	protein_coding	9423	All	Not-Expressed
721	ENSG00000065325	GLP2R	glucagon like peptide 2 receptor	protein_coding	9340	All	Mixed
722	ENSG00000065357	DGKA	diacylglycerol kinase alpha	protein_coding	1606	All	Expressed-In-All
723	ENSG00000065361	ERBB3	erb-b2 receptor tyrosine kinase 3	protein_coding	2065	All	Expressed-In-All
724	ENSG00000065413	ANKRD44	ankyrin repeat domain 44	protein_coding	91526	All	Expressed-In-All
725	ENSG00000065485	PDIA5	protein disulfide isomerase family A member 5	protein_coding	10954	All	Mixed
726	ENSG00000065491	TBC1D22B	TBC1 domain family member 22B	protein_coding	55633	All	Expressed-In-All
727	ENSG00000065518	NDUFB4	NADH:ubiquinone oxidoreductase subunit B4	protein_coding	4710	All	Expressed-In-All
728	ENSG00000065534	MYLK	myosin light chain kinase	protein_coding	4638	All	Expressed-In-All
729	ENSG00000065559	MAP2K4	mitogen-activated protein kinase kinase 4	protein_coding	6416	All	Expressed-In-All
730	ENSG00000065600	PACC1	proton activated chloride channel 1	protein_coding	55248	All	Expressed-In-All
731	ENSG00000065609	SNAP91	synaptosome associated protein 91	protein_coding	9892	All	Expressed-In-All
732	ENSG00000065613	SLK	STE20 like kinase	protein_coding	9748	All	Expressed-In-All
733	ENSG00000065615	CYB5R4	cytochrome b5 reductase 4	protein_coding	51167	All	Expressed-In-All
734	ENSG00000065618	COL17A1	collagen type XVII alpha 1 chain	protein_coding	1308	All	Not-Expressed
735	ENSG00000065665	SEC61A2	SEC61 translocon subunit alpha 2	protein_coding	55176	All	Expressed-In-All
736	ENSG00000065675	PRKCQ	protein kinase C theta	protein_coding	5588	All	Expressed-In-All
737	ENSG00000065717	TLE2	TLE family member 2, transcriptional corepressor	protein_coding	7089	All	Mixed
738	ENSG00000065802	ASB1	ankyrin repeat and SOCS box containing 1	protein_coding	51665	All	Expressed-In-All
739	ENSG00000065809	FAM107B	family with sequence similarity 107 member B	protein_coding	83641	All	Expressed-In-All
740	ENSG00000065882	TBC1D1	TBC1 domain family member 1	protein_coding	23216	All	Expressed-In-All
741	ENSG00000065911	MTHFD2	methylenetetrahydrofolate dehydrogenase (NADP+ dependent) 2, methenyltetrahydrofolate cyclohydrolase	protein_coding	10797	All	Mixed
742	ENSG00000065923	SLC9A7	solute carrier family 9 member A7	protein_coding	84679	nac S-D_1	Group-Enriched
743	ENSG00000065923	SLC9A7	solute carrier family 9 member A7	protein_coding	84679	nac S+D_1	Group-Enriched
744	ENSG00000065923	SLC9A7	solute carrier family 9 member A7	protein_coding	84679	nac CTR_1	Group-Enriched
745	ENSG00000065923	SLC9A7	solute carrier family 9 member A7	protein_coding	84679	nac S-D_1	Group-Enriched
746	ENSG00000065923	SLC9A7	solute carrier family 9 member A7	protein_coding	84679	nac S+D_1	Group-Enriched
747	ENSG00000065923	SLC9A7	solute carrier family 9 member A7	protein_coding	84679	nac CTR_1	Group-Enriched
748	ENSG00000065923	SLC9A7	solute carrier family 9 member A7	protein_coding	84679	nac S-D_1	Group-Enriched
749	ENSG00000065923	SLC9A7	solute carrier family 9 member A7	protein_coding	84679	nac S+D_1	Group-Enriched
750	ENSG00000065923	SLC9A7	solute carrier family 9 member A7	protein_coding	84679	nac CTR_1	Group-Enriched
751	ENSG00000065970	FOXJ2	forkhead box J2	protein_coding	55810	All	Expressed-In-All
752	ENSG00000065978	YBX1	Y-box binding protein 1	protein_coding	4904	All	Expressed-In-All
753	ENSG00000065989	PDE4A	phosphodiesterase 4A	protein_coding	5141	All	Expressed-In-All
754	ENSG00000066027	PPP2R5A	protein phosphatase 2 regulatory subunit B'alpha	protein_coding	5525	All	Expressed-In-All
755	ENSG00000066032	CTNNA2	catenin alpha 2	protein_coding	1496	All	Expressed-In-All
756	ENSG00000066056	TIE1	tyrosine kinase with immunoglobulin like and EGF like domains 1	protein_coding	7075	All	Not-Expressed
757	ENSG00000066084	DIP2B	disco interacting protein 2 homolog B	protein_coding	57609	All	Expressed-In-All
758	ENSG00000066135	KDM4A	lysine demethylase 4A	protein_coding	9682	All	Expressed-In-All
759	ENSG00000066136	NFYC	nuclear transcription factor Y subunit gamma	protein_coding	4802	All	Expressed-In-All
760	ENSG00000066230	SLC9A3	solute carrier family 9 member A3	protein_coding	6550	All	Not-Expressed
761	ENSG00000066248	NGEF	neuronal guanine nucleotide exchange factor	protein_coding	25791	All	Expressed-In-All
762	ENSG00000066279	ASPM	assembly factor for spindle microtubules	protein_coding	259266	All	Not-Expressed
763	ENSG00000066294	CD84	CD84 molecule	protein_coding	8832	All	Mixed
764	ENSG00000066322	ELOVL1	ELOVL fatty acid elongase 1	protein_coding	64834	All	Expressed-In-All
765	ENSG00000066379	POLR1H	RNA polymerase I subunit H	protein_coding	30834	All	Not-Expressed
766	ENSG00000066382	MPPED2	metallophosphoesterase domain containing 2	protein_coding	744	All	Expressed-In-All
767	ENSG00000066405	CLDN18	claudin 18	protein_coding	51208	All	Not-Expressed
768	ENSG00000066455	GOLGA5	golgin A5	protein_coding	9950	All	Expressed-In-All
769	ENSG00000066468	FGFR2	fibroblast growth factor receptor 2	protein_coding	2263	All	Expressed-In-All
770	ENSG00000066557	LRRC40	leucine rich repeat containing 40	protein_coding	55631	All	Expressed-In-All
771	ENSG00000066583	ISOC1	isochorismatase domain containing 1	protein_coding	51015	All	Expressed-In-All
772	ENSG00000066629	EML1	EMAP like 1	protein_coding	2009	All	Expressed-In-All
773	ENSG00000066654	THUMPD1	THUMP domain containing 1	protein_coding	55623	All	Expressed-In-All
774	ENSG00000066697	MSANTD3	Myb/SANT DNA binding domain containing 3	protein_coding	91283	All	Expressed-In-All
775	ENSG00000066735	KIF26A	kinesin family member 26A	protein_coding	26153	All	Not-Expressed
776	ENSG00000066739	ATG2B	autophagy related 2B	protein_coding	55102	All	Expressed-In-All
777	ENSG00000066777	ARFGEF1	ADP ribosylation factor guanine nucleotide exchange factor 1	protein_coding	10565	All	Expressed-In-All
778	ENSG00000066827	ZFAT	zinc finger and AT-hook domain containing	protein_coding	57623	All	Expressed-In-All
779	ENSG00000066855	MTFR1	mitochondrial fission regulator 1	protein_coding	9650	All	Expressed-In-All
780	ENSG00000066926	FECH	ferrochelatase	protein_coding	2235	All	Expressed-In-All
781	ENSG00000066933	MYO9A	myosin IXA	protein_coding	4649	All	Expressed-In-All
782	ENSG00000067057	PFKP	phosphofructokinase, platelet	protein_coding	5214	All	Expressed-In-All
783	ENSG00000067064	IDI1	isopentenyl-diphosphate delta isomerase 1	protein_coding	3422	All	Expressed-In-All
784	ENSG00000067066	SP100	SP100 nuclear antigen	protein_coding	6672	All	Mixed
785	ENSG00000067082	KLF6	Kruppel like factor 6	protein_coding	1316	All	Expressed-In-All
786	ENSG00000067113	PLPP1	phospholipid phosphatase 1	protein_coding	8611	All	Expressed-In-All
787	ENSG00000067141	NEO1	neogenin 1	protein_coding	4756	All	Expressed-In-All
788	ENSG00000067167	TRAM1	translocation associated membrane protein 1	protein_coding	23471	All	Expressed-In-All
789	ENSG00000067177	PHKA1	phosphorylase kinase regulatory subunit alpha 1	protein_coding	5255	All	Expressed-In-All
790	ENSG00000067191	CACNB1	calcium voltage-gated channel auxiliary subunit beta 1	protein_coding	782	All	Expressed-In-All
791	ENSG00000067208	EVI5	ecotropic viral integration site 5	protein_coding	7813	All	Expressed-In-All
792	ENSG00000067221	STOML1	stomatin like 1	protein_coding	9399	All	Expressed-In-All
793	ENSG00000067225	PKM	pyruvate kinase M1/2	protein_coding	5315	All	Expressed-In-All
794	ENSG00000067248	DHX29	DExH-box helicase 29	protein_coding	54505	All	Expressed-In-All
795	ENSG00000067334	DNTTIP2	deoxynucleotidyltransferase terminal interacting protein 2	protein_coding	30836	All	Expressed-In-All
796	ENSG00000067365	METTL22	methyltransferase like 22	protein_coding	79091	All	Mixed
797	ENSG00000067369	TP53BP1	tumor protein p53 binding protein 1	protein_coding	7158	All	Expressed-In-All
798	ENSG00000067445	TRO	trophinin	protein_coding	7216	All	Expressed-In-All
799	ENSG00000067560	RHOA	ras homolog family member A	protein_coding	387	All	Expressed-In-All
800	ENSG00000067596	DHX8	DEAH-box helicase 8	protein_coding	1659	All	Expressed-In-All
801	ENSG00000067601	PMS2P4	PMS1 homolog 2, mismatch repair system component pseudogene 4	transcribed_unprocessed_pseudogene	5382	All	Expressed-In-All
802	ENSG00000067606	PRKCZ	protein kinase C zeta	protein_coding	5590	All	Expressed-In-All
803	ENSG00000067715	SYT1	synaptotagmin 1	protein_coding	6857	All	Expressed-In-All
804	ENSG00000067798	NAV3	neuron navigator 3	protein_coding	89795	All	Expressed-In-All
805	ENSG00000067829	IDH3G	isocitrate dehydrogenase (NAD(+)) 3 non-catalytic subunit gamma	protein_coding	3421	All	Expressed-In-All
806	ENSG00000067836	ROGDI	rogdi atypical leucine zipper	protein_coding	79641	All	Expressed-In-All
807	ENSG00000067840	PDZD4	PDZ domain containing 4	protein_coding	57595	All	Expressed-In-All
808	ENSG00000067842	ATP2B3	ATPase plasma membrane Ca2+ transporting 3	protein_coding	492	All	Expressed-In-All
809	ENSG00000067900	ROCK1	Rho associated coiled-coil containing protein kinase 1	protein_coding	6093	All	Expressed-In-All
810	ENSG00000067955	CBFB	core-binding factor subunit beta	protein_coding	865	All	Expressed-In-All
811	ENSG00000067992	PDK3	pyruvate dehydrogenase kinase 3	protein_coding	5165	All	Expressed-In-All
812	ENSG00000068001	HYAL2	hyaluronidase 2	protein_coding	8692	All	Not-Expressed
813	ENSG00000068024	HDAC4	histone deacetylase 4	protein_coding	9759	All	Expressed-In-All
814	ENSG00000068097	HEATR6	HEAT repeat containing 6	protein_coding	63897	All	Expressed-In-All
815	ENSG00000068120	COASY	Coenzyme A synthase	protein_coding	80347	All	Expressed-In-All
816	ENSG00000068137	PLEKHH3	pleckstrin homology, MyTH4 and FERM domain containing H3	protein_coding	79990	All	Not-Expressed
817	ENSG00000068305	MEF2A	myocyte enhancer factor 2A	protein_coding	4205	All	Expressed-In-All
818	ENSG00000068308	OTUD5	OTU deubiquitinase 5	protein_coding	55593	All	Expressed-In-All
819	ENSG00000068323	TFE3	transcription factor binding to IGHM enhancer 3	protein_coding	7030	All	Expressed-In-All
820	ENSG00000068354	TBC1D25	TBC1 domain family member 25	protein_coding	4943	All	Expressed-In-All
821	ENSG00000068366	ACSL4	acyl-CoA synthetase long chain family member 4	protein_coding	2182	All	Expressed-In-All
822	ENSG00000068383	INPP5A	inositol polyphosphate-5-phosphatase A	protein_coding	3632	All	Expressed-In-All
823	ENSG00000068394	GPKOW	G-patch domain and KOW motifs	protein_coding	27238	All	Expressed-In-All
824	ENSG00000068400	GRIPAP1	GRIP1 associated protein 1	protein_coding	56850	All	Expressed-In-All
825	ENSG00000068438	FTSJ1	FtsJ RNA 2'-O-methyltransferase 1	protein_coding	24140	All	Expressed-In-All
826	ENSG00000068615	REEP1	receptor accessory protein 1	protein_coding	65055	All	Expressed-In-All
827	ENSG00000068650	ATP11A	ATPase phospholipid transporting 11A	protein_coding	23250	All	Expressed-In-All
828	ENSG00000068697	LAPTM4A	lysosomal protein transmembrane 4 alpha	protein_coding	9741	All	Expressed-In-All
829	ENSG00000068724	TTC7A	tetratricopeptide repeat domain 7A	protein_coding	57217	All	Expressed-In-All
830	ENSG00000068745	IP6K2	inositol hexakisphosphate kinase 2	protein_coding	51447	All	Expressed-In-All
831	ENSG00000068784	SRBD1	S1 RNA binding domain 1	protein_coding	55133	All	Expressed-In-All
832	ENSG00000068796	KIF2A	kinesin family member 2A	protein_coding	3796	All	Expressed-In-All
833	ENSG00000068831	RASGRP2	RAS guanyl releasing protein 2	protein_coding	10235	All	Expressed-In-All
834	ENSG00000068878	PSME4	proteasome activator subunit 4	protein_coding	23198	All	Expressed-In-All
835	ENSG00000068885	IFT80	intraflagellar transport 80	protein_coding	57560	All	Expressed-In-All
836	ENSG00000068903	SIRT2	sirtuin 2	protein_coding	22933	All	Expressed-In-All
837	ENSG00000068971	PPP2R5B	protein phosphatase 2 regulatory subunit B'beta	protein_coding	5526	All	Expressed-In-All
838	ENSG00000068976	PYGM	glycogen phosphorylase, muscle associated	protein_coding	5837	All	Expressed-In-All
839	ENSG00000069018	TRPC7	transient receptor potential cation channel subfamily C member 7	protein_coding	57113	All	Not-Expressed
840	ENSG00000069020	MAST4	microtubule associated serine/threonine kinase family member 4	protein_coding	375449	All	Expressed-In-All
841	ENSG00000069122	ADGRF5	adhesion G protein-coupled receptor F5	protein_coding	221395	All	Expressed-In-All
842	ENSG00000069188	SDK2	sidekick cell adhesion molecule 2	protein_coding	54549	All	Mixed
843	ENSG00000069206	ADAM7	ADAM metallopeptidase domain 7	protein_coding	8756	All	Not-Expressed
844	ENSG00000069248	NUP133	nucleoporin 133	protein_coding	55746	All	Expressed-In-All
845	ENSG00000069275	NUCKS1	nuclear casein kinase and cyclin dependent kinase substrate 1	protein_coding	64710	All	Expressed-In-All
846	ENSG00000069399	BCL3	BCL3 transcription coactivator	protein_coding	602	All	Not-Expressed
847	ENSG00000069424	KCNAB2	potassium voltage-gated channel subfamily A regulatory beta subunit 2	protein_coding	8514	All	Expressed-In-All
848	ENSG00000069431	ABCC9	ATP binding cassette subfamily C member 9	protein_coding	10060	All	Expressed-In-All
849	ENSG00000069493	CLEC2D	C-type lectin domain family 2 member D	protein_coding	29121	All	Mixed
850	ENSG00000069509	FUNDC1	FUN14 domain containing 1	protein_coding	139341	All	Expressed-In-All
851	ENSG00000069535	MAOB	monoamine oxidase B	protein_coding	4129	All	Expressed-In-All
852	ENSG00000069667	RORA	RAR related orphan receptor A	protein_coding	6095	All	Expressed-In-All
853	ENSG00000069702	TGFBR3	transforming growth factor beta receptor 3	protein_coding	7049	All	Expressed-In-All
854	ENSG00000069712	NA	NA	NA	NA	All	Expressed-In-All
855	ENSG00000069812	HES2	hes family bHLH transcription factor 2	protein_coding	54626	All	Not-Expressed
856	ENSG00000069849	ATP1B3	ATPase Na+/K+ transporting subunit beta 3	protein_coding	483	All	Expressed-In-All
857	ENSG00000069869	NEDD4	NEDD4 E3 ubiquitin protein ligase	protein_coding	4734	All	Expressed-In-All
858	ENSG00000069943	PIGB	phosphatidylinositol glycan anchor biosynthesis class B	protein_coding	9488	All	Expressed-In-All
859	ENSG00000069966	GNB5	G protein subunit beta 5	protein_coding	10681	All	Expressed-In-All
860	ENSG00000069974	RAB27A	RAB27A, member RAS oncogene family	protein_coding	5873	All	Mixed
861	ENSG00000069998	HDHD5	haloacid dehalogenase like hydrolase domain containing 5	protein_coding	27440	All	Expressed-In-All
862	ENSG00000070010	UFD1	ubiquitin recognition factor in ER associated degradation 1	protein_coding	7353	All	Expressed-In-All
863	ENSG00000070018	LRP6	LDL receptor related protein 6	protein_coding	4040	All	Expressed-In-All
864	ENSG00000070019	GUCY2C	guanylate cyclase 2C	protein_coding	2984	All	Not-Expressed
865	ENSG00000070047	PHRF1	PHD and ring finger domains 1	protein_coding	57661	All	Expressed-In-All
866	ENSG00000070061	ELP1	elongator acetyltransferase complex subunit 1	protein_coding	8518	All	Expressed-In-All
867	ENSG00000070081	NUCB2	nucleobindin 2	protein_coding	4925	All	Expressed-In-All
868	ENSG00000070087	PFN2	profilin 2	protein_coding	5217	All	Expressed-In-All
869	ENSG00000070159	PTPN3	protein tyrosine phosphatase non-receptor type 3	protein_coding	5774	All	Mixed
870	ENSG00000070182	SPTB	spectrin beta, erythrocytic	protein_coding	6710	All	Expressed-In-All
871	ENSG00000070190	DAPP1	dual adaptor of phosphotyrosine and 3-phosphoinositides 1	protein_coding	27071	All	Not-Expressed
872	ENSG00000070193	FGF10	fibroblast growth factor 10	protein_coding	2255	All	Mixed
873	ENSG00000070214	SLC44A1	solute carrier family 44 member 1	protein_coding	23446	All	Expressed-In-All
874	ENSG00000070269	TMEM260	transmembrane protein 260	protein_coding	54916	All	Expressed-In-All
875	ENSG00000070367	EXOC5	exocyst complex component 5	protein_coding	10640	All	Expressed-In-All
876	ENSG00000070371	CLTCL1	clathrin heavy chain like 1	protein_coding	8218	All	Mixed
877	ENSG00000070388	FGF22	fibroblast growth factor 22	protein_coding	27006	All	Not-Expressed
878	ENSG00000070404	FSTL3	follistatin like 3	protein_coding	10272	All	Mixed
879	ENSG00000070413	DGCR2	DiGeorge syndrome critical region gene 2	protein_coding	9993	All	Expressed-In-All
880	ENSG00000070423	RNF126	ring finger protein 126	protein_coding	55658	All	Mixed
881	ENSG00000070444	MNT	MAX network transcriptional repressor	protein_coding	4335	All	Expressed-In-All
882	ENSG00000070495	JMJD6	jumonji domain containing 6, arginine demethylase and lysine hydroxylase	protein_coding	23210	All	Expressed-In-All
883	ENSG00000070526	ST6GALNAC1	ST6 N-acetylgalactosaminide alpha-2,6-sialyltransferase 1	protein_coding	55808	All	Not-Expressed
884	ENSG00000070601	FRMPD1	FERM and PDZ domain containing 1	protein_coding	22844	All	Mixed
885	ENSG00000070610	GBA2	glucosylceramidase beta 2	protein_coding	57704	All	Expressed-In-All
886	ENSG00000070669	ASNS	asparagine synthetase (glutamine-hydrolyzing)	protein_coding	440	All	Expressed-In-All
887	ENSG00000070718	AP3M2	adaptor related protein complex 3 subunit mu 2	protein_coding	10947	All	Expressed-In-All
888	ENSG00000070729	CNGB1	cyclic nucleotide gated channel subunit beta 1	protein_coding	1258	All	Mixed
889	ENSG00000070748	CHAT	choline O-acetyltransferase	protein_coding	1103	All	Not-Expressed
890	ENSG00000070756	PABPC1	poly(A) binding protein cytoplasmic 1	protein_coding	26986	All	Expressed-In-All
891	ENSG00000070759	TESK2	testis associated actin remodelling kinase 2	protein_coding	10420	All	Expressed-In-All
892	ENSG00000070770	CSNK2A2	casein kinase 2 alpha 2	protein_coding	1459	All	Expressed-In-All
893	ENSG00000070778	PTPN21	protein tyrosine phosphatase non-receptor type 21	protein_coding	11099	All	Expressed-In-All
894	ENSG00000070785	EIF2B3	eukaryotic translation initiation factor 2B subunit gamma	protein_coding	8891	All	Expressed-In-All
895	ENSG00000070808	CAMK2A	calcium/calmodulin dependent protein kinase II alpha	protein_coding	815	All	Expressed-In-All
896	ENSG00000070814	TCOF1	treacle ribosome biogenesis factor 1	protein_coding	6949	All	Expressed-In-All
897	ENSG00000070831	CDC42	cell division cycle 42	protein_coding	998	All	Expressed-In-All
898	ENSG00000070882	OSBPL3	oxysterol binding protein like 3	protein_coding	26031	All	Expressed-In-All
899	ENSG00000070950	RAD18	RAD18 E3 ubiquitin protein ligase	protein_coding	56852	All	Expressed-In-All
900	ENSG00000071051	NCK2	NCK adaptor protein 2	protein_coding	8440	All	Expressed-In-All
901	ENSG00000071054	MAP4K4	mitogen-activated protein kinase kinase kinase kinase 4	protein_coding	9448	All	Expressed-In-All
902	ENSG00000071073	MGAT4A	alpha-1,3-mannosyl-glycoprotein 4-beta-N-acetylglucosaminyltransferase A	protein_coding	11320	All	Expressed-In-All
903	ENSG00000071189	SNX13	sorting nexin 13	protein_coding	23161	All	Expressed-In-All
904	ENSG00000071205	ARHGAP10	Rho GTPase activating protein 10	protein_coding	79658	All	Expressed-In-All
905	ENSG00000071282	LMCD1	LIM and cysteine rich domains 1	protein_coding	29995	All	Expressed-In-All
906	ENSG00000071462	BUD23	BUD23 rRNA methyltransferase and ribosome maturation factor	protein_coding	114049	All	Expressed-In-All
907	ENSG00000071537	SEL1L	SEL1L adaptor subunit of ERAD E3 ubiquitin ligase	protein_coding	6400	All	Expressed-In-All
908	ENSG00000071539	TRIP13	thyroid hormone receptor interactor 13	protein_coding	9319	All	Not-Expressed
909	ENSG00000071553	ATP6AP1	ATPase H+ transporting accessory protein 1	protein_coding	537	All	Expressed-In-All
910	ENSG00000071575	TRIB2	tribbles pseudokinase 2	protein_coding	28951	All	Expressed-In-All
911	ENSG00000071655	MBD3	methyl-CpG binding domain protein 3	protein_coding	53615	All	Mixed
912	ENSG00000071794	HLTF	helicase like transcription factor	protein_coding	6596	All	Expressed-In-All
913	ENSG00000071859	FAM50A	family with sequence similarity 50 member A	protein_coding	9130	All	Expressed-In-All
914	ENSG00000071889	FAM3A	FAM3 metabolism regulating signaling molecule A	protein_coding	60343	All	Expressed-In-All
915	ENSG00000071894	CPSF1	cleavage and polyadenylation specific factor 1	protein_coding	29894	All	Expressed-In-All
916	ENSG00000071967	CYBRD1	cytochrome b reductase 1	protein_coding	79901	All	Expressed-In-All
917	ENSG00000071991	CDH19	cadherin 19	protein_coding	28513	All	Expressed-In-All
918	ENSG00000072041	SLC6A15	solute carrier family 6 member 15	protein_coding	55117	All	Expressed-In-All
919	ENSG00000072042	RDH11	retinol dehydrogenase 11	protein_coding	51109	All	Expressed-In-All
920	ENSG00000072062	PRKACA	protein kinase cAMP-activated catalytic subunit alpha	protein_coding	5566	All	Expressed-In-All
921	ENSG00000072071	ADGRL1	adhesion G protein-coupled receptor L1	protein_coding	22859	All	Expressed-In-All
922	ENSG00000072110	ACTN1	actinin alpha 1	protein_coding	87	All	Expressed-In-All
923	ENSG00000072121	ZFYVE26	zinc finger FYVE-type containing 26	protein_coding	23503	All	Expressed-In-All
924	ENSG00000072133	RPS6KA6	ribosomal protein S6 kinase A6	protein_coding	27330	All	Expressed-In-All
925	ENSG00000072134	EPN2	epsin 2	protein_coding	22905	All	Expressed-In-All
926	ENSG00000072135	PTPN18	protein tyrosine phosphatase non-receptor type 18	protein_coding	26469	All	Expressed-In-All
927	ENSG00000072182	ASIC4	acid sensing ion channel subunit family member 4	protein_coding	55515	All	Not-Expressed
928	ENSG00000072195	SPEG	striated muscle enriched protein kinase	protein_coding	10290	All	Expressed-In-All
929	ENSG00000072201	LNX1	ligand of numb-protein X 1	protein_coding	84708	All	Expressed-In-All
930	ENSG00000072210	ALDH3A2	aldehyde dehydrogenase 3 family member A2	protein_coding	224	All	Expressed-In-All
931	ENSG00000072274	TFRC	transferrin receptor	protein_coding	7037	All	Expressed-In-All
932	ENSG00000072310	SREBF1	sterol regulatory element binding transcription factor 1	protein_coding	6720	All	Expressed-In-All
933	ENSG00000072315	TRPC5	transient receptor potential cation channel subfamily C member 5	protein_coding	7224	All	Mixed
934	ENSG00000072364	AFF4	AF4/FMR2 family member 4	protein_coding	27125	All	Expressed-In-All
935	ENSG00000072415	MPP5	membrane palmitoylated protein 5	protein_coding	64398	All	Expressed-In-All
936	ENSG00000072422	RHOBTB1	Rho related BTB domain containing 1	protein_coding	9886	All	Expressed-In-All
937	ENSG00000072501	SMC1A	structural maintenance of chromosomes 1A	protein_coding	8243	All	Expressed-In-All
938	ENSG00000072506	HSD17B10	hydroxysteroid 17-beta dehydrogenase 10	protein_coding	3028	All	Expressed-In-All
939	ENSG00000072518	MARK2	microtubule affinity regulating kinase 2	protein_coding	2011	All	Expressed-In-All
940	ENSG00000072609	CHFR	checkpoint with forkhead and ring finger domains	protein_coding	55743	All	Expressed-In-All
941	ENSG00000072657	TRHDE	thyrotropin releasing hormone degrading enzyme	protein_coding	29953	All	Expressed-In-All
942	ENSG00000072682	P4HA2	prolyl 4-hydroxylase subunit alpha 2	protein_coding	8974	All	Mixed
943	ENSG00000072694	FCGR2B	Fc fragment of IgG receptor IIb	protein_coding	2213	All	Not-Expressed
944	ENSG00000072756	TRNT1	tRNA nucleotidyl transferase 1	protein_coding	51095	All	Expressed-In-All
945	ENSG00000072778	ACADVL	acyl-CoA dehydrogenase very long chain	protein_coding	37	All	Expressed-In-All
946	ENSG00000072786	STK10	serine/threonine kinase 10	protein_coding	6793	All	Mixed
947	ENSG00000072803	FBXW11	F-box and WD repeat domain containing 11	protein_coding	23291	All	Expressed-In-All
948	ENSG00000072818	ACAP1	ArfGAP with coiled-coil, ankyrin repeat and PH domains 1	protein_coding	9744	All	Not-Expressed
949	ENSG00000072832	CRMP1	collapsin response mediator protein 1	protein_coding	1400	All	Expressed-In-All
950	ENSG00000072849	DERL2	derlin 2	protein_coding	51009	All	Expressed-In-All
951	ENSG00000072858	SIDT1	SID1 transmembrane family member 1	protein_coding	54847	All	Mixed
952	ENSG00000072864	NDE1	nudE neurodevelopment protein 1	protein_coding	54820	All	Mixed
953	ENSG00000072952	IRAG1	inositol 1,4,5-triphosphate receptor associated 1	protein_coding	10335	All	Expressed-In-All
954	ENSG00000072954	TMEM38A	transmembrane protein 38A	protein_coding	79041	All	Expressed-In-All
955	ENSG00000072958	AP1M1	adaptor related protein complex 1 subunit mu 1	protein_coding	8907	All	Expressed-In-All
956	ENSG00000073008	PVR	PVR cell adhesion molecule	protein_coding	5817	All	Expressed-In-All
957	ENSG00000073009	NA	NA	NA	NA	All	Not-Expressed
958	ENSG00000073050	XRCC1	X-ray repair cross complementing 1	protein_coding	7515	All	Expressed-In-All
959	ENSG00000073060	SCARB1	scavenger receptor class B member 1	protein_coding	949	All	Expressed-In-All
960	ENSG00000073111	MCM2	minichromosome maintenance complex component 2	protein_coding	4171	All	Not-Expressed
961	ENSG00000073150	PANX2	pannexin 2	protein_coding	56666	All	Mixed
962	ENSG00000073169	SELENOO	selenoprotein O	protein_coding	83642	All	Expressed-In-All
963	ENSG00000073282	TP63	tumor protein p63	protein_coding	8626	All	Not-Expressed
964	ENSG00000073331	ALPK1	alpha kinase 1	protein_coding	80216	All	Mixed
965	ENSG00000073350	LLGL2	LLGL scribble cell polarity complex component 2	protein_coding	3993	All	Not-Expressed
966	ENSG00000073417	PDE8A	phosphodiesterase 8A	protein_coding	5151	All	Expressed-In-All
967	ENSG00000073536	NLE1	notchless homolog 1	protein_coding	54475	All	Expressed-In-All
968	ENSG00000073578	SDHA	succinate dehydrogenase complex flavoprotein subunit A	protein_coding	6389	All	Expressed-In-All
969	ENSG00000073584	SMARCE1	SWI/SNF related, matrix associated, actin dependent regulator of chromatin, subfamily e, member 1	protein_coding	6605	All	Expressed-In-All
970	ENSG00000073598	FNDC8	fibronectin type III domain containing 8	protein_coding	54752	All	Not-Expressed
971	ENSG00000073605	GSDMB	gasdermin B	protein_coding	55876	All	Expressed-In-All
972	ENSG00000073614	KDM5A	lysine demethylase 5A	protein_coding	5927	All	Expressed-In-All
973	ENSG00000073670	ADAM11	ADAM metallopeptidase domain 11	protein_coding	4185	All	Expressed-In-All
974	ENSG00000073711	PPP2R3A	protein phosphatase 2 regulatory subunit B''alpha	protein_coding	5523	All	Expressed-In-All
975	ENSG00000073712	FERMT2	fermitin family member 2	protein_coding	10979	All	Expressed-In-All
976	ENSG00000073737	DHRS9	dehydrogenase/reductase 9	protein_coding	10170	All	Not-Expressed
977	ENSG00000073756	PTGS2	prostaglandin-endoperoxide synthase 2	protein_coding	5743	All	Mixed
978	ENSG00000073792	IGF2BP2	insulin like growth factor 2 mRNA binding protein 2	protein_coding	10644	All	Not-Expressed
979	ENSG00000073849	ST6GAL1	ST6 beta-galactoside alpha-2,6-sialyltransferase 1	protein_coding	6480	All	Expressed-In-All
980	ENSG00000073910	FRY	FRY microtubule binding protein	protein_coding	10129	All	Expressed-In-All
981	ENSG00000073921	PICALM	phosphatidylinositol binding clathrin assembly protein	protein_coding	8301	All	Expressed-In-All
982	ENSG00000074054	CLASP1	cytoplasmic linker associated protein 1	protein_coding	23332	All	Expressed-In-All
983	ENSG00000074071	MRPS34	mitochondrial ribosomal protein S34	protein_coding	65993	All	Expressed-In-All
984	ENSG00000074201	CLNS1A	chloride nucleotide-sensitive channel 1A	protein_coding	1207	All	Expressed-In-All
985	ENSG00000074211	PPP2R2C	protein phosphatase 2 regulatory subunit Bgamma	protein_coding	5522	All	Expressed-In-All
986	ENSG00000074266	EED	embryonic ectoderm development	protein_coding	8726	All	Expressed-In-All
987	ENSG00000074276	CDHR2	cadherin related family member 2	protein_coding	54825	All	Not-Expressed
988	ENSG00000074317	SNCB	synuclein beta	protein_coding	6620	All	Expressed-In-All
989	ENSG00000074356	NCBP3	nuclear cap binding subunit 3	protein_coding	55421	All	Expressed-In-All
990	ENSG00000074370	ATP2A3	ATPase sarcoplasmic/endoplasmic reticulum Ca2+ transporting 3	protein_coding	489	All	Not-Expressed
991	ENSG00000074410	CA12	carbonic anhydrase 12	protein_coding	771	nac S+D_1	Group-Enriched
992	ENSG00000074410	CA12	carbonic anhydrase 12	protein_coding	771	nac CTR_1	Group-Enriched
993	ENSG00000074410	CA12	carbonic anhydrase 12	protein_coding	771	nac S-D_1	Group-Enriched
994	ENSG00000074410	CA12	carbonic anhydrase 12	protein_coding	771	nac S+D_1	Group-Enriched
995	ENSG00000074410	CA12	carbonic anhydrase 12	protein_coding	771	nac CTR_1	Group-Enriched
996	ENSG00000074410	CA12	carbonic anhydrase 12	protein_coding	771	nac S-D_1	Group-Enriched
997	ENSG00000074410	CA12	carbonic anhydrase 12	protein_coding	771	nac S+D_1	Group-Enriched
998	ENSG00000074410	CA12	carbonic anhydrase 12	protein_coding	771	nac CTR_1	Group-Enriched
999	ENSG00000074410	CA12	carbonic anhydrase 12	protein_coding	771	nac S-D_1	Group-Enriched
1000	ENSG00000074416	MGLL	monoglyceride lipase	protein_coding	11343	All	Expressed-In-All
1001	ENSG00000074527	NTN4	netrin 4	protein_coding	59277	All	Expressed-In-All
1002	ENSG00000074582	BCS1L	BCS1 homolog, ubiquinol-cytochrome c reductase complex chaperone	protein_coding	617	All	Expressed-In-All
1003	ENSG00000074590	NUAK1	NUAK family kinase 1	protein_coding	9891	All	Expressed-In-All
1004	ENSG00000074603	DPP8	dipeptidyl peptidase 8	protein_coding	54878	All	Expressed-In-All
1005	ENSG00000074621	SLC24A1	solute carrier family 24 member 1	protein_coding	9187	All	Mixed
1006	ENSG00000074660	SCARF1	scavenger receptor class F member 1	protein_coding	8578	All	Not-Expressed
1007	ENSG00000074695	LMAN1	lectin, mannose binding 1	protein_coding	3998	All	Expressed-In-All
1008	ENSG00000074696	HACD3	3-hydroxyacyl-CoA dehydratase 3	protein_coding	51495	All	Expressed-In-All
1009	ENSG00000074706	IPCEF1	interaction protein for cytohesin exchange factors 1	protein_coding	26034	All	Expressed-In-All
1010	ENSG00000074800	ENO1	enolase 1	protein_coding	2023	All	Expressed-In-All
1011	ENSG00000074803	SLC12A1	solute carrier family 12 member 1	protein_coding	6557	All	Not-Expressed
1012	ENSG00000074842	MYDGF	myeloid derived growth factor	protein_coding	56005	All	Expressed-In-All
1013	ENSG00000074966	TXK	TXK tyrosine kinase	protein_coding	7294	All	Not-Expressed
1014	ENSG00000075035	WSCD2	WSC domain containing 2	protein_coding	9671	All	Expressed-In-All
1015	ENSG00000075043	KCNQ2	potassium voltage-gated channel subfamily Q member 2	protein_coding	3785	All	Expressed-In-All
1016	ENSG00000075089	ACTR6	actin related protein 6	protein_coding	64431	All	Expressed-In-All
1017	ENSG00000075131	TIPIN	TIMELESS interacting protein	protein_coding	54962	All	Expressed-In-All
1018	ENSG00000075142	SRI	sorcin	protein_coding	6717	All	Expressed-In-All
1019	ENSG00000075151	EIF4G3	eukaryotic translation initiation factor 4 gamma 3	protein_coding	8672	All	Expressed-In-All
1020	ENSG00000075188	NUP37	nucleoporin 37	protein_coding	79023	All	Expressed-In-All
1021	ENSG00000075213	SEMA3A	semaphorin 3A	protein_coding	10371	All	Expressed-In-All
1022	ENSG00000075223	SEMA3C	semaphorin 3C	protein_coding	10512	All	Expressed-In-All
1023	ENSG00000075234	TTC38	tetratricopeptide repeat domain 38	protein_coding	55020	All	Expressed-In-All
1024	ENSG00000075240	GRAMD4	GRAM domain containing 4	protein_coding	23151	All	Expressed-In-All
1025	ENSG00000075290	WNT8B	Wnt family member 8B	protein_coding	7479	All	Not-Expressed
1026	ENSG00000075292	ZNF638	zinc finger protein 638	protein_coding	27332	All	Expressed-In-All
1027	ENSG00000075303	SLC25A40	solute carrier family 25 member 40	protein_coding	55972	All	Expressed-In-All
1028	ENSG00000075336	TIMM21	translocase of inner mitochondrial membrane 21	protein_coding	29090	All	Expressed-In-All
1029	ENSG00000075340	ADD2	adducin 2	protein_coding	119	All	Expressed-In-All
1030	ENSG00000075391	RASAL2	RAS protein activator like 2	protein_coding	9462	All	Expressed-In-All
1031	ENSG00000075399	VPS9D1	VPS9 domain containing 1	protein_coding	9605	All	Expressed-In-All
1032	ENSG00000075407	ZNF37A	zinc finger protein 37A	protein_coding	7587	All	Expressed-In-All
1033	ENSG00000075420	FNDC3B	fibronectin type III domain containing 3B	protein_coding	64778	All	Expressed-In-All
1034	ENSG00000075461	CACNG4	calcium voltage-gated channel auxiliary subunit gamma 4	protein_coding	27092	All	Expressed-In-All
1035	ENSG00000075539	FRYL	FRY like transcription coactivator	protein_coding	285527	All	Expressed-In-All
1036	ENSG00000075568	TMEM131	transmembrane protein 131	protein_coding	23505	All	Expressed-In-All
1037	ENSG00000075618	FSCN1	fascin actin-bundling protein 1	protein_coding	6624	All	Expressed-In-All
1038	ENSG00000075624	ACTB	actin beta	protein_coding	60	All	Expressed-In-All
1039	ENSG00000075651	PLD1	phospholipase D1	protein_coding	5337	All	Expressed-In-All
1040	ENSG00000075673	ATP12A	ATPase H+/K+ transporting non-gastric alpha2 subunit	protein_coding	479	All	Not-Expressed
1041	ENSG00000075702	WDR62	WD repeat domain 62	protein_coding	284403	All	Not-Expressed
1042	ENSG00000075711	DLG1	discs large MAGUK scaffold protein 1	protein_coding	1739	All	Expressed-In-All
1043	ENSG00000075790	BCAP29	B cell receptor associated protein 29	protein_coding	55973	All	Expressed-In-All
1044	ENSG00000075826	SEC31B	SEC31 homolog B, COPII coat complex component	protein_coding	25956	All	Expressed-In-All
1045	ENSG00000075856	SART3	spliceosome associated factor 3, U4/U6 recycling protein	protein_coding	9733	All	Expressed-In-All
1046	ENSG00000075884	ARHGAP15	Rho GTPase activating protein 15	protein_coding	55843	All	Not-Expressed
1047	ENSG00000075886	TUBA3D	tubulin alpha 3d	protein_coding	113457	All	Not-Expressed
1048	ENSG00000075914	EXOSC7	exosome component 7	protein_coding	23016	All	Expressed-In-All
1049	ENSG00000075975	MKRN2	makorin ring finger protein 2	protein_coding	23609	All	Expressed-In-All
1050	ENSG00000076043	REXO2	RNA exonuclease 2	protein_coding	25996	All	Expressed-In-All
1051	ENSG00000076053	RBM7	RNA binding motif protein 7	protein_coding	10179	All	Mixed
1052	ENSG00000076108	BAZ2A	bromodomain adjacent to zinc finger domain 2A	protein_coding	11176	All	Expressed-In-All
1053	ENSG00000076201	PTPN23	protein tyrosine phosphatase non-receptor type 23	protein_coding	25930	All	Expressed-In-All
1054	ENSG00000076242	MLH1	mutL homolog 1	protein_coding	4292	All	Expressed-In-All
1055	ENSG00000076258	FMO4	flavin containing dimethylaniline monoxygenase 4	protein_coding	2329	All	Mixed
1056	ENSG00000076321	KLHL20	kelch like family member 20	protein_coding	27252	All	Expressed-In-All
1057	ENSG00000076344	RGS11	regulator of G protein signaling 11	protein_coding	8786	All	Expressed-In-All
1058	ENSG00000076356	PLXNA2	plexin A2	protein_coding	5362	All	Expressed-In-All
1059	ENSG00000076382	SPAG5	sperm associated antigen 5	protein_coding	10615	All	Expressed-In-All
1060	ENSG00000076513	ANKRD13A	ankyrin repeat domain 13A	protein_coding	88455	All	Expressed-In-All
1061	ENSG00000076554	TPD52	tumor protein D52	protein_coding	7163	All	Expressed-In-All
1062	ENSG00000076641	PAG1	phosphoprotein membrane anchor with glycosphingolipid microdomains 1	protein_coding	55824	All	Expressed-In-All
1063	ENSG00000076685	NT5C2	5'-nucleotidase, cytosolic II	protein_coding	22978	All	Expressed-In-All
1064	ENSG00000076706	MCAM	melanoma cell adhesion molecule	protein_coding	4162	All	Expressed-In-All
1065	ENSG00000076770	MBNL3	muscleblind like splicing regulator 3	protein_coding	55796	All	Mixed
1066	ENSG00000076826	CAMSAP3	calmodulin regulated spectrin associated protein family member 3	protein_coding	57662	All	Mixed
1067	ENSG00000076864	RAP1GAP	RAP1 GTPase activating protein	protein_coding	5909	All	Expressed-In-All
1068	ENSG00000076924	XAB2	XPA binding protein 2	protein_coding	56949	All	Expressed-In-All
1069	ENSG00000076944	STXBP2	syntaxin binding protein 2	protein_coding	6813	All	Not-Expressed
1070	ENSG00000076984	MAP2K7	mitogen-activated protein kinase kinase 7	protein_coding	5609	All	Expressed-In-All
1071	ENSG00000077044	DGKD	diacylglycerol kinase delta	protein_coding	8527	All	Expressed-In-All
1072	ENSG00000077063	CTTNBP2	cortactin binding protein 2	protein_coding	83992	All	Expressed-In-All
1073	ENSG00000077080	ACTL6B	actin like 6B	protein_coding	51412	All	Expressed-In-All
1074	ENSG00000077092	RARB	retinoic acid receptor beta	protein_coding	5915	All	Expressed-In-All
1075	ENSG00000077147	TM9SF3	transmembrane 9 superfamily member 3	protein_coding	56889	All	Expressed-In-All
1076	ENSG00000077150	NFKB2	nuclear factor kappa B subunit 2	protein_coding	4791	All	Not-Expressed
1077	ENSG00000077152	UBE2T	ubiquitin conjugating enzyme E2 T	protein_coding	29089	All	Expressed-In-All
1078	ENSG00000077157	PPP1R12B	protein phosphatase 1 regulatory subunit 12B	protein_coding	4660	All	Expressed-In-All
1079	ENSG00000077264	PAK3	p21 (RAC1) activated kinase 3	protein_coding	5063	All	Expressed-In-All
1080	ENSG00000077279	DCX	doublecortin	protein_coding	1641	All	Expressed-In-All
1081	ENSG00000077348	EXOSC5	exosome component 5	protein_coding	56915	All	Expressed-In-All
1082	ENSG00000077380	DYNC1I2	dynein cytoplasmic 1 intermediate chain 2	protein_coding	1781	All	Expressed-In-All
1083	ENSG00000077420	APBB1IP	amyloid beta precursor protein binding family B member 1 interacting protein	protein_coding	54518	All	Expressed-In-All
1084	ENSG00000077454	LRCH4	leucine rich repeats and calponin homology domain containing 4	protein_coding	4034	All	Mixed
1085	ENSG00000077458	FAM76B	family with sequence similarity 76 member B	protein_coding	143684	All	Expressed-In-All
1086	ENSG00000077463	SIRT6	sirtuin 6	protein_coding	51548	All	Not-Expressed
1087	ENSG00000077522	ACTN2	actinin alpha 2	protein_coding	88	All	Expressed-In-All
1088	ENSG00000077549	CAPZB	capping actin protein of muscle Z-line subunit beta	protein_coding	832	All	Expressed-In-All
1089	ENSG00000077585	GPR137B	G protein-coupled receptor 137B	protein_coding	7107	All	Expressed-In-All
1090	ENSG00000077616	NAALAD2	N-acetylated alpha-linked acidic dipeptidase 2	protein_coding	10003	All	Expressed-In-All
1091	ENSG00000077684	JADE1	jade family PHD finger 1	protein_coding	79960	All	Expressed-In-All
1092	ENSG00000077713	SLC25A43	solute carrier family 25 member 43	protein_coding	203427	All	Expressed-In-All
1093	ENSG00000077721	UBE2A	ubiquitin conjugating enzyme E2 A	protein_coding	7319	All	Expressed-In-All
1094	ENSG00000077809	NA	NA	NA	NA	All	Expressed-In-All
1095	ENSG00000077942	FBLN1	fibulin 1	protein_coding	2192	All	Mixed
1096	ENSG00000077943	ITGA8	integrin subunit alpha 8	protein_coding	8516	All	Mixed
1097	ENSG00000078053	AMPH	amphiphysin	protein_coding	273	All	Expressed-In-All
1098	ENSG00000078098	FAP	fibroblast activation protein alpha	protein_coding	2191	All	Not-Expressed
1099	ENSG00000078114	NEBL	nebulette	protein_coding	10529	All	Expressed-In-All
1100	ENSG00000078124	ACER3	alkaline ceramidase 3	protein_coding	55331	All	Expressed-In-All
1101	ENSG00000078142	PIK3C3	phosphatidylinositol 3-kinase catalytic subunit type 3	protein_coding	5289	All	Expressed-In-All
1102	ENSG00000078177	N4BP2	NEDD4 binding protein 2	protein_coding	55728	All	Expressed-In-All
1103	ENSG00000078246	TULP3	TUB like protein 3	protein_coding	7289	All	Expressed-In-All
1104	ENSG00000078269	SYNJ2	synaptojanin 2	protein_coding	8871	All	Expressed-In-All
1105	ENSG00000078295	ADCY2	adenylate cyclase 2	protein_coding	108	All	Expressed-In-All
1106	ENSG00000078304	PPP2R5C	protein phosphatase 2 regulatory subunit B'gamma	protein_coding	5527	All	Expressed-In-All
1107	ENSG00000078319	PMS2P1	PMS1 homolog 2, mismatch repair system component pseudogene 1	transcribed_unprocessed_pseudogene	NA	All	Expressed-In-All
1108	ENSG00000078369	GNB1	G protein subunit beta 1	protein_coding	2782	All	Expressed-In-All
1109	ENSG00000078487	ZCWPW1	zinc finger CW-type and PWWP domain containing 1	protein_coding	55063	All	Expressed-In-All
1110	ENSG00000078668	VDAC3	voltage dependent anion channel 3	protein_coding	7419	All	Expressed-In-All
1111	ENSG00000078674	PCM1	pericentriolar material 1	protein_coding	5108	All	Expressed-In-All
1112	ENSG00000078687	TNRC6C	trinucleotide repeat containing adaptor 6C	protein_coding	57690	All	Expressed-In-All
1113	ENSG00000078699	CBFA2T2	CBFA2/RUNX1 partner transcriptional co-repressor 2	protein_coding	9139	All	Expressed-In-All
1114	ENSG00000078747	ITCH	itchy E3 ubiquitin protein ligase	protein_coding	83737	All	Expressed-In-All
1115	ENSG00000078795	PKD2L2	polycystin 2 like 2, transient receptor potential cation channel	protein_coding	27039	All	Not-Expressed
1116	ENSG00000078804	TP53INP2	tumor protein p53 inducible nuclear protein 2	protein_coding	58476	All	Expressed-In-All
1117	ENSG00000078808	SDF4	stromal cell derived factor 4	protein_coding	51150	All	Expressed-In-All
1118	ENSG00000078902	TOLLIP	toll interacting protein	protein_coding	54472	All	Expressed-In-All
1119	ENSG00000078967	UBE2D4	ubiquitin conjugating enzyme E2 D4 (putative)	protein_coding	51619	All	Expressed-In-All
1120	ENSG00000079112	CDH17	cadherin 17	protein_coding	1015	All	Not-Expressed
1121	ENSG00000079134	THOC1	THO complex 1	protein_coding	9984	All	Expressed-In-All
1122	ENSG00000079150	FKBP7	FKBP prolyl isomerase 7	protein_coding	51661	All	Not-Expressed
1123	ENSG00000079156	OSBPL6	oxysterol binding protein like 6	protein_coding	114880	All	Expressed-In-All
1124	ENSG00000079257	LXN	latexin	protein_coding	56925	All	Mixed
1125	ENSG00000079263	SP140	SP140 nuclear body protein	protein_coding	11262	All	Mixed
1126	ENSG00000079277	MKNK1	MAPK interacting serine/threonine kinase 1	protein_coding	8569	All	Expressed-In-All
1127	ENSG00000079308	TNS1	tensin 1	protein_coding	7145	All	Expressed-In-All
1128	ENSG00000079313	REXO1	RNA exonuclease 1 homolog	protein_coding	57455	All	Expressed-In-All
1129	ENSG00000079332	SAR1A	secretion associated Ras related GTPase 1A	protein_coding	56681	All	Expressed-In-All
1130	ENSG00000079337	RAPGEF3	Rap guanine nucleotide exchange factor 3	protein_coding	10411	All	Expressed-In-All
1131	ENSG00000079432	CIC	capicua transcriptional repressor	protein_coding	23152	All	Expressed-In-All
1132	ENSG00000079435	LIPE	lipase E, hormone sensitive type	protein_coding	3991	All	Not-Expressed
1133	ENSG00000079459	FDFT1	farnesyl-diphosphate farnesyltransferase 1	protein_coding	2222	All	Expressed-In-All
1134	ENSG00000079462	PAFAH1B3	platelet activating factor acetylhydrolase 1b catalytic subunit 3	protein_coding	5050	All	Expressed-In-All
1135	ENSG00000079482	OPHN1	oligophrenin 1	protein_coding	4983	All	Expressed-In-All
1136	ENSG00000079691	CARMIL1	capping protein regulator and myosin 1 linker 1	protein_coding	55604	All	Expressed-In-All
1137	ENSG00000079785	DDX1	DEAD-box helicase 1	protein_coding	1653	All	Expressed-In-All
1138	ENSG00000079819	EPB41L2	erythrocyte membrane protein band 4.1 like 2	protein_coding	2037	All	Expressed-In-All
1139	ENSG00000079931	MOXD1	monooxygenase DBH like 1	protein_coding	26002	All	Expressed-In-All
1140	ENSG00000079950	STX7	syntaxin 7	protein_coding	8417	All	Expressed-In-All
1141	ENSG00000079974	RABL2B	RAB, member of RAS oncogene family like 2B	protein_coding	11158	All	Mixed
1142	ENSG00000079999	KEAP1	kelch like ECH associated protein 1	protein_coding	9817	All	Expressed-In-All
1143	ENSG00000080007	DDX43	DEAD-box helicase 43	protein_coding	55510	All	Not-Expressed
1144	ENSG00000080166	DCT	dopachrome tautomerase	protein_coding	1638	All	Mixed
1145	ENSG00000080189	SLC35C2	solute carrier family 35 member C2	protein_coding	51006	All	Expressed-In-All
1146	ENSG00000080200	CRYBG3	crystallin beta-gamma domain containing 3	protein_coding	131544	All	Expressed-In-All
1147	ENSG00000080224	EPHA6	EPH receptor A6	protein_coding	285220	All	Expressed-In-All
1148	ENSG00000080345	RIF1	replication timing regulatory factor 1	protein_coding	55183	All	Expressed-In-All
1149	ENSG00000080371	RAB21	RAB21, member RAS oncogene family	protein_coding	23011	All	Expressed-In-All
1150	ENSG00000080493	SLC4A4	solute carrier family 4 member 4	protein_coding	8671	All	Expressed-In-All
1151	ENSG00000080503	SMARCA2	SWI/SNF related, matrix associated, actin dependent regulator of chromatin, subfamily a, member 2	protein_coding	6595	All	Expressed-In-All
1152	ENSG00000080561	MID2	midline 2	protein_coding	11043	All	Expressed-In-All
1153	ENSG00000080573	COL5A3	collagen type V alpha 3 chain	protein_coding	50509	All	Expressed-In-All
1154	ENSG00000080603	SRCAP	Snf2 related CREBBP activator protein	protein_coding	10847	All	Expressed-In-All
1155	ENSG00000080608	PUM3	pumilio RNA binding family member 3	protein_coding	9933	All	Expressed-In-All
1156	ENSG00000080644	CHRNA3	cholinergic receptor nicotinic alpha 3 subunit	protein_coding	1136	All	Not-Expressed
1157	ENSG00000080709	KCNN2	potassium calcium-activated channel subfamily N member 2	protein_coding	3781	All	Expressed-In-All
1158	ENSG00000080802	CNOT4	CCR4-NOT transcription complex subunit 4	protein_coding	4850	All	Expressed-In-All
1159	ENSG00000080815	PSEN1	presenilin 1	protein_coding	5663	All	Expressed-In-All
1160	ENSG00000080819	CPOX	coproporphyrinogen oxidase	protein_coding	1371	All	Expressed-In-All
1161	ENSG00000080822	CLDND1	claudin domain containing 1	protein_coding	56650	All	Expressed-In-All
1162	ENSG00000080823	MOK	MOK protein kinase	protein_coding	5891	All	Expressed-In-All
1163	ENSG00000080824	HSP90AA1	heat shock protein 90 alpha family class A member 1	protein_coding	3320	All	Expressed-In-All
1164	ENSG00000080839	RBL1	RB transcriptional corepressor like 1	protein_coding	5933	All	Expressed-In-All
1165	ENSG00000080845	DLGAP4	DLG associated protein 4	protein_coding	22839	All	Expressed-In-All
1166	ENSG00000080854	IGSF9B	immunoglobulin superfamily member 9B	protein_coding	22997	All	Expressed-In-All
1167	ENSG00000081014	AP4E1	adaptor related protein complex 4 subunit epsilon 1	protein_coding	23431	All	Expressed-In-All
1168	ENSG00000081019	RSBN1	round spermatid basic protein 1	protein_coding	54665	All	Expressed-In-All
1169	ENSG00000081026	MAGI3	membrane associated guanylate kinase, WW and PDZ domain containing 3	protein_coding	260425	All	Expressed-In-All
1170	ENSG00000081041	CXCL2	C-X-C motif chemokine ligand 2	protein_coding	2920	All	Mixed
1171	ENSG00000081052	COL4A4	collagen type IV alpha 4 chain	protein_coding	1286	All	Not-Expressed
1172	ENSG00000081087	OSTM1	osteoclastogenesis associated transmembrane protein 1	protein_coding	28962	All	Expressed-In-All
1173	ENSG00000081138	CDH7	cadherin 7	protein_coding	1005	All	Expressed-In-All
1174	ENSG00000081148	IMPG2	interphotoreceptor matrix proteoglycan 2	protein_coding	50939	All	Mixed
1175	ENSG00000081177	EXD2	exonuclease 3'-5' domain containing 2	protein_coding	55218	All	Expressed-In-All
1176	ENSG00000081189	MEF2C	myocyte enhancer factor 2C	protein_coding	4208	All	Expressed-In-All
1177	ENSG00000081237	PTPRC	protein tyrosine phosphatase receptor type C	protein_coding	5788	All	Expressed-In-All
1178	ENSG00000081277	PKP1	plakophilin 1	protein_coding	5317	All	Not-Expressed
1179	ENSG00000081307	UBA5	ubiquitin like modifier activating enzyme 5	protein_coding	79876	All	Expressed-In-All
1180	ENSG00000081320	STK17B	serine/threonine kinase 17b	protein_coding	9262	All	Expressed-In-All
1181	ENSG00000081377	CDC14B	cell division cycle 14B	protein_coding	8555	All	Expressed-In-All
1182	ENSG00000081386	ZNF510	zinc finger protein 510	protein_coding	22869	All	Expressed-In-All
1183	ENSG00000081479	LRP2	LDL receptor related protein 2	protein_coding	4036	All	Expressed-In-All
1184	ENSG00000081665	ZNF506	zinc finger protein 506	protein_coding	440515	All	Expressed-In-All
1185	ENSG00000081692	JMJD4	jumonji domain containing 4	protein_coding	65094	All	Mixed
1186	ENSG00000081721	DUSP12	dual specificity phosphatase 12	protein_coding	11266	All	Expressed-In-All
1187	ENSG00000081760	AACS	acetoacetyl-CoA synthetase	protein_coding	65985	All	Expressed-In-All
1188	ENSG00000081791	DELE1	DAP3 binding cell death enhancer 1	protein_coding	9812	All	Expressed-In-All
1189	ENSG00000081803	CADPS2	calcium dependent secretion activator 2	protein_coding	93664	All	Expressed-In-All
1190	ENSG00000081818	PCDHB4	protocadherin beta 4	protein_coding	56131	All	Expressed-In-All
1191	ENSG00000081842	PCDHA6	protocadherin alpha 6	protein_coding	56142	All	Expressed-In-All
1192	ENSG00000081853	PCDHGA2	protocadherin gamma subfamily A, 2	protein_coding	56113	All	Mixed
1193	ENSG00000081870	HSPB11	heat shock protein family B (small) member 11	protein_coding	51668	All	Expressed-In-All
1194	ENSG00000081913	PHLPP1	PH domain and leucine rich repeat protein phosphatase 1	protein_coding	23239	All	Expressed-In-All
1195	ENSG00000081923	ATP8B1	ATPase phospholipid transporting 8B1	protein_coding	5205	All	Mixed
1196	ENSG00000082068	WDR70	WD repeat domain 70	protein_coding	55100	All	Expressed-In-All
1197	ENSG00000082074	FYB1	FYN binding protein 1	protein_coding	2533	All	Expressed-In-All
1198	ENSG00000082126	MPP4	membrane palmitoylated protein 4	protein_coding	58538	All	Not-Expressed
1199	ENSG00000082175	PGR	progesterone receptor	protein_coding	5241	All	Not-Expressed
1200	ENSG00000082196	C1QTNF3	C1q and TNF related 3	protein_coding	114899	All	Expressed-In-All
1201	ENSG00000082212	ME2	malic enzyme 2	protein_coding	4200	All	Expressed-In-All
1202	ENSG00000082213	C5orf22	chromosome 5 open reading frame 22	protein_coding	55322	All	Expressed-In-All
1203	ENSG00000082293	COL19A1	collagen type XIX alpha 1 chain	protein_coding	1310	All	Expressed-In-All
1204	ENSG00000082397	EPB41L3	erythrocyte membrane protein band 4.1 like 3	protein_coding	23136	All	Expressed-In-All
1205	ENSG00000082438	COBLL1	cordon-bleu WH2 repeat protein like 1	protein_coding	22837	All	Expressed-In-All
1206	ENSG00000082458	DLG3	discs large MAGUK scaffold protein 3	protein_coding	1741	All	Expressed-In-All
1207	ENSG00000082482	KCNK2	potassium two pore domain channel subfamily K member 2	protein_coding	3776	All	Expressed-In-All
1208	ENSG00000082497	SERTAD4	SERTA domain containing 4	protein_coding	56256	All	Expressed-In-All
1209	ENSG00000082512	TRAF5	TNF receptor associated factor 5	protein_coding	7188	All	Expressed-In-All
1210	ENSG00000082515	MRPL22	mitochondrial ribosomal protein L22	protein_coding	29093	All	Expressed-In-All
1211	ENSG00000082516	GEMIN5	gem nuclear organelle associated protein 5	protein_coding	25929	All	Expressed-In-All
1212	ENSG00000082556	OPRK1	opioid receptor kappa 1	protein_coding	4986	All	Expressed-In-All
1213	ENSG00000082684	SEMA5B	semaphorin 5B	protein_coding	54437	All	Mixed
1214	ENSG00000082701	GSK3B	glycogen synthase kinase 3 beta	protein_coding	2932	All	Expressed-In-All
1215	ENSG00000082781	ITGB5	integrin subunit beta 5	protein_coding	3693	All	Expressed-In-All
1216	ENSG00000082805	ERC1	ELKS/RAB6-interacting/CAST family member 1	protein_coding	23085	All	Expressed-In-All
1217	ENSG00000082898	XPO1	exportin 1	protein_coding	7514	All	Expressed-In-All
1218	ENSG00000082996	RNF13	ring finger protein 13	protein_coding	11342	All	Expressed-In-All
1219	ENSG00000083097	DOP1A	DOP1 leucine zipper like protein A	protein_coding	23033	All	Expressed-In-All
1220	ENSG00000083123	BCKDHB	branched chain keto acid dehydrogenase E1 subunit beta	protein_coding	594	All	Expressed-In-All
1221	ENSG00000083168	KAT6A	lysine acetyltransferase 6A	protein_coding	7994	All	Expressed-In-All
1222	ENSG00000083223	TUT7	terminal uridylyl transferase 7	protein_coding	79670	All	Expressed-In-All
1223	ENSG00000083290	ULK2	unc-51 like autophagy activating kinase 2	protein_coding	9706	All	Expressed-In-All
1224	ENSG00000083312	TNPO1	transportin 1	protein_coding	3842	All	Expressed-In-All
1225	ENSG00000083444	PLOD1	procollagen-lysine,2-oxoglutarate 5-dioxygenase 1	protein_coding	5351	All	Expressed-In-All
1226	ENSG00000083454	P2RX5	purinergic receptor P2X 5	protein_coding	5026	All	Not-Expressed
1227	ENSG00000083457	ITGAE	integrin subunit alpha E	protein_coding	3682	All	Mixed
1228	ENSG00000083520	DIS3	DIS3 homolog, exosome endoribonuclease and 3'-5' exoribonuclease	protein_coding	22894	All	Expressed-In-All
1229	ENSG00000083535	PIBF1	progesterone immunomodulatory binding factor 1	protein_coding	10464	All	Expressed-In-All
1230	ENSG00000083544	TDRD3	tudor domain containing 3	protein_coding	81550	All	Expressed-In-All
1231	ENSG00000083635	NUFIP1	nuclear FMR1 interacting protein 1	protein_coding	26747	All	Expressed-In-All
1232	ENSG00000083720	OXCT1	3-oxoacid CoA-transferase 1	protein_coding	5019	All	Expressed-In-All
1233	ENSG00000083799	CYLD	CYLD lysine 63 deubiquitinase	protein_coding	1540	All	Expressed-In-All
1234	ENSG00000083807	SLC27A5	solute carrier family 27 member 5	protein_coding	10998	All	Not-Expressed
1235	ENSG00000083812	ZNF324	zinc finger protein 324	protein_coding	25799	All	Expressed-In-All
1236	ENSG00000083814	ZNF671	zinc finger protein 671	protein_coding	79891	All	Expressed-In-All
1237	ENSG00000083838	ZNF446	zinc finger protein 446	protein_coding	55663	All	Expressed-In-All
1238	ENSG00000083844	ZNF264	zinc finger protein 264	protein_coding	9422	All	Expressed-In-All
1239	ENSG00000083845	RPS5	ribosomal protein S5	protein_coding	6193	All	Expressed-In-All
1240	ENSG00000083857	FAT1	FAT atypical cadherin 1	protein_coding	2195	All	Expressed-In-All
1241	ENSG00000083896	YTHDC1	YTH domain containing 1	protein_coding	91746	All	Expressed-In-All
1242	ENSG00000083937	CHMP2B	charged multivesicular body protein 2B	protein_coding	25978	All	Expressed-In-All
1243	ENSG00000084070	SMAP2	small ArfGAP2	protein_coding	64744	All	Expressed-In-All
1244	ENSG00000084072	PPIE	peptidylprolyl isomerase E	protein_coding	10450	All	Expressed-In-All
1245	ENSG00000084073	ZMPSTE24	zinc metallopeptidase STE24	protein_coding	10269	All	Expressed-In-All
1246	ENSG00000084092	NOA1	nitric oxide associated 1	protein_coding	84273	All	Expressed-In-All
1247	ENSG00000084093	REST	RE1 silencing transcription factor	protein_coding	5978	All	Expressed-In-All
1248	ENSG00000084112	SSH1	slingshot protein phosphatase 1	protein_coding	54434	All	Expressed-In-All
1249	ENSG00000084207	GSTP1	glutathione S-transferase pi 1	protein_coding	2950	All	Expressed-In-All
1250	ENSG00000084234	APLP2	amyloid beta precursor like protein 2	protein_coding	334	All	Expressed-In-All
1251	ENSG00000084444	FAM234B	family with sequence similarity 234 member B	protein_coding	57613	All	Expressed-In-All
1252	ENSG00000084453	SLCO1A2	solute carrier organic anion transporter family member 1A2	protein_coding	6579	All	Expressed-In-All
1253	ENSG00000084623	EIF3I	eukaryotic translation initiation factor 3 subunit I	protein_coding	8668	All	Expressed-In-All
1254	ENSG00000084628	NKAIN1	sodium/potassium transporting ATPase interacting 1	protein_coding	79570	All	Mixed
1255	ENSG00000084676	NCOA1	nuclear receptor coactivator 1	protein_coding	8648	All	Expressed-In-All
1256	ENSG00000084693	AGBL5	ATP/GTP binding protein like 5	protein_coding	60509	All	Expressed-In-All
1257	ENSG00000084710	EFR3B	EFR3 homolog B	protein_coding	22979	All	Expressed-In-All
1258	ENSG00000084731	KIF3C	kinesin family member 3C	protein_coding	3797	All	Expressed-In-All
1259	ENSG00000084733	RAB10	RAB10, member RAS oncogene family	protein_coding	10890	All	Expressed-In-All
1260	ENSG00000084734	GCKR	glucokinase regulator	protein_coding	2646	All	Not-Expressed
1261	ENSG00000084754	HADHA	hydroxyacyl-CoA dehydrogenase trifunctional multienzyme complex subunit alpha	protein_coding	3030	All	Expressed-In-All
1262	ENSG00000084764	MAPRE3	microtubule associated protein RP/EB family member 3	protein_coding	22924	All	Expressed-In-All
1263	ENSG00000084774	CAD	carbamoyl-phosphate synthetase 2, aspartate transcarbamylase, and dihydroorotase	protein_coding	790	All	Expressed-In-All
1264	ENSG00000085063	CD59	CD59 molecule (CD59 blood group)	protein_coding	966	All	Expressed-In-All
1265	ENSG00000085117	CD82	CD82 molecule	protein_coding	3732	All	Mixed
1266	ENSG00000085185	BCORL1	BCL6 corepressor like 1	protein_coding	63035	All	Mixed
1267	ENSG00000085224	ATRX	ATRX chromatin remodeler	protein_coding	546	All	Expressed-In-All
1268	ENSG00000085231	AK6	adenylate kinase 6	protein_coding	102157402	All	Expressed-In-All
1269	ENSG00000085274	MYNN	myoneurin	protein_coding	55892	All	Expressed-In-All
1270	ENSG00000085276	MECOM	MDS1 and EVI1 complex locus	protein_coding	2122	All	Mixed
1271	ENSG00000085365	SCAMP1	secretory carrier membrane protein 1	protein_coding	9522	All	Expressed-In-All
1272	ENSG00000085377	PREP	prolyl endopeptidase	protein_coding	5550	All	Expressed-In-All
1273	ENSG00000085449	WDFY1	WD repeat and FYVE domain containing 1	protein_coding	57590	All	Expressed-In-All
1274	ENSG00000085465	OVGP1	oviductal glycoprotein 1	protein_coding	5016	All	Expressed-In-All
1275	ENSG00000085491	SLC25A24	solute carrier family 25 member 24	protein_coding	29957	All	Expressed-In-All
1276	ENSG00000085511	MAP3K4	mitogen-activated protein kinase kinase kinase 4	protein_coding	4216	All	Expressed-In-All
1277	ENSG00000085552	IGSF9	immunoglobulin superfamily member 9	protein_coding	57549	All	Not-Expressed
1278	ENSG00000085563	ABCB1	ATP binding cassette subfamily B member 1	protein_coding	5243	All	Expressed-In-All
1279	ENSG00000085644	ZNF213	zinc finger protein 213	protein_coding	7760	All	Not-Expressed
1280	ENSG00000085719	CPNE3	copine 3	protein_coding	8895	All	Expressed-In-All
1281	ENSG00000085721	RRN3	RRN3 homolog, RNA polymerase I transcription factor	protein_coding	54700	All	Expressed-In-All
1282	ENSG00000085733	CTTN	cortactin	protein_coding	2017	All	Expressed-In-All
1283	ENSG00000085741	WNT11	Wnt family member 11	protein_coding	7481	All	Not-Expressed
1284	ENSG00000085760	MTIF2	mitochondrial translational initiation factor 2	protein_coding	4528	All	Expressed-In-All
1285	ENSG00000085788	DDHD2	DDHD domain containing 2	protein_coding	23259	All	Expressed-In-All
1286	ENSG00000085831	TTC39A	tetratricopeptide repeat domain 39A	protein_coding	22996	All	Mixed
1287	ENSG00000085832	EPS15	epidermal growth factor receptor pathway substrate 15	protein_coding	2060	All	Expressed-In-All
1288	ENSG00000085871	MGST2	microsomal glutathione S-transferase 2	protein_coding	4258	All	Mixed
1289	ENSG00000085872	CHERP	calcium homeostasis endoplasmic reticulum protein	protein_coding	10523	All	Mixed
1290	ENSG00000085978	ATG16L1	autophagy related 16 like 1	protein_coding	55054	All	Expressed-In-All
1291	ENSG00000085982	USP40	ubiquitin specific peptidase 40	protein_coding	55230	All	Expressed-In-All
1292	ENSG00000085998	POMGNT1	protein O-linked mannose N-acetylglucosaminyltransferase 1 (beta 1,2-)	protein_coding	55624	All	Expressed-In-All
1293	ENSG00000086015	MAST2	microtubule associated serine/threonine kinase 2	protein_coding	23139	All	Expressed-In-All
1294	ENSG00000086065	CHMP5	charged multivesicular body protein 5	protein_coding	51510	All	Expressed-In-All
1295	ENSG00000086159	AQP6	aquaporin 6	protein_coding	363	All	Not-Expressed
1296	ENSG00000086189	DIMT1	DIMT1 rRNA methyltransferase and ribosome maturation factor	protein_coding	27292	All	Expressed-In-All
1297	ENSG00000086200	IPO11	importin 11	protein_coding	51194	All	Expressed-In-All
1298	ENSG00000086205	FOLH1	folate hydrolase 1	protein_coding	2346	All	Expressed-In-All
1299	ENSG00000086232	EIF2AK1	eukaryotic translation initiation factor 2 alpha kinase 1	protein_coding	27102	All	Expressed-In-All
1300	ENSG00000086288	NME8	NME/NM23 family member 8	protein_coding	51314	All	Not-Expressed
1301	ENSG00000086289	EPDR1	ependymin related 1	protein_coding	54749	All	Expressed-In-All
1302	ENSG00000086300	SNX10	sorting nexin 10	protein_coding	29887	All	Expressed-In-All
1303	ENSG00000086504	MRPL28	mitochondrial ribosomal protein L28	protein_coding	10573	All	Expressed-In-All
1304	ENSG00000086506	HBQ1	hemoglobin subunit theta 1	protein_coding	3049	All	Not-Expressed
1305	ENSG00000086544	ITPKC	inositol-trisphosphate 3-kinase C	protein_coding	80271	All	Expressed-In-All
1306	ENSG00000086570	FAT2	FAT atypical cadherin 2	protein_coding	2196	nac S+D_1	Group-Enriched
1307	ENSG00000086570	FAT2	FAT atypical cadherin 2	protein_coding	2196	nac S-D_1	Group-Enriched
1308	ENSG00000086570	FAT2	FAT atypical cadherin 2	protein_coding	2196	nac CTR_1	Group-Enriched
1309	ENSG00000086570	FAT2	FAT atypical cadherin 2	protein_coding	2196	nac S+D_1	Group-Enriched
1310	ENSG00000086570	FAT2	FAT atypical cadherin 2	protein_coding	2196	nac S-D_1	Group-Enriched
1311	ENSG00000086570	FAT2	FAT atypical cadherin 2	protein_coding	2196	nac CTR_1	Group-Enriched
1312	ENSG00000086570	FAT2	FAT atypical cadherin 2	protein_coding	2196	nac S+D_1	Group-Enriched
1313	ENSG00000086570	FAT2	FAT atypical cadherin 2	protein_coding	2196	nac S-D_1	Group-Enriched
1314	ENSG00000086570	FAT2	FAT atypical cadherin 2	protein_coding	2196	nac CTR_1	Group-Enriched
1315	ENSG00000086589	RBM22	RNA binding motif protein 22	protein_coding	55696	All	Expressed-In-All
1316	ENSG00000086619	ERO1B	endoplasmic reticulum oxidoreductase 1 beta	protein_coding	56605	All	Expressed-In-All
1317	ENSG00000086666	ZFAND6	zinc finger AN1-type containing 6	protein_coding	54469	All	Expressed-In-All
1318	ENSG00000086717	PPEF1	protein phosphatase with EF-hand domain 1	protein_coding	5475	All	Mixed
1319	ENSG00000086730	LAT2	linker for activation of T cells family member 2	protein_coding	7462	All	Mixed
1320	ENSG00000086827	ZW10	zw10 kinetochore protein	protein_coding	9183	All	Expressed-In-All
1321	ENSG00000086848	ALG9	ALG9 alpha-1,2-mannosyltransferase	protein_coding	79796	All	Expressed-In-All
1322	ENSG00000086967	MYBPC2	myosin binding protein C2	protein_coding	4606	All	Not-Expressed
1323	ENSG00000087008	ACOX3	acyl-CoA oxidase 3, pristanoyl	protein_coding	8310	All	Expressed-In-All
1324	ENSG00000087053	MTMR2	myotubularin related protein 2	protein_coding	8898	All	Expressed-In-All
1325	ENSG00000087074	PPP1R15A	protein phosphatase 1 regulatory subunit 15A	protein_coding	23645	All	Expressed-In-All
1326	ENSG00000087076	HSD17B14	hydroxysteroid 17-beta dehydrogenase 14	protein_coding	51171	All	Expressed-In-All
1327	ENSG00000087077	TRIP6	thyroid hormone receptor interactor 6	protein_coding	7205	All	Expressed-In-All
1328	ENSG00000087085	ACHE	acetylcholinesterase (Cartwright blood group)	protein_coding	43	All	Expressed-In-All
1329	ENSG00000087088	BAX	BCL2 associated X, apoptosis regulator	protein_coding	581	All	Mixed
1330	ENSG00000087095	NLK	nemo like kinase	protein_coding	51701	All	Expressed-In-All
1331	ENSG00000087111	PIGS	phosphatidylinositol glycan anchor biosynthesis class S	protein_coding	94005	All	Expressed-In-All
1332	ENSG00000087116	ADAMTS2	ADAM metallopeptidase with thrombospondin type 1 motif 2	protein_coding	9509	All	Not-Expressed
1333	ENSG00000087152	ATXN7L3	ataxin 7 like 3	protein_coding	56970	All	Expressed-In-All
1334	ENSG00000087157	PGS1	phosphatidylglycerophosphate synthase 1	protein_coding	9489	All	Expressed-In-All
1335	ENSG00000087191	PSMC5	proteasome 26S subunit, ATPase 5	protein_coding	5705	All	Expressed-In-All
1336	ENSG00000087206	UIMC1	ubiquitin interaction motif containing 1	protein_coding	51720	All	Expressed-In-All
1337	ENSG00000087237	CETP	cholesteryl ester transfer protein	protein_coding	1071	All	Not-Expressed
1338	ENSG00000087250	MT3	metallothionein 3	protein_coding	4504	All	Expressed-In-All
1339	ENSG00000087253	LPCAT2	lysophosphatidylcholine acyltransferase 2	protein_coding	54947	All	Expressed-In-All
1340	ENSG00000087258	GNAO1	G protein subunit alpha o1	protein_coding	2775	All	Expressed-In-All
1341	ENSG00000087263	OGFOD1	2-oxoglutarate and iron dependent oxygenase domain containing 1	protein_coding	55239	All	Expressed-In-All
1342	ENSG00000087269	NOP14	NOP14 nucleolar protein	protein_coding	8602	All	Expressed-In-All
1343	ENSG00000087302	RTRAF	RNA transcription, translation and transport factor	protein_coding	51637	All	Expressed-In-All
1344	ENSG00000087460	GNAS	GNAS complex locus	protein_coding	2778	All	Expressed-In-All
1345	ENSG00000087494	PTHLH	parathyroid hormone like hormone	protein_coding	5744	All	Mixed
1346	ENSG00000087495	PHACTR3	phosphatase and actin regulator 3	protein_coding	116154	All	Expressed-In-All
1347	ENSG00000087502	ERGIC2	ERGIC and golgi 2	protein_coding	51290	All	Expressed-In-All
1348	ENSG00000087586	AURKA	aurora kinase A	protein_coding	6790	All	Mixed
1349	ENSG00000087589	CASS4	Cas scaffold protein family member 4	protein_coding	57091	All	Not-Expressed
1350	ENSG00000087842	PIR	pirin	protein_coding	8544	All	Expressed-In-All
1351	ENSG00000087884	AAMDC	adipogenesis associated Mth938 domain containing	protein_coding	28971	All	Expressed-In-All
1352	ENSG00000087995	METTL2A	methyltransferase like 2A	protein_coding	339175	All	Expressed-In-All
1353	ENSG00000088002	SULT2B1	sulfotransferase family 2B member 1	protein_coding	6820	All	Not-Expressed
1354	ENSG00000088035	ALG6	ALG6 alpha-1,3-glucosyltransferase	protein_coding	29929	All	Expressed-In-All
1355	ENSG00000088038	CNOT3	CCR4-NOT transcription complex subunit 3	protein_coding	4849	All	Expressed-In-All
1356	ENSG00000088053	GP6	glycoprotein VI platelet	protein_coding	51206	All	Not-Expressed
1357	ENSG00000088179	PTPN4	protein tyrosine phosphatase non-receptor type 4	protein_coding	5775	All	Expressed-In-All
1358	ENSG00000088205	DDX18	DEAD-box helicase 18	protein_coding	8886	All	Expressed-In-All
1359	ENSG00000088247	KHSRP	KH-type splicing regulatory protein	protein_coding	8570	All	Expressed-In-All
1360	ENSG00000088256	GNA11	G protein subunit alpha 11	protein_coding	2767	All	Expressed-In-All
1361	ENSG00000088298	EDEM2	ER degradation enhancing alpha-mannosidase like protein 2	protein_coding	55741	All	Expressed-In-All
1362	ENSG00000088298	EDEM2	ER degradation enhancing alpha-mannosidase like protein 2	protein_coding	111089941	All	Expressed-In-All
1363	ENSG00000088305	DNMT3B	DNA methyltransferase 3 beta	protein_coding	1789	All	Not-Expressed
1364	ENSG00000088320	REM1	RRAD and GEM like GTPase 1	protein_coding	28954	All	Not-Expressed
1365	ENSG00000088325	TPX2	TPX2 microtubule nucleation factor	protein_coding	22974	All	Mixed
1366	ENSG00000088340	FER1L4	fer-1 like family member 4 (pseudogene)	transcribed_unitary_pseudogene	NA	All	Not-Expressed
1367	ENSG00000088356	PDRG1	p53 and DNA damage regulated 1	protein_coding	81572	All	Expressed-In-All
1368	ENSG00000088367	EPB41L1	erythrocyte membrane protein band 4.1 like 1	protein_coding	2036	All	Expressed-In-All
1369	ENSG00000088451	TGDS	TDP-glucose 4,6-dehydratase	protein_coding	23483	All	Expressed-In-All
1370	ENSG00000088538	DOCK3	dedicator of cytokinesis 3	protein_coding	1795	All	Expressed-In-All
1371	ENSG00000088543	C3orf18	chromosome 3 open reading frame 18	protein_coding	51161	All	Expressed-In-All
1372	ENSG00000088682	COQ9	coenzyme Q9	protein_coding	57017	All	Expressed-In-All
1373	ENSG00000088727	KIF9	kinesin family member 9	protein_coding	64147	All	Expressed-In-All
1374	ENSG00000088756	ARHGAP28	Rho GTPase activating protein 28	protein_coding	79822	All	Not-Expressed
1375	ENSG00000088808	PPP1R13B	protein phosphatase 1 regulatory subunit 13B	protein_coding	23368	All	Expressed-In-All
1376	ENSG00000088812	ATRN	attractin	protein_coding	8455	All	Expressed-In-All
1377	ENSG00000088827	SIGLEC1	sialic acid binding Ig like lectin 1	protein_coding	6614	All	Not-Expressed
1378	ENSG00000088832	FKBP1A	FKBP prolyl isomerase 1A	protein_coding	2280	All	Expressed-In-All
1379	ENSG00000088833	NSFL1C	NSFL1 cofactor	protein_coding	55968	All	Expressed-In-All
1380	ENSG00000088836	SLC4A11	solute carrier family 4 member 11	protein_coding	83959	All	Not-Expressed
1381	ENSG00000088881	EBF4	EBF family member 4	protein_coding	57593	All	Mixed
1382	ENSG00000088899	LZTS3	leucine zipper tumor suppressor family member 3	protein_coding	9762	All	Expressed-In-All
1383	ENSG00000088926	F11	coagulation factor XI	protein_coding	2160	All	Not-Expressed
1384	ENSG00000088930	XRN2	5'-3' exoribonuclease 2	protein_coding	22803	All	Expressed-In-All
1385	ENSG00000088970	KIZ	kizuna centrosomal protein	protein_coding	55857	All	Expressed-In-All
1386	ENSG00000088986	DYNLL1	dynein light chain LC8-type 1	protein_coding	8655	All	Expressed-In-All
1387	ENSG00000088992	TESC	tescalcin	protein_coding	54997	All	Expressed-In-All
1388	ENSG00000089012	SIRPG	signal regulatory protein gamma	protein_coding	55423	All	Not-Expressed
1389	ENSG00000089022	MAPKAPK5	MAPK activated protein kinase 5	protein_coding	8550	All	Expressed-In-All
1390	ENSG00000089048	ESF1	ESF1 nucleolar pre-rRNA processing protein homolog	protein_coding	51575	All	Expressed-In-All
1391	ENSG00000089057	SLC23A2	solute carrier family 23 member 2	protein_coding	9962	All	Expressed-In-All
1392	ENSG00000089063	TMEM230	transmembrane protein 230	protein_coding	29058	All	Expressed-In-All
1393	ENSG00000089094	KDM2B	lysine demethylase 2B	protein_coding	84678	All	Expressed-In-All
1394	ENSG00000089101	CFAP61	cilia and flagella associated protein 61	protein_coding	26074	All	Mixed
1395	ENSG00000089123	TASP1	taspase 1	protein_coding	55617	All	Expressed-In-All
1396	ENSG00000089154	GCN1	GCN1 activator of EIF2AK4	protein_coding	10985	All	Expressed-In-All
1397	ENSG00000089157	RPLP0	ribosomal protein lateral stalk subunit P0	protein_coding	6175	All	Expressed-In-All
1398	ENSG00000089163	SIRT4	sirtuin 4	protein_coding	23409	All	Mixed
1399	ENSG00000089169	RPH3A	rabphilin 3A	protein_coding	22895	All	Expressed-In-All
1400	ENSG00000089177	KIF16B	kinesin family member 16B	protein_coding	55614	All	Expressed-In-All
1401	ENSG00000089199	CHGB	chromogranin B	protein_coding	1114	All	Expressed-In-All
1402	ENSG00000089220	PEBP1	phosphatidylethanolamine binding protein 1	protein_coding	5037	All	Expressed-In-All
1403	ENSG00000089225	TBX5	T-box transcription factor 5	protein_coding	6910	All	Not-Expressed
1404	ENSG00000089234	BRAP	BRCA1 associated protein	protein_coding	8315	All	Expressed-In-All
1405	ENSG00000089248	ERP29	endoplasmic reticulum protein 29	protein_coding	10961	All	Expressed-In-All
1406	ENSG00000089250	NOS1	nitric oxide synthase 1	protein_coding	4842	All	Expressed-In-All
1407	ENSG00000089289	IGBP1	immunoglobulin binding protein 1	protein_coding	3476	All	Expressed-In-All
1408	ENSG00000089327	FXYD5	FXYD domain containing ion transport regulator 5	protein_coding	53827	All	Mixed
1409	ENSG00000089335	ZNF302	zinc finger protein 302	protein_coding	55900	All	Expressed-In-All
1410	ENSG00000089351	GRAMD1A	GRAM domain containing 1A	protein_coding	57655	All	Expressed-In-All
1411	ENSG00000089486	CDIP1	cell death inducing p53 target 1	protein_coding	29965	All	Expressed-In-All
1412	ENSG00000089505	CMTM1	CKLF like MARVEL transmembrane domain containing 1	protein_coding	113540	All	Not-Expressed
1413	ENSG00000089597	GANAB	glucosidase II alpha subunit	protein_coding	23193	All	Expressed-In-All
1414	ENSG00000089682	RBM41	RNA binding motif protein 41	protein_coding	55285	All	Expressed-In-All
1415	ENSG00000089693	MLF2	myeloid leukemia factor 2	protein_coding	8079	All	Expressed-In-All
1416	ENSG00000089723	OTUB2	OTU deubiquitinase, ubiquitin aldehyde binding 2	protein_coding	78990	All	Mixed
1417	ENSG00000089775	ZBTB25	zinc finger and BTB domain containing 25	protein_coding	7597	All	Expressed-In-All
1418	ENSG00000089818	NECAP1	NECAP endocytosis associated 1	protein_coding	25977	All	Expressed-In-All
1419	ENSG00000089847	ANKRD24	ankyrin repeat domain 24	protein_coding	170961	All	Expressed-In-All
1420	ENSG00000089876	DHX32	DEAH-box helicase 32 (putative)	protein_coding	55760	All	Expressed-In-All
1421	ENSG00000089902	RCOR1	REST corepressor 1	protein_coding	23186	All	Expressed-In-All
1422	ENSG00000090006	LTBP4	latent transforming growth factor beta binding protein 4	protein_coding	8425	All	Mixed
1423	ENSG00000090013	BLVRB	biliverdin reductase B	protein_coding	645	All	Expressed-In-All
1424	ENSG00000090020	SLC9A1	solute carrier family 9 member A1	protein_coding	6548	All	Expressed-In-All
1425	ENSG00000090054	SPTLC1	serine palmitoyltransferase long chain base subunit 1	protein_coding	10558	All	Expressed-In-All
1426	ENSG00000090060	PAPOLA	poly(A) polymerase alpha	protein_coding	10914	All	Expressed-In-All
1427	ENSG00000090097	PCBP4	poly(rC) binding protein 4	protein_coding	57060	All	Expressed-In-All
1428	ENSG00000090104	RGS1	regulator of G protein signaling 1	protein_coding	5996	All	Expressed-In-All
1429	ENSG00000090238	YPEL3	yippee like 3	protein_coding	83719	All	Expressed-In-All
1430	ENSG00000090263	MRPS33	mitochondrial ribosomal protein S33	protein_coding	51650	All	Expressed-In-All
1431	ENSG00000090266	NDUFB2	NADH:ubiquinone oxidoreductase subunit B2	protein_coding	4708	All	Expressed-In-All
1432	ENSG00000090273	NUDC	nuclear distribution C, dynein complex regulator	protein_coding	10726	All	Expressed-In-All
1433	ENSG00000090316	MAEA	macrophage erythroblast attacher, E3 ubiquitin ligase	protein_coding	10296	All	Expressed-In-All
1434	ENSG00000090339	ICAM1	intercellular adhesion molecule 1	protein_coding	3383	All	Not-Expressed
1435	ENSG00000090372	STRN4	striatin 4	protein_coding	29888	All	Expressed-In-All
1436	ENSG00000090376	IRAK3	interleukin 1 receptor associated kinase 3	protein_coding	11213	All	Mixed
1437	ENSG00000090402	SI	sucrase-isomaltase	protein_coding	6476	All	Not-Expressed
1438	ENSG00000090432	MUL1	mitochondrial E3 ubiquitin protein ligase 1	protein_coding	79594	All	Expressed-In-All
1439	ENSG00000090470	PDCD7	programmed cell death 7	protein_coding	10081	All	Expressed-In-All
1440	ENSG00000090487	SPG21	SPG21 abhydrolase domain containing, maspardin	protein_coding	51324	All	Expressed-In-All
1441	ENSG00000090512	FETUB	fetuin B	protein_coding	26998	All	Not-Expressed
1442	ENSG00000090520	DNAJB11	DnaJ heat shock protein family (Hsp40) member B11	protein_coding	51726	All	Expressed-In-All
1443	ENSG00000090530	P3H2	prolyl 3-hydroxylase 2	protein_coding	55214	All	Mixed
1444	ENSG00000090534	THPO	thrombopoietin	protein_coding	7066	All	Not-Expressed
1445	ENSG00000090539	CHRD	chordin	protein_coding	8646	All	Mixed
1446	ENSG00000090554	FLT3LG	fms related receptor tyrosine kinase 3 ligand	protein_coding	2323	All	Not-Expressed
1447	ENSG00000090565	RAB11FIP3	RAB11 family interacting protein 3	protein_coding	9727	All	Expressed-In-All
1448	ENSG00000090581	GNPTG	N-acetylglucosamine-1-phosphate transferase subunit gamma	protein_coding	84572	All	Expressed-In-All
1449	ENSG00000090612	ZNF268	zinc finger protein 268	protein_coding	10795	All	Expressed-In-All
1450	ENSG00000090615	GOLGA3	golgin A3	protein_coding	2802	All	Expressed-In-All
1451	ENSG00000090659	CD209	CD209 molecule	protein_coding	30835	All	Not-Expressed
1452	ENSG00000090661	CERS4	ceramide synthase 4	protein_coding	79603	All	Expressed-In-All
1453	ENSG00000090674	MCOLN1	mucolipin TRP cation channel 1	protein_coding	57192	All	Mixed
1454	ENSG00000090686	USP48	ubiquitin specific peptidase 48	protein_coding	84196	All	Expressed-In-All
1455	ENSG00000090776	EFNB1	ephrin B1	protein_coding	1947	All	Mixed
1456	ENSG00000090861	AARS1	alanyl-tRNA synthetase 1	protein_coding	16	All	Expressed-In-All
1457	ENSG00000090863	GLG1	golgi glycoprotein 1	protein_coding	2734	All	Expressed-In-All
1458	ENSG00000090920	NA	NA	NA	NA	All	Not-Expressed
1459	ENSG00000090924	PLEKHG2	pleckstrin homology and RhoGEF domain containing G2	protein_coding	64857	All	Not-Expressed
1460	ENSG00000090971	NAT14	N-acetyltransferase 14 (putative)	protein_coding	57106	All	Expressed-In-All
1461	ENSG00000090975	PITPNM2	phosphatidylinositol transfer protein membrane associated 2	protein_coding	57605	All	Expressed-In-All
1462	ENSG00000090989	EXOC1	exocyst complex component 1	protein_coding	55763	All	Expressed-In-All
1463	ENSG00000091009	RBM27	RNA binding motif protein 27	protein_coding	54439	All	Expressed-In-All
1464	ENSG00000091039	OSBPL8	oxysterol binding protein like 8	protein_coding	114882	All	Expressed-In-All
1465	ENSG00000091106	NLRC4	NLR family CARD domain containing 4	protein_coding	58484	All	Not-Expressed
1466	ENSG00000091127	PUS7	pseudouridine synthase 7	protein_coding	54517	All	Expressed-In-All
1467	ENSG00000091129	NRCAM	neuronal cell adhesion molecule	protein_coding	4897	All	Expressed-In-All
1468	ENSG00000091136	LAMB1	laminin subunit beta 1	protein_coding	3912	All	Expressed-In-All
1469	ENSG00000091137	SLC26A4	solute carrier family 26 member 4	protein_coding	5172	All	Mixed
1470	ENSG00000091140	DLD	dihydrolipoamide dehydrogenase	protein_coding	1738	All	Expressed-In-All
1471	ENSG00000091164	TXNL1	thioredoxin like 1	protein_coding	9352	All	Expressed-In-All
1472	ENSG00000091317	CMTM6	CKLF like MARVEL transmembrane domain containing 6	protein_coding	54918	All	Expressed-In-All
1473	ENSG00000091409	ITGA6	integrin subunit alpha 6	protein_coding	3655	All	Expressed-In-All
1474	ENSG00000091428	RAPGEF4	Rap guanine nucleotide exchange factor 4	protein_coding	11069	All	Expressed-In-All
1475	ENSG00000091436	MAP3K20	mitogen-activated protein kinase kinase kinase 20	protein_coding	51776	All	Expressed-In-All
1476	ENSG00000091482	SMPX	small muscle protein X-linked	protein_coding	23676	All	Mixed
1477	ENSG00000091483	FH	fumarate hydratase	protein_coding	2271	All	Expressed-In-All
1478	ENSG00000091513	TF	transferrin	protein_coding	7018	All	Expressed-In-All
1479	ENSG00000091536	MYO15A	myosin XVA	protein_coding	51168	All	Not-Expressed
1480	ENSG00000091542	ALKBH5	alkB homolog 5, RNA demethylase	protein_coding	54890	All	Expressed-In-All
1481	ENSG00000091592	NLRP1	NLR family pyrin domain containing 1	protein_coding	22861	All	Expressed-In-All
1482	ENSG00000091622	PITPNM3	PITPNM family member 3	protein_coding	83394	All	Expressed-In-All
1483	ENSG00000091640	SPAG7	sperm associated antigen 7	protein_coding	9552	All	Expressed-In-All
1484	ENSG00000091651	ORC6	origin recognition complex subunit 6	protein_coding	23594	All	Expressed-In-All
1485	ENSG00000091656	ZFHX4	zinc finger homeobox 4	protein_coding	79776	All	Expressed-In-All
1486	ENSG00000091664	SLC17A6	solute carrier family 17 member 6	protein_coding	57084	All	Mixed
1487	ENSG00000091732	ZC3HC1	zinc finger C3HC-type containing 1	protein_coding	51530	All	Expressed-In-All
1488	ENSG00000091831	ESR1	estrogen receptor 1	protein_coding	2099	All	Not-Expressed
1489	ENSG00000091844	RGS17	regulator of G protein signaling 17	protein_coding	26575	All	Expressed-In-All
1490	ENSG00000091879	ANGPT2	angiopoietin 2	protein_coding	285	All	Mixed
1491	ENSG00000091972	CD200	CD200 molecule	protein_coding	4345	All	Expressed-In-All
1492	ENSG00000091986	CCDC80	coiled-coil domain containing 80	protein_coding	151887	All	Expressed-In-All
1493	ENSG00000092036	HAUS4	HAUS augmin like complex subunit 4	protein_coding	54930	All	Mixed
1494	ENSG00000092051	JPH4	junctophilin 4	protein_coding	84502	All	Expressed-In-All
1495	ENSG00000092068	SLC7A8	solute carrier family 7 member 8	protein_coding	23428	All	Expressed-In-All
1496	ENSG00000092094	OSGEP	O-sialoglycoprotein endopeptidase	protein_coding	55644	All	Expressed-In-All
1497	ENSG00000092096	SLC22A17	solute carrier family 22 member 17	protein_coding	51310	All	Expressed-In-All
1498	ENSG00000092098	RNF31	ring finger protein 31	protein_coding	55072	All	Expressed-In-All
1499	ENSG00000092108	SCFD1	sec1 family domain containing 1	protein_coding	23256	All	Expressed-In-All
1500	ENSG00000092140	G2E3	G2/M-phase specific E3 ubiquitin protein ligase	protein_coding	55632	All	Expressed-In-All
1501	ENSG00000092148	HECTD1	HECT domain E3 ubiquitin protein ligase 1	protein_coding	25831	All	Expressed-In-All
1502	ENSG00000092199	HNRNPC	heterogeneous nuclear ribonucleoprotein C	protein_coding	3183	All	Expressed-In-All
1503	ENSG00000092200	RPGRIP1	RPGR interacting protein 1	protein_coding	57096	All	Not-Expressed
1504	ENSG00000092203	TOX4	TOX high mobility group box family member 4	protein_coding	9878	All	Expressed-In-All
1505	ENSG00000092208	GEMIN2	gem nuclear organelle associated protein 2	protein_coding	8487	All	Expressed-In-All
1506	ENSG00000092295	TGM1	transglutaminase 1	protein_coding	7051	All	Not-Expressed
1507	ENSG00000092330	TINF2	TERF1 interacting nuclear factor 2	protein_coding	26277	All	Expressed-In-All
1508	ENSG00000092377	TBL1Y	transducin beta like 1 Y-linked	protein_coding	90665	All	Not-Expressed
1509	ENSG00000092421	SEMA6A	semaphorin 6A	protein_coding	57556	All	Expressed-In-All
1510	ENSG00000092439	TRPM7	transient receptor potential cation channel subfamily M member 7	protein_coding	54822	All	Expressed-In-All
1511	ENSG00000092445	TYRO3	TYRO3 protein tyrosine kinase	protein_coding	7301	All	Expressed-In-All
1512	ENSG00000092470	WDR76	WD repeat domain 76	protein_coding	79968	All	Mixed
1513	ENSG00000092529	CAPN3	calpain 3	protein_coding	825	All	Mixed
1514	ENSG00000092531	SNAP23	synaptosome associated protein 23	protein_coding	8773	All	Expressed-In-All
1515	ENSG00000092621	PHGDH	phosphoglycerate dehydrogenase	protein_coding	26227	All	Expressed-In-All
1516	ENSG00000092758	COL9A3	collagen type IX alpha 3 chain	protein_coding	1299	All	Expressed-In-All
1517	ENSG00000092820	EZR	ezrin	protein_coding	7430	All	Expressed-In-All
1518	ENSG00000092841	MYL6	myosin light chain 6	protein_coding	4637	All	Expressed-In-All
1519	ENSG00000092847	AGO1	argonaute RISC component 1	protein_coding	26523	All	Expressed-In-All
1520	ENSG00000092853	CLSPN	claspin	protein_coding	63967	All	Mixed
1521	ENSG00000092871	RFFL	ring finger and FYVE like domain containing E3 ubiquitin protein ligase	protein_coding	117584	All	Expressed-In-All
1522	ENSG00000092931	MFSD11	major facilitator superfamily domain containing 11	protein_coding	79157	All	Expressed-In-All
1523	ENSG00000092964	DPYSL2	dihydropyrimidinase like 2	protein_coding	1808	All	Expressed-In-All
1524	ENSG00000092978	GPATCH2	G-patch domain containing 2	protein_coding	55105	All	Expressed-In-All
1525	ENSG00000093000	NUP50	nucleoporin 50	protein_coding	10762	All	Expressed-In-All
1526	ENSG00000093072	ADA2	adenosine deaminase 2	protein_coding	51816	All	Mixed
1527	ENSG00000093144	ECHDC1	ethylmalonyl-CoA decarboxylase 1	protein_coding	55862	All	Expressed-In-All
1528	ENSG00000093217	XYLB	xylulokinase	protein_coding	9942	All	Mixed
1529	ENSG00000094631	HDAC6	histone deacetylase 6	protein_coding	10013	All	Expressed-In-All
1530	ENSG00000094796	KRT31	keratin 31	protein_coding	3881	All	Not-Expressed
1531	ENSG00000094804	CDC6	cell division cycle 6	protein_coding	990	All	Mixed
1532	ENSG00000094914	AAAS	aladin WD repeat nucleoporin	protein_coding	8086	All	Expressed-In-All
1533	ENSG00000094916	CBX5	chromobox 5	protein_coding	23468	All	Expressed-In-All
1534	ENSG00000094963	FMO2	flavin containing dimethylaniline monoxygenase 2	protein_coding	2327	All	Mixed
1535	ENSG00000094975	SUCO	SUN domain containing ossification factor	protein_coding	51430	All	Expressed-In-All
1536	ENSG00000095002	MSH2	mutS homolog 2	protein_coding	4436	All	Expressed-In-All
1537	ENSG00000095015	MAP3K1	mitogen-activated protein kinase kinase kinase 1	protein_coding	4214	All	Expressed-In-All
1538	ENSG00000095059	DHPS	deoxyhypusine synthase	protein_coding	1725	All	Expressed-In-All
1539	ENSG00000095066	HOOK2	hook microtubule tethering protein 2	protein_coding	29911	All	Expressed-In-All
1540	ENSG00000095110	NXPE1	neurexophilin and PC-esterase domain family member 1	protein_coding	120400	All	Not-Expressed
1541	ENSG00000095203	EPB41L4B	erythrocyte membrane protein band 4.1 like 4B	protein_coding	54566	All	Expressed-In-All
1542	ENSG00000095209	TMEM38B	transmembrane protein 38B	protein_coding	55151	All	Expressed-In-All
1543	ENSG00000095261	PSMD5	proteasome 26S subunit, non-ATPase 5	protein_coding	5711	All	Expressed-In-All
1544	ENSG00000095303	PTGS1	prostaglandin-endoperoxide synthase 1	protein_coding	5742	All	Mixed
1545	ENSG00000095321	CRAT	carnitine O-acetyltransferase	protein_coding	1384	All	Expressed-In-All
1546	ENSG00000095370	SH2D3C	SH2 domain containing 3C	protein_coding	10044	All	Mixed
1547	ENSG00000095380	NANS	N-acetylneuraminate synthase	protein_coding	54187	All	Expressed-In-All
1548	ENSG00000095383	TBC1D2	TBC1 domain family member 2	protein_coding	55357	All	Mixed
1549	ENSG00000095397	WHRN	whirlin	protein_coding	25861	All	Mixed
1550	ENSG00000095539	SEMA4G	semaphorin 4G	protein_coding	57715	All	Mixed
1551	ENSG00000095564	BTAF1	B-TFIID TATA-box binding protein associated factor 1	protein_coding	9044	All	Expressed-In-All
1552	ENSG00000095574	IKZF5	IKAROS family zinc finger 5	protein_coding	64376	All	Expressed-In-All
1553	ENSG00000095585	BLNK	B cell linker	protein_coding	29760	All	Mixed
1554	ENSG00000095596	CYP26A1	cytochrome P450 family 26 subfamily A member 1	protein_coding	1592	All	Mixed
1555	ENSG00000095627	TDRD1	tudor domain containing 1	protein_coding	56165	All	Not-Expressed
1556	ENSG00000095637	SORBS1	sorbin and SH3 domain containing 1	protein_coding	10580	All	Expressed-In-All
1557	ENSG00000095713	CRTAC1	cartilage acidic protein 1	protein_coding	55118	All	Mixed
1558	ENSG00000095739	BAMBI	BMP and activin membrane bound inhibitor	protein_coding	25805	All	Expressed-In-All
1559	ENSG00000095752	IL11	interleukin 11	protein_coding	3589	All	Not-Expressed
1560	ENSG00000095777	MYO3A	myosin IIIA	protein_coding	53904	nac S+D_1	Tissue-Enhanced
1561	ENSG00000095777	MYO3A	myosin IIIA	protein_coding	53904	nac S-D_1	Tissue-Enhanced
1562	ENSG00000095777	MYO3A	myosin IIIA	protein_coding	53904	nac CTR_1	Tissue-Enhanced
1563	ENSG00000095777	MYO3A	myosin IIIA	protein_coding	53904	nac S+D_1	Tissue-Enhanced
1564	ENSG00000095777	MYO3A	myosin IIIA	protein_coding	53904	nac S-D_1	Tissue-Enhanced
1565	ENSG00000095777	MYO3A	myosin IIIA	protein_coding	53904	nac CTR_1	Tissue-Enhanced
1566	ENSG00000095777	MYO3A	myosin IIIA	protein_coding	53904	nac S+D_1	Tissue-Enhanced
1567	ENSG00000095777	MYO3A	myosin IIIA	protein_coding	53904	nac S-D_1	Tissue-Enhanced
1568	ENSG00000095777	MYO3A	myosin IIIA	protein_coding	53904	nac CTR_1	Tissue-Enhanced
1569	ENSG00000095787	WAC	WW domain containing adaptor with coiled-coil	protein_coding	51322	All	Expressed-In-All
1570	ENSG00000095794	CREM	cAMP responsive element modulator	protein_coding	1390	All	Expressed-In-All
1571	ENSG00000095906	NUBP2	nucleotide binding protein 2	protein_coding	10101	All	Mixed
1572	ENSG00000095932	SMIM24	small integral membrane protein 24	protein_coding	284422	All	Mixed
1573	ENSG00000095951	HIVEP1	HIVEP zinc finger 1	protein_coding	3096	All	Expressed-In-All
1574	ENSG00000095970	TREM2	triggering receptor expressed on myeloid cells 2	protein_coding	54209	All	Expressed-In-All
1575	ENSG00000096060	FKBP5	FKBP prolyl isomerase 5	protein_coding	2289	All	Expressed-In-All
1576	ENSG00000096063	SRPK1	SRSF protein kinase 1	protein_coding	6732	All	Expressed-In-All
1577	ENSG00000096070	BRPF3	bromodomain and PHD finger containing 3	protein_coding	27154	All	Expressed-In-All
1578	ENSG00000096080	MRPS18A	mitochondrial ribosomal protein S18A	protein_coding	55168	All	Expressed-In-All
1579	ENSG00000096088	PGC	progastricsin	protein_coding	5225	All	Not-Expressed
1580	ENSG00000096092	TMEM14A	transmembrane protein 14A	protein_coding	28978	All	Expressed-In-All
1581	ENSG00000096093	EFHC1	EF-hand domain containing 1	protein_coding	114327	All	Expressed-In-All
1582	ENSG00000096384	HSP90AB1	heat shock protein 90 alpha family class B member 1	protein_coding	3326	All	Expressed-In-All
1583	ENSG00000096433	ITPR3	inositol 1,4,5-trisphosphate receptor type 3	protein_coding	3710	All	Not-Expressed
1584	ENSG00000096654	ZNF184	zinc finger protein 184	protein_coding	7738	All	Expressed-In-All
1585	ENSG00000096696	DSP	desmoplakin	protein_coding	1832	All	Mixed
1586	ENSG00000096717	SIRT1	sirtuin 1	protein_coding	23411	All	Expressed-In-All
1587	ENSG00000096746	HNRNPH3	heterogeneous nuclear ribonucleoprotein H3	protein_coding	3189	All	Expressed-In-All
1588	ENSG00000096872	IFT74	intraflagellar transport 74	protein_coding	80173	All	Expressed-In-All
1589	ENSG00000097021	ACOT7	acyl-CoA thioesterase 7	protein_coding	11332	All	Expressed-In-All
1590	ENSG00000097033	SH3GLB1	SH3 domain containing GRB2 like, endophilin B1	protein_coding	51100	All	Expressed-In-All
1591	ENSG00000097046	CDC7	cell division cycle 7	protein_coding	8317	All	Expressed-In-All
1592	ENSG00000097096	SYDE2	synapse defective Rho GTPase homolog 2	protein_coding	84144	All	Expressed-In-All
1593	ENSG00000099194	SCD	stearoyl-CoA desaturase	protein_coding	6319	All	Expressed-In-All
1594	ENSG00000099219	ERMP1	endoplasmic reticulum metallopeptidase 1	protein_coding	79956	All	Expressed-In-All
1595	ENSG00000099246	RAB18	RAB18, member RAS oncogene family	protein_coding	22931	All	Expressed-In-All
1596	ENSG00000099250	NRP1	neuropilin 1	protein_coding	8829	All	Expressed-In-All
1597	ENSG00000099256	PRTFDC1	phosphoribosyl transferase domain containing 1	protein_coding	56952	All	Expressed-In-All
1598	ENSG00000099260	PALMD	palmdelphin	protein_coding	54873	All	Expressed-In-All
1599	ENSG00000099282	TSPAN15	tetraspanin 15	protein_coding	23555	All	Expressed-In-All
1600	ENSG00000099284	MACROH2A2	macroH2A.2 histone	protein_coding	55506	All	Expressed-In-All
1601	ENSG00000099308	MAST3	microtubule associated serine/threonine kinase 3	protein_coding	23031	All	Expressed-In-All
1602	ENSG00000099326	MZF1	myeloid zinc finger 1	protein_coding	7593	All	Expressed-In-All
1603	ENSG00000099330	OCEL1	occludin/ELL domain containing 1	protein_coding	79629	All	Mixed
1604	ENSG00000099331	MYO9B	myosin IXB	protein_coding	4650	All	Expressed-In-All
1605	ENSG00000099341	PSMD8	proteasome 26S subunit, non-ATPase 8	protein_coding	5714	All	Expressed-In-All
1606	ENSG00000099364	FBXL19	F-box and leucine rich repeat protein 19	protein_coding	54620	All	Expressed-In-All
1607	ENSG00000099365	STX1B	syntaxin 1B	protein_coding	112755	All	Expressed-In-All
1608	ENSG00000099377	HSD3B7	hydroxy-delta-5-steroid dehydrogenase, 3 beta- and steroid delta-isomerase 7	protein_coding	80270	All	Not-Expressed
1609	ENSG00000099381	SETD1A	SET domain containing 1A, histone lysine methyltransferase	protein_coding	9739	All	Expressed-In-All
1610	ENSG00000099624	ATP5F1D	ATP synthase F1 subunit delta	protein_coding	513	All	Expressed-In-All
1611	ENSG00000099625	CBARP	CACN subunit beta associated regulatory protein	protein_coding	255057	All	Mixed
1612	ENSG00000099783	HNRNPM	heterogeneous nuclear ribonucleoprotein M	protein_coding	4670	All	Expressed-In-All
1613	ENSG00000099785	MARCHF2	membrane associated ring-CH-type finger 2	protein_coding	51257	All	Expressed-In-All
1614	ENSG00000099795	NDUFB7	NADH:ubiquinone oxidoreductase subunit B7	protein_coding	4713	All	Expressed-In-All
1615	ENSG00000099797	TECR	trans-2,3-enoyl-CoA reductase	protein_coding	9524	All	Expressed-In-All
1616	ENSG00000099800	TIMM13	translocase of inner mitochondrial membrane 13	protein_coding	26517	All	Expressed-In-All
1617	ENSG00000099804	CDC34	cell division cycle 34, ubiqiutin conjugating enzyme	protein_coding	997	All	Expressed-In-All
1618	ENSG00000099810	MTAP	methylthioadenosine phosphorylase	protein_coding	4507	All	Expressed-In-All
1619	ENSG00000099812	MISP	mitotic spindle positioning	protein_coding	126353	All	Not-Expressed
1620	ENSG00000099814	CEP170B	centrosomal protein 170B	protein_coding	283638	All	Expressed-In-All
1621	ENSG00000099817	POLR2E	RNA polymerase II, I and III subunit E	protein_coding	5434	All	Expressed-In-All
1622	ENSG00000099821	POLRMT	RNA polymerase mitochondrial	protein_coding	5442	All	Expressed-In-All
1623	ENSG00000099822	HCN2	hyperpolarization activated cyclic nucleotide gated potassium and sodium channel 2	protein_coding	610	All	Expressed-In-All
1624	ENSG00000099840	IZUMO4	IZUMO family member 4	protein_coding	113177	All	Not-Expressed
1625	ENSG00000099864	PALM	paralemmin	protein_coding	5064	All	Expressed-In-All
1626	ENSG00000099866	MADCAM1	mucosal vascular addressin cell adhesion molecule 1	protein_coding	8174	All	Not-Expressed
1627	ENSG00000099875	MKNK2	MAPK interacting serine/threonine kinase 2	protein_coding	2872	All	Expressed-In-All
1628	ENSG00000099889	ARVCF	ARVCF delta catenin family member	protein_coding	421	All	Expressed-In-All
1629	ENSG00000099899	TRMT2A	tRNA methyltransferase 2 homolog A	protein_coding	27037	All	Expressed-In-All
1630	ENSG00000099901	RANBP1	RAN binding protein 1	protein_coding	5902	All	Expressed-In-All
1631	ENSG00000099904	ZDHHC8	zinc finger DHHC-type palmitoyltransferase 8	protein_coding	29801	All	Mixed
1632	ENSG00000099910	KLHL22	kelch like family member 22	protein_coding	84861	All	Expressed-In-All
1633	ENSG00000099917	MED15	mediator complex subunit 15	protein_coding	51586	All	Expressed-In-All
1634	ENSG00000099937	SERPIND1	serpin family D member 1	protein_coding	3053	All	Not-Expressed
1635	ENSG00000099940	SNAP29	synaptosome associated protein 29	protein_coding	9342	All	Expressed-In-All
1636	ENSG00000099942	CRKL	CRK like proto-oncogene, adaptor protein	protein_coding	1399	All	Expressed-In-All
1637	ENSG00000099949	LZTR1	leucine zipper like transcription regulator 1	protein_coding	8216	All	Expressed-In-All
1638	ENSG00000099953	MMP11	matrix metallopeptidase 11	protein_coding	4320	All	Not-Expressed
1639	ENSG00000099954	CECR2	CECR2 histone acetyl-lysine reader	protein_coding	27443	All	Expressed-In-All
1640	ENSG00000099956	SMARCB1	SWI/SNF related, matrix associated, actin dependent regulator of chromatin, subfamily b, member 1	protein_coding	6598	All	Expressed-In-All
1641	ENSG00000099957	P2RX6	purinergic receptor P2X 6	protein_coding	9127	All	Mixed
1642	ENSG00000099958	DERL3	derlin 3	protein_coding	91319	All	Not-Expressed
1643	ENSG00000099960	SLC7A4	solute carrier family 7 member 4	protein_coding	6545	All	Mixed
1644	ENSG00000099968	BCL2L13	BCL2 like 13	protein_coding	23786	All	Expressed-In-All
1645	ENSG00000099974	DDTL	D-dopachrome tautomerase like	protein_coding	100037417	All	Not-Expressed
1646	ENSG00000099977	DDT	D-dopachrome tautomerase	protein_coding	100037417	All	Expressed-In-All
1647	ENSG00000099977	DDT	D-dopachrome tautomerase	protein_coding	1652	All	Expressed-In-All
1648	ENSG00000099984	GSTT2	glutathione S-transferase theta 2 (gene/pseudogene)	polymorphic_pseudogene	2953	All	Not-Expressed
1649	ENSG00000099991	CABIN1	calcineurin binding protein 1	protein_coding	23523	All	Expressed-In-All
1650	ENSG00000099992	TBC1D10A	TBC1 domain family member 10A	protein_coding	83874	All	Not-Expressed
1651	ENSG00000099995	SF3A1	splicing factor 3a subunit 1	protein_coding	10291	All	Expressed-In-All
1652	ENSG00000099999	RNF215	ring finger protein 215	protein_coding	200312	All	Expressed-In-All
1653	ENSG00000100003	SEC14L2	SEC14 like lipid binding 2	protein_coding	23541	All	Expressed-In-All
1654	ENSG00000100014	SPECC1L	sperm antigen with calponin homology and coiled-coil domains 1 like	protein_coding	23384	All	Expressed-In-All
1655	ENSG00000100023	PPIL2	peptidylprolyl isomerase like 2	protein_coding	23759	All	Expressed-In-All
1656	ENSG00000100024	UPB1	beta-ureidopropionase 1	protein_coding	51733	All	Not-Expressed
1657	ENSG00000100028	SNRPD3	small nuclear ribonucleoprotein D3 polypeptide	protein_coding	6634	All	Expressed-In-All
1658	ENSG00000100029	PES1	pescadillo ribosomal biogenesis factor 1	protein_coding	23481	All	Expressed-In-All
1659	ENSG00000100030	MAPK1	mitogen-activated protein kinase 1	protein_coding	5594	All	Expressed-In-All
1660	ENSG00000100034	PPM1F	protein phosphatase, Mg2+/Mn2+ dependent 1F	protein_coding	9647	All	Expressed-In-All
1661	ENSG00000100036	SLC35E4	solute carrier family 35 member E4	protein_coding	339665	All	Not-Expressed
1662	ENSG00000100055	CYTH4	cytohesin 4	protein_coding	27128	All	Mixed
1663	ENSG00000100056	ESS2	ess-2 splicing factor homolog	protein_coding	8220	All	Expressed-In-All
1664	ENSG00000100083	GGA1	golgi associated, gamma adaptin ear containing, ARF binding protein 1	protein_coding	26088	All	Expressed-In-All
1665	ENSG00000100084	HIRA	histone cell cycle regulator	protein_coding	7290	All	Expressed-In-All
1666	ENSG00000100092	SH3BP1	SH3 domain binding protein 1	protein_coding	23616	All	Not-Expressed
1667	ENSG00000100097	LGALS1	galectin 1	protein_coding	3956	All	Expressed-In-All
1668	ENSG00000100100	PIK3IP1	phosphoinositide-3-kinase interacting protein 1	protein_coding	113791	All	Expressed-In-All
1669	ENSG00000100101		novel transcript	protein_coding	NA	All	Mixed
1670	ENSG00000100104	SRRD	SRR1 domain containing	protein_coding	402055	All	Expressed-In-All
1671	ENSG00000100105	PATZ1	POZ/BTB and AT hook containing zinc finger 1	protein_coding	23598	All	Expressed-In-All
1672	ENSG00000100106	TRIOBP	TRIO and F-actin binding protein	protein_coding	11078	All	Not-Expressed
1673	ENSG00000100109	TFIP11	tuftelin interacting protein 11	protein_coding	24144	All	Expressed-In-All
1674	ENSG00000100116	GCAT	glycine C-acetyltransferase	protein_coding	23464	All	Expressed-In-All
1675	ENSG00000100122	CRYBB1	crystallin beta B1	protein_coding	1414	All	Not-Expressed
1676	ENSG00000100124	ANKRD54	ankyrin repeat domain 54	protein_coding	129138	All	Expressed-In-All
1677	ENSG00000100129	EIF3L	eukaryotic translation initiation factor 3 subunit L	protein_coding	51386	All	Expressed-In-All
1678	ENSG00000100138	SNU13	small nuclear ribonucleoprotein 13	protein_coding	4809	All	Expressed-In-All
1679	ENSG00000100139	MICALL1	MICAL like 1	protein_coding	85377	All	Mixed
1680	ENSG00000100142	POLR2F	RNA polymerase II, I and III subunit F	protein_coding	5435	All	Expressed-In-All
1681	ENSG00000100146	SOX10	SRY-box transcription factor 10	protein_coding	6663	All	Expressed-In-All
1682	ENSG00000100150	DEPDC5	DEP domain containing 5, GATOR1 subcomplex subunit	protein_coding	9681	All	Expressed-In-All
1683	ENSG00000100151	PICK1	protein interacting with PRKCA 1	protein_coding	9463	All	Expressed-In-All
1684	ENSG00000100156	SLC16A8	solute carrier family 16 member 8	protein_coding	23539	All	Not-Expressed
1685	ENSG00000100167	SEPTIN3	septin 3	protein_coding	55964	All	Expressed-In-All
1686	ENSG00000100170	SLC5A1	solute carrier family 5 member 1	protein_coding	6523	All	Not-Expressed
1687	ENSG00000100181	TPTEP1	TPTE pseudogene 1	transcribed_unprocessed_pseudogene	387590	All	Not-Expressed
1688	ENSG00000100191	SLC5A4	solute carrier family 5 member 4	protein_coding	6527	All	Not-Expressed
1689	ENSG00000100196	KDELR3	KDEL endoplasmic reticulum protein retention receptor 3	protein_coding	11015	All	Not-Expressed
1690	ENSG00000100201	DDX17	DEAD-box helicase 17	protein_coding	10521	All	Expressed-In-All
1691	ENSG00000100209	HSCB	HscB mitochondrial iron-sulfur cluster cochaperone	protein_coding	150274	All	Expressed-In-All
1692	ENSG00000100220	RTCB	RNA 2',3'-cyclic phosphate and 5'-OH ligase	protein_coding	51493	All	Expressed-In-All
1693	ENSG00000100221	JOSD1	Josephin domain containing 1	protein_coding	9929	All	Expressed-In-All
1694	ENSG00000100225	FBXO7	F-box protein 7	protein_coding	25793	All	Expressed-In-All
1695	ENSG00000100228	RAB36	RAB36, member RAS oncogene family	protein_coding	9609	All	Expressed-In-All
1696	ENSG00000100234	TIMP3	TIMP metallopeptidase inhibitor 3	protein_coding	7078	All	Expressed-In-All
1697	ENSG00000100239	PPP6R2	protein phosphatase 6 regulatory subunit 2	protein_coding	9701	All	Expressed-In-All
1698	ENSG00000100241	SBF1	SET binding factor 1	protein_coding	6305	All	Expressed-In-All
1699	ENSG00000100242	SUN2	Sad1 and UNC84 domain containing 2	protein_coding	25777	All	Expressed-In-All
1700	ENSG00000100246	DNAL4	dynein axonemal light chain 4	protein_coding	10126	All	Expressed-In-All
1701	ENSG00000100249	C22orf31	chromosome 22 open reading frame 31	protein_coding	25770	All	Not-Expressed
1702	ENSG00000100258	LMF2	lipase maturation factor 2	protein_coding	91289	All	Mixed
1703	ENSG00000100263	RHBDD3	rhomboid domain containing 3	protein_coding	25807	All	Mixed
1704	ENSG00000100266	PACSIN2	protein kinase C and casein kinase substrate in neurons 2	protein_coding	11252	All	Expressed-In-All
1705	ENSG00000100271	TTLL1	tubulin tyrosine ligase like 1	protein_coding	25809	All	Expressed-In-All
1706	ENSG00000100276	RASL10A	RAS like family 10 member A	protein_coding	10633	All	Mixed
1707	ENSG00000100280	AP1B1	adaptor related protein complex 1 subunit beta 1	protein_coding	162	All	Expressed-In-All
1708	ENSG00000100284	TOM1	target of myb1 membrane trafficking protein	protein_coding	10043	All	Expressed-In-All
1709	ENSG00000100285	NEFH	neurofilament heavy	protein_coding	4744	All	Expressed-In-All
1710	ENSG00000100288	CHKB	choline kinase beta	protein_coding	1120	All	Not-Expressed
1711	ENSG00000100292	HMOX1	heme oxygenase 1	protein_coding	3162	All	Not-Expressed
1712	ENSG00000100294	MCAT	malonyl-CoA-acyl carrier protein transacylase	protein_coding	27349	All	Expressed-In-All
1713	ENSG00000100296	THOC5	THO complex 5	protein_coding	8563	All	Expressed-In-All
1714	ENSG00000100297	MCM5	minichromosome maintenance complex component 5	protein_coding	4174	All	Not-Expressed
1715	ENSG00000100299	ARSA	arylsulfatase A	protein_coding	410	All	Mixed
1716	ENSG00000100300	TSPO	translocator protein	protein_coding	706	All	Not-Expressed
1717	ENSG00000100302	RASD2	RASD family member 2	protein_coding	23551	All	Expressed-In-All
1718	ENSG00000100304	TTLL12	tubulin tyrosine ligase like 12	protein_coding	23170	All	Expressed-In-All
1719	ENSG00000100307	CBX7	chromobox 7	protein_coding	23492	All	Expressed-In-All
1720	ENSG00000100311	PDGFB	platelet derived growth factor subunit B	protein_coding	5155	All	Expressed-In-All
1721	ENSG00000100314	CABP7	calcium binding protein 7	protein_coding	164633	sub CTR_1	Group-Enriched
1722	ENSG00000100314	CABP7	calcium binding protein 7	protein_coding	164633	sub S+D_1	Group-Enriched
1723	ENSG00000100314	CABP7	calcium binding protein 7	protein_coding	164633	sub S-D_1	Group-Enriched
1724	ENSG00000100314	CABP7	calcium binding protein 7	protein_coding	164633	sub CTR_1	Group-Enriched
1725	ENSG00000100314	CABP7	calcium binding protein 7	protein_coding	164633	sub S+D_1	Group-Enriched
1726	ENSG00000100314	CABP7	calcium binding protein 7	protein_coding	164633	sub S-D_1	Group-Enriched
1727	ENSG00000100314	CABP7	calcium binding protein 7	protein_coding	164633	sub CTR_1	Group-Enriched
1728	ENSG00000100314	CABP7	calcium binding protein 7	protein_coding	164633	sub S+D_1	Group-Enriched
1729	ENSG00000100314	CABP7	calcium binding protein 7	protein_coding	164633	sub S-D_1	Group-Enriched
1730	ENSG00000100319	ZMAT5	zinc finger matrin-type 5	protein_coding	55954	All	Expressed-In-All
1731	ENSG00000100320	RBFOX2	RNA binding fox-1 homolog 2	protein_coding	23543	All	Expressed-In-All
1732	ENSG00000100321	SYNGR1	synaptogyrin 1	protein_coding	9145	All	Expressed-In-All
1733	ENSG00000100324	TAB1	TGF-beta activated kinase 1 (MAP3K7) binding protein 1	protein_coding	10454	All	Expressed-In-All
1734	ENSG00000100330	MTMR3	myotubularin related protein 3	protein_coding	8897	All	Expressed-In-All
1735	ENSG00000100341	PNPLA5	patatin like phospholipase domain containing 5	protein_coding	150379	All	Mixed
1736	ENSG00000100344	PNPLA3	patatin like phospholipase domain containing 3	protein_coding	80339	All	Mixed
1737	ENSG00000100345	MYH9	myosin heavy chain 9	protein_coding	4627	All	Expressed-In-All
1738	ENSG00000100346	CACNA1I	calcium voltage-gated channel subunit alpha1 I	protein_coding	8911	All	Expressed-In-All
1739	ENSG00000100347	SAMM50	SAMM50 sorting and assembly machinery component	protein_coding	25813	All	Expressed-In-All
1740	ENSG00000100348	TXN2	thioredoxin 2	protein_coding	25828	All	Expressed-In-All
1741	ENSG00000100350	FOXRED2	FAD dependent oxidoreductase domain containing 2	protein_coding	80020	All	Expressed-In-All
1742	ENSG00000100359	SGSM3	small G protein signaling modulator 3	protein_coding	27352	All	Expressed-In-All
1743	ENSG00000100362	PVALB	parvalbumin	protein_coding	5816	All	Mixed
1744	ENSG00000100368	CSF2RB	colony stimulating factor 2 receptor subunit beta	protein_coding	1439	All	Not-Expressed
1745	ENSG00000100372	SLC25A17	solute carrier family 25 member 17	protein_coding	10478	All	Expressed-In-All
1746	ENSG00000100376	FAM118A	family with sequence similarity 118 member A	protein_coding	55007	All	Expressed-In-All
1747	ENSG00000100380	ST13	ST13 Hsp70 interacting protein	protein_coding	6767	All	Expressed-In-All
1748	ENSG00000100385	IL2RB	interleukin 2 receptor subunit beta	protein_coding	3560	All	Not-Expressed
1749	ENSG00000100395	L3MBTL2	L3MBTL histone methyl-lysine binding protein 2	protein_coding	83746	All	Expressed-In-All
1750	ENSG00000100399	CHADL	chondroadherin like	protein_coding	150356	All	Mixed
1751	ENSG00000100401	RANGAP1	Ran GTPase activating protein 1	protein_coding	5905	All	Expressed-In-All
1752	ENSG00000100403	ZC3H7B	zinc finger CCCH-type containing 7B	protein_coding	23264	All	Expressed-In-All
1753	ENSG00000100410	PHF5A	PHD finger protein 5A	protein_coding	84844	All	Expressed-In-All
1754	ENSG00000100412	ACO2	aconitase 2	protein_coding	50	All	Expressed-In-All
1755	ENSG00000100413	POLR3H	RNA polymerase III subunit H	protein_coding	171568	All	Expressed-In-All
1756	ENSG00000100416	TRMU	tRNA mitochondrial 2-thiouridylase	protein_coding	55687	All	Expressed-In-All
1757	ENSG00000100417	PMM1	phosphomannomutase 1	protein_coding	5372	All	Expressed-In-All
1758	ENSG00000100418	DESI1	desumoylating isopeptidase 1	protein_coding	27351	All	Expressed-In-All
1759	ENSG00000100422	CERK	ceramide kinase	protein_coding	64781	All	Expressed-In-All
1760	ENSG00000100425	BRD1	bromodomain containing 1	protein_coding	23774	All	Expressed-In-All
1761	ENSG00000100429	HDAC10	histone deacetylase 10	protein_coding	83933	All	Not-Expressed
1762	ENSG00000100433	KCNK10	potassium two pore domain channel subfamily K member 10	protein_coding	54207	All	Expressed-In-All
1763	ENSG00000100439	ABHD4	abhydrolase domain containing 4, N-acyl phospholipase B	protein_coding	63874	All	Expressed-In-All
1764	ENSG00000100441	KHNYN	KH and NYN domain containing	protein_coding	23351	All	Expressed-In-All
1765	ENSG00000100442	FKBP3	FKBP prolyl isomerase 3	protein_coding	2287	All	Expressed-In-All
1766	ENSG00000100445	SDR39U1	short chain dehydrogenase/reductase family 39U member 1	protein_coding	56948	All	Expressed-In-All
1767	ENSG00000100462	PRMT5	protein arginine methyltransferase 5	protein_coding	10419	All	Expressed-In-All
1768	ENSG00000100473	COCH	cochlin	protein_coding	1690	nac S-D_1	Group-Enriched
1769	ENSG00000100473	COCH	cochlin	protein_coding	1690	nac CTR_1	Group-Enriched
1770	ENSG00000100473	COCH	cochlin	protein_coding	1690	nac S+D_1	Group-Enriched
1771	ENSG00000100473	COCH	cochlin	protein_coding	1690	nac S-D_1	Group-Enriched
1772	ENSG00000100473	COCH	cochlin	protein_coding	1690	nac CTR_1	Group-Enriched
1773	ENSG00000100473	COCH	cochlin	protein_coding	1690	nac S+D_1	Group-Enriched
1774	ENSG00000100473	COCH	cochlin	protein_coding	1690	nac S-D_1	Group-Enriched
1775	ENSG00000100473	COCH	cochlin	protein_coding	1690	nac CTR_1	Group-Enriched
1776	ENSG00000100473	COCH	cochlin	protein_coding	1690	nac S+D_1	Group-Enriched
1777	ENSG00000100478	AP4S1	adaptor related protein complex 4 subunit sigma 1	protein_coding	11154	All	Expressed-In-All
1778	ENSG00000100483	VCPKMT	valosin containing protein lysine methyltransferase	protein_coding	79609	All	Expressed-In-All
1779	ENSG00000100485	SOS2	SOS Ras/Rho guanine nucleotide exchange factor 2	protein_coding	6655	All	Expressed-In-All
1780	ENSG00000100490	CDKL1	cyclin dependent kinase like 1	protein_coding	8814	All	Expressed-In-All
1781	ENSG00000100503	NIN	ninein	protein_coding	51199	All	Expressed-In-All
1782	ENSG00000100504	PYGL	glycogen phosphorylase L	protein_coding	5836	All	Expressed-In-All
1783	ENSG00000100505	TRIM9	tripartite motif containing 9	protein_coding	114088	All	Expressed-In-All
1784	ENSG00000100522	GNPNAT1	glucosamine-phosphate N-acetyltransferase 1	protein_coding	64841	All	Expressed-In-All
1785	ENSG00000100523	DDHD1	DDHD domain containing 1	protein_coding	80821	All	Expressed-In-All
1786	ENSG00000100526	CDKN3	cyclin dependent kinase inhibitor 3	protein_coding	1033	All	Mixed
1787	ENSG00000100554	ATP6V1D	ATPase H+ transporting V1 subunit D	protein_coding	51382	All	Expressed-In-All
1788	ENSG00000100567	PSMA3	proteasome 20S subunit alpha 3	protein_coding	5684	All	Expressed-In-All
1789	ENSG00000100568	VTI1B	vesicle transport through interaction with t-SNAREs 1B	protein_coding	10490	All	Expressed-In-All
1790	ENSG00000100575	TIMM9	translocase of inner mitochondrial membrane 9	protein_coding	26520	All	Expressed-In-All
1791	ENSG00000100578	KIAA0586	KIAA0586	protein_coding	9786	All	Expressed-In-All
1792	ENSG00000100580	TMED8	transmembrane p24 trafficking protein family member 8	protein_coding	283578	All	Expressed-In-All
1793	ENSG00000100583	SAMD15	sterile alpha motif domain containing 15	protein_coding	161394	All	Expressed-In-All
1794	ENSG00000100591	AHSA1	activator of HSP90 ATPase activity 1	protein_coding	10598	All	Expressed-In-All
1795	ENSG00000100592	DAAM1	dishevelled associated activator of morphogenesis 1	protein_coding	23002	All	Expressed-In-All
1796	ENSG00000100593	ISM2	isthmin 2	protein_coding	145501	All	Not-Expressed
1797	ENSG00000100596	SPTLC2	serine palmitoyltransferase long chain base subunit 2	protein_coding	9517	All	Expressed-In-All
1798	ENSG00000100600	LGMN	legumain	protein_coding	5641	All	Expressed-In-All
1799	ENSG00000100604	CHGA	chromogranin A	protein_coding	1113	All	Expressed-In-All
1800	ENSG00000100605	ITPK1	inositol-tetrakisphosphate 1-kinase	protein_coding	3705	All	Expressed-In-All
1801	ENSG00000100612	DHRS7	dehydrogenase/reductase 7	protein_coding	51635	All	Expressed-In-All
1802	ENSG00000100614	PPM1A	protein phosphatase, Mg2+/Mn2+ dependent 1A	protein_coding	5494	All	Expressed-In-All
1803	ENSG00000100626	GALNT16	polypeptide N-acetylgalactosaminyltransferase 16	protein_coding	57452	All	Expressed-In-All
1804	ENSG00000100628	ASB2	ankyrin repeat and SOCS box containing 2	protein_coding	51676	All	Mixed
1805	ENSG00000100629	CEP128	centrosomal protein 128	protein_coding	145508	All	Expressed-In-All
1806	ENSG00000100644	HIF1A	hypoxia inducible factor 1 subunit alpha	protein_coding	3091	All	Expressed-In-All
1807	ENSG00000100647	SUSD6	sushi domain containing 6	protein_coding	9766	All	Expressed-In-All
1808	ENSG00000100678	SLC8A3	solute carrier family 8 member A3	protein_coding	6547	All	Expressed-In-All
1809	ENSG00000100697	DICER1	dicer 1, ribonuclease III	protein_coding	23405	All	Expressed-In-All
1810	ENSG00000100711	ZFYVE21	zinc finger FYVE-type containing 21	protein_coding	79038	All	Expressed-In-All
1811	ENSG00000100714	MTHFD1	methylenetetrahydrofolate dehydrogenase, cyclohydrolase and formyltetrahydrofolate synthetase 1	protein_coding	4522	All	Expressed-In-All
1812	ENSG00000100726	TELO2	telomere maintenance 2	protein_coding	9894	All	Mixed
1813	ENSG00000100731	PCNX1	pecanex 1	protein_coding	22990	All	Expressed-In-All
1814	ENSG00000100739	BDKRB1	bradykinin receptor B1	protein_coding	623	All	Not-Expressed
1815	ENSG00000100744	GSKIP	GSK3B interacting protein	protein_coding	51527	All	Expressed-In-All
1816	ENSG00000100749	VRK1	VRK serine/threonine kinase 1	protein_coding	7443	All	Expressed-In-All
1817	ENSG00000100764	PSMC1	proteasome 26S subunit, ATPase 1	protein_coding	5700	All	Expressed-In-All
1818	ENSG00000100784	RPS6KA5	ribosomal protein S6 kinase A5	protein_coding	9252	All	Expressed-In-All
1819	ENSG00000100796	PPP4R3A	protein phosphatase 4 regulatory subunit 3A	protein_coding	55671	All	Expressed-In-All
1820	ENSG00000100802	C14orf93	chromosome 14 open reading frame 93	protein_coding	60686	All	Mixed
1821	ENSG00000100811	YY1	YY1 transcription factor	protein_coding	7528	All	Expressed-In-All
1822	ENSG00000100814	CCNB1IP1	cyclin B1 interacting protein 1	protein_coding	57820	All	Expressed-In-All
1823	ENSG00000100815	TRIP11	thyroid hormone receptor interactor 11	protein_coding	9321	All	Expressed-In-All
1824	ENSG00000100823	APEX1	apurinic/apyrimidinic endodeoxyribonuclease 1	protein_coding	328	All	Expressed-In-All
1825	ENSG00000100836	PABPN1	poly(A) binding protein nuclear 1	protein_coding	8106	All	Expressed-In-All
1826	ENSG00000100842	EFS	embryonal Fyn-associated substrate	protein_coding	10278	All	Expressed-In-All
1827	ENSG00000100852	ARHGAP5	Rho GTPase activating protein 5	protein_coding	394	All	Expressed-In-All
1828	ENSG00000100865	CINP	cyclin dependent kinase 2 interacting protein	protein_coding	51550	All	Expressed-In-All
1829	ENSG00000100883	SRP54	signal recognition particle 54	protein_coding	6729	All	Expressed-In-All
1830	ENSG00000100889	PCK2	phosphoenolpyruvate carboxykinase 2, mitochondrial	protein_coding	5106	All	Not-Expressed
1831	ENSG00000100890	PRORP	protein only RNase P catalytic subunit	protein_coding	9692	All	Not-Expressed
1832	ENSG00000100897	DCAF11	DDB1 and CUL4 associated factor 11	protein_coding	80344	All	Expressed-In-All
1833	ENSG00000100906	NFKBIA	NFKB inhibitor alpha	protein_coding	4792	All	Expressed-In-All
1834	ENSG00000100908	EMC9	ER membrane protein complex subunit 9	protein_coding	51016	All	Expressed-In-All
1835	ENSG00000100911	PSME2	proteasome activator subunit 2	protein_coding	5721	All	Expressed-In-All
1836	ENSG00000100916	BRMS1L	BRMS1 like transcriptional repressor	protein_coding	84312	All	Expressed-In-All
1837	ENSG00000100918	REC8	REC8 meiotic recombination protein	protein_coding	9985	All	Mixed
1838	ENSG00000100926	TM9SF1	transmembrane 9 superfamily member 1	protein_coding	10548	All	Not-Expressed
1839	ENSG00000100938	GMPR2	guanosine monophosphate reductase 2	protein_coding	51292	All	Expressed-In-All
1840	ENSG00000100941	PNN	pinin, desmosome associated protein	protein_coding	5411	All	Expressed-In-All
1841	ENSG00000100949	RABGGTA	Rab geranylgeranyltransferase subunit alpha	protein_coding	5875	All	Expressed-In-All
1842	ENSG00000100979	PLTP	phospholipid transfer protein	protein_coding	5360	All	Expressed-In-All
1843	ENSG00000100982	PCIF1	phosphorylated CTD interacting factor 1	protein_coding	63935	All	Expressed-In-All
1844	ENSG00000100983	GSS	glutathione synthetase	protein_coding	2937	All	Expressed-In-All
1845	ENSG00000100991	TRPC4AP	transient receptor potential cation channel subfamily C member 4 associated protein	protein_coding	26133	All	Expressed-In-All
1846	ENSG00000100994	PYGB	glycogen phosphorylase B	protein_coding	5834	All	Expressed-In-All
1847	ENSG00000100997	ABHD12	abhydrolase domain containing 12, lysophospholipase	protein_coding	26090	All	Expressed-In-All
1848	ENSG00000101000	PROCR	protein C receptor	protein_coding	10544	All	Not-Expressed
1849	ENSG00000101003	GINS1	GINS complex subunit 1	protein_coding	9837	All	Mixed
1850	ENSG00000101004	NINL	ninein like	protein_coding	22981	All	Expressed-In-All
1851	ENSG00000101017	CD40	CD40 molecule	protein_coding	958	All	Mixed
1852	ENSG00000101049	SGK2	serum/glucocorticoid regulated kinase 2	protein_coding	10110	All	Mixed
1853	ENSG00000101076	HNF4A	hepatocyte nuclear factor 4 alpha	protein_coding	3172	All	Not-Expressed
1854	ENSG00000101079	NDRG3	NDRG family member 3	protein_coding	57446	All	Expressed-In-All
1855	ENSG00000101084	RAB5IF	RAB5 interacting factor	protein_coding	55969	All	Not-Expressed
1856	ENSG00000101096	NFATC2	nuclear factor of activated T cells 2	protein_coding	4773	All	Mixed
1857	ENSG00000101098	RIMS4	regulating synaptic membrane exocytosis 4	protein_coding	140730	All	Expressed-In-All
1858	ENSG00000101104	PABPC1L	poly(A) binding protein cytoplasmic 1 like	protein_coding	80336	All	Mixed
1859	ENSG00000101126	ADNP	activity dependent neuroprotector homeobox	protein_coding	23394	All	Expressed-In-All
1860	ENSG00000101132	PFDN4	prefoldin subunit 4	protein_coding	5203	All	Expressed-In-All
1861	ENSG00000101144	BMP7	bone morphogenetic protein 7	protein_coding	655	All	Expressed-In-All
1862	ENSG00000101150	TPD52L2	TPD52 like 2	protein_coding	7165	All	Expressed-In-All
1863	ENSG00000101152	DNAJC5	DnaJ heat shock protein family (Hsp40) member C5	protein_coding	80331	All	Expressed-In-All
1864	ENSG00000101158	NELFCD	negative elongation factor complex member C/D	protein_coding	51497	All	Expressed-In-All
1865	ENSG00000101160	CTSZ	cathepsin Z	protein_coding	1522	All	Expressed-In-All
1866	ENSG00000101161	PRPF6	pre-mRNA processing factor 6	protein_coding	24148	All	Expressed-In-All
1867	ENSG00000101166	PRELID3B	PRELI domain containing 3B	protein_coding	51012	All	Expressed-In-All
1868	ENSG00000101181	MTG2	mitochondrial ribosome associated GTPase 2	protein_coding	26164	All	Expressed-In-All
1869	ENSG00000101187	SLCO4A1	solute carrier organic anion transporter family member 4A1	protein_coding	28231	All	Mixed
1870	ENSG00000101189	MRGBP	MRG domain binding protein	protein_coding	55257	All	Expressed-In-All
1871	ENSG00000101190	TCFL5	transcription factor like 5	protein_coding	10732	All	Expressed-In-All
1872	ENSG00000101193	GID8	GID complex subunit 8 homolog	protein_coding	54994	All	Expressed-In-All
1873	ENSG00000101194	SLC17A9	solute carrier family 17 member 9	protein_coding	63910	All	Not-Expressed
1874	ENSG00000101198	NKAIN4	sodium/potassium transporting ATPase interacting 4	protein_coding	128414	All	Expressed-In-All
1875	ENSG00000101199	ARFGAP1	ADP ribosylation factor GTPase activating protein 1	protein_coding	55738	All	Expressed-In-All
1876	ENSG00000101203	COL20A1	collagen type XX alpha 1 chain	protein_coding	57642	All	Not-Expressed
1877	ENSG00000101210	EEF1A2	eukaryotic translation elongation factor 1 alpha 2	protein_coding	1917	All	Expressed-In-All
1878	ENSG00000101216	GMEB2	glucocorticoid modulatory element binding protein 2	protein_coding	26205	All	Expressed-In-All
1879	ENSG00000101220	C20orf27	chromosome 20 open reading frame 27	protein_coding	54976	nac CTR_1	Group-Enriched
1880	ENSG00000101220	C20orf27	chromosome 20 open reading frame 27	protein_coding	54976	nac S-D_1	Group-Enriched
1881	ENSG00000101220	C20orf27	chromosome 20 open reading frame 27	protein_coding	54976	nac S+D_1	Group-Enriched
1882	ENSG00000101220	C20orf27	chromosome 20 open reading frame 27	protein_coding	54976	nac CTR_1	Group-Enriched
1883	ENSG00000101220	C20orf27	chromosome 20 open reading frame 27	protein_coding	54976	nac S-D_1	Group-Enriched
1884	ENSG00000101220	C20orf27	chromosome 20 open reading frame 27	protein_coding	54976	nac S+D_1	Group-Enriched
1885	ENSG00000101220	C20orf27	chromosome 20 open reading frame 27	protein_coding	54976	nac CTR_1	Group-Enriched
1886	ENSG00000101220	C20orf27	chromosome 20 open reading frame 27	protein_coding	54976	nac S-D_1	Group-Enriched
1887	ENSG00000101220	C20orf27	chromosome 20 open reading frame 27	protein_coding	54976	nac S+D_1	Group-Enriched
1888	ENSG00000101222	SPEF1	sperm flagellar 1	protein_coding	25876	All	Expressed-In-All
1889	ENSG00000101230	ISM1	isthmin 1	protein_coding	140862	All	Mixed
1890	ENSG00000101236	RNF24	ring finger protein 24	protein_coding	11237	All	Expressed-In-All
1891	ENSG00000101246	ARFRP1	ADP ribosylation factor related protein 1	protein_coding	10139	All	Expressed-In-All
1892	ENSG00000101251	SEL1L2	SEL1L2 adaptor subunit of ERAD E3 ligase	protein_coding	80343	All	Not-Expressed
1893	ENSG00000101255	TRIB3	tribbles pseudokinase 3	protein_coding	57761	All	Not-Expressed
1894	ENSG00000101265	RASSF2	Ras association domain family member 2	protein_coding	9770	All	Expressed-In-All
1895	ENSG00000101266	CSNK2A1	casein kinase 2 alpha 1	protein_coding	1457	All	Expressed-In-All
1896	ENSG00000101276	SLC52A3	solute carrier family 52 member 3	protein_coding	113278	All	Not-Expressed
1897	ENSG00000101282	RSPO4	R-spondin 4	protein_coding	343637	All	Not-Expressed
1898	ENSG00000101292	PROKR2	prokineticin receptor 2	protein_coding	128674	All	Mixed
1899	ENSG00000101294	HM13	histocompatibility minor 13	protein_coding	81502	All	Expressed-In-All
1900	ENSG00000101298	SNPH	syntaphilin	protein_coding	9751	All	Expressed-In-All
1901	ENSG00000101306	MYLK2	myosin light chain kinase 2	protein_coding	85366	All	Not-Expressed
1902	ENSG00000101310	SEC23B	SEC23 homolog B, COPII coat complex component	protein_coding	10483	All	Expressed-In-All
1903	ENSG00000101311	FERMT1	fermitin family member 1	protein_coding	55612	All	Mixed
1904	ENSG00000101327	PDYN	prodynorphin	protein_coding	5173	nac CTR_1	Group-Enriched
1905	ENSG00000101327	PDYN	prodynorphin	protein_coding	5173	nac S+D_1	Group-Enriched
1906	ENSG00000101327	PDYN	prodynorphin	protein_coding	5173	nac S-D_1	Group-Enriched
1907	ENSG00000101327	PDYN	prodynorphin	protein_coding	5173	nac CTR_1	Group-Enriched
1908	ENSG00000101327	PDYN	prodynorphin	protein_coding	5173	nac S+D_1	Group-Enriched
1909	ENSG00000101327	PDYN	prodynorphin	protein_coding	5173	nac S-D_1	Group-Enriched
1910	ENSG00000101327	PDYN	prodynorphin	protein_coding	5173	nac CTR_1	Group-Enriched
1911	ENSG00000101327	PDYN	prodynorphin	protein_coding	5173	nac S+D_1	Group-Enriched
1912	ENSG00000101327	PDYN	prodynorphin	protein_coding	5173	nac S-D_1	Group-Enriched
1913	ENSG00000101331	CCM2L	CCM2 like scaffold protein	protein_coding	140706	All	Not-Expressed
1914	ENSG00000101333	PLCB4	phospholipase C beta 4	protein_coding	5332	All	Expressed-In-All
1915	ENSG00000101335	MYL9	myosin light chain 9	protein_coding	10398	All	Expressed-In-All
1916	ENSG00000101337	TM9SF4	transmembrane 9 superfamily member 4	protein_coding	9777	All	Expressed-In-All
1917	ENSG00000101342	TLDC2	TBC/LysM-associated domain containing 2	protein_coding	140711	All	Not-Expressed
1918	ENSG00000101343	CRNKL1	crooked neck pre-mRNA splicing factor 1	protein_coding	51340	All	Expressed-In-All
1919	ENSG00000101346	POFUT1	protein O-fucosyltransferase 1	protein_coding	23509	All	Expressed-In-All
1920	ENSG00000101347	SAMHD1	SAM and HD domain containing deoxynucleoside triphosphate triphosphohydrolase 1	protein_coding	25939	All	Expressed-In-All
1921	ENSG00000101349	PAK5	p21 (RAC1) activated kinase 5	protein_coding	57144	All	Expressed-In-All
1922	ENSG00000101350	KIF3B	kinesin family member 3B	protein_coding	9371	All	Expressed-In-All
1923	ENSG00000101353	MROH8	maestro heat like repeat family member 8	protein_coding	140699	All	Expressed-In-All
1924	ENSG00000101361	NOP56	NOP56 ribonucleoprotein	protein_coding	10528	All	Expressed-In-All
1925	ENSG00000101363	MANBAL	mannosidase beta like	protein_coding	63905	All	Expressed-In-All
1926	ENSG00000101365	IDH3B	isocitrate dehydrogenase (NAD(+)) 3 non-catalytic subunit beta	protein_coding	3420	All	Expressed-In-All
1927	ENSG00000101367	MAPRE1	microtubule associated protein RP/EB family member 1	protein_coding	22919	All	Expressed-In-All
1928	ENSG00000101384	JAG1	jagged canonical Notch ligand 1	protein_coding	182	All	Expressed-In-All
1929	ENSG00000101391	CDK5RAP1	CDK5 regulatory subunit associated protein 1	protein_coding	51654	All	Expressed-In-All
1930	ENSG00000101400	SNTA1	syntrophin alpha 1	protein_coding	6640	All	Expressed-In-All
1931	ENSG00000101407	TTI1	TELO2 interacting protein 1	protein_coding	9675	All	Expressed-In-All
1932	ENSG00000101412	E2F1	E2F transcription factor 1	protein_coding	1869	All	Not-Expressed
1933	ENSG00000101417	PXMP4	peroxisomal membrane protein 4	protein_coding	11264	All	Expressed-In-All
1934	ENSG00000101421	CHMP4B	charged multivesicular body protein 4B	protein_coding	128866	All	Expressed-In-All
1935	ENSG00000101438	SLC32A1	solute carrier family 32 member 1	protein_coding	140679	All	Expressed-In-All
1936	ENSG00000101443	WFDC2	WAP four-disulfide core domain 2	protein_coding	10406	All	Not-Expressed
1937	ENSG00000101444	AHCY	adenosylhomocysteinase	protein_coding	191	All	Expressed-In-All
1938	ENSG00000101457	DNTTIP1	deoxynucleotidyltransferase terminal interacting protein 1	protein_coding	116092	All	Expressed-In-All
1939	ENSG00000101460	MAP1LC3A	microtubule associated protein 1 light chain 3 alpha	protein_coding	84557	All	Expressed-In-All
1940	ENSG00000101463	SYNDIG1	synapse differentiation inducing 1	protein_coding	79953	All	Expressed-In-All
1941	ENSG00000101473	ACOT8	acyl-CoA thioesterase 8	protein_coding	10005	All	Expressed-In-All
1942	ENSG00000101474	APMAP	adipocyte plasma membrane associated protein	protein_coding	57136	All	Expressed-In-All
1943	ENSG00000101489	CELF4	CUGBP Elav-like family member 4	protein_coding	56853	All	Expressed-In-All
1944	ENSG00000101493	ZNF516	zinc finger protein 516	protein_coding	9658	All	Expressed-In-All
1945	ENSG00000101542	CDH20	cadherin 20	protein_coding	28316	All	Expressed-In-All
1946	ENSG00000101544	ADNP2	ADNP homeobox 2	protein_coding	22850	All	Expressed-In-All
1947	ENSG00000101546	RBFA	ribosome binding factor A	protein_coding	79863	All	Expressed-In-All
1948	ENSG00000101557	USP14	ubiquitin specific peptidase 14	protein_coding	9097	All	Expressed-In-All
1949	ENSG00000101574	METTL4	methyltransferase like 4	protein_coding	64863	All	Expressed-In-All
1950	ENSG00000101596	SMCHD1	structural maintenance of chromosomes flexible hinge domain containing 1	protein_coding	23347	All	Expressed-In-All
1951	ENSG00000101605	MYOM1	myomesin 1	protein_coding	8736	All	Expressed-In-All
1952	ENSG00000101608	MYL12A	myosin light chain 12A	protein_coding	10627	All	Expressed-In-All
1953	ENSG00000101624	CEP76	centrosomal protein 76	protein_coding	79959	All	Expressed-In-All
1954	ENSG00000101638	ST8SIA5	ST8 alpha-N-acetyl-neuraminide alpha-2,8-sialyltransferase 5	protein_coding	29906	All	Mixed
1955	ENSG00000101639	CEP192	centrosomal protein 192	protein_coding	55125	All	Expressed-In-All
1956	ENSG00000101654	RNMT	RNA guanine-7 methyltransferase	protein_coding	8731	All	Expressed-In-All
1957	ENSG00000101665	SMAD7	SMAD family member 7	protein_coding	4092	All	Expressed-In-All
1958	ENSG00000101670	LIPG	lipase G, endothelial type	protein_coding	9388	All	Mixed
1959	ENSG00000101680	LAMA1	laminin subunit alpha 1	protein_coding	284217	All	Mixed
1960	ENSG00000101695	RNF125	ring finger protein 125	protein_coding	54941	All	Mixed
1961	ENSG00000101745	ANKRD12	ankyrin repeat domain 12	protein_coding	23253	All	Expressed-In-All
1962	ENSG00000101746	NOL4	nucleolar protein 4	protein_coding	8715	All	Expressed-In-All
1963	ENSG00000101751	POLI	DNA polymerase iota	protein_coding	11201	All	Expressed-In-All
1964	ENSG00000101752	MIB1	MIB E3 ubiquitin protein ligase 1	protein_coding	57534	All	Expressed-In-All
1965	ENSG00000101782	RIOK3	RIO kinase 3	protein_coding	8780	All	Expressed-In-All
1966	ENSG00000101811	CSTF2	cleavage stimulation factor subunit 2	protein_coding	1478	All	Expressed-In-All
1967	ENSG00000101825	MXRA5	matrix remodeling associated 5	protein_coding	25878	All	Not-Expressed
1968	ENSG00000101842	VSIG1	V-set and immunoglobulin domain containing 1	protein_coding	340547	All	Not-Expressed
1969	ENSG00000101844	ATG4A	autophagy related 4A cysteine peptidase	protein_coding	115201	All	Expressed-In-All
1970	ENSG00000101846	STS	steroid sulfatase	protein_coding	412	All	Expressed-In-All
1971	ENSG00000101849	TBL1X	transducin beta like 1 X-linked	protein_coding	6907	All	Expressed-In-All
1972	ENSG00000101850	GPR143	G protein-coupled receptor 143	protein_coding	4935	All	Mixed
1973	ENSG00000101868	POLA1	DNA polymerase alpha 1, catalytic subunit	protein_coding	5422	All	Expressed-In-All
1974	ENSG00000101871	MID1	midline 1	protein_coding	4281	All	Expressed-In-All
1975	ENSG00000101882	NKAP	NFKB activating protein	protein_coding	79576	All	Expressed-In-All
1976	ENSG00000101883	RHOXF1	Rhox homeobox family member 1	protein_coding	158800	All	Not-Expressed
1977	ENSG00000101888	NXT2	nuclear transport factor 2 like export factor 2	protein_coding	55916	All	Expressed-In-All
1978	ENSG00000101901	ALG13	ALG13 UDP-N-acetylglucosaminyltransferase subunit	protein_coding	79868	All	Expressed-In-All
1979	ENSG00000101911	PRPS2	phosphoribosyl pyrophosphate synthetase 2	protein_coding	5634	All	Expressed-In-All
1980	ENSG00000101916	TLR8	toll like receptor 8	protein_coding	51311	All	Not-Expressed
1981	ENSG00000101928	MOSPD1	motile sperm domain containing 1	protein_coding	56180	All	Expressed-In-All
1982	ENSG00000101935	AMMECR1	AMMECR nuclear protein 1	protein_coding	9949	All	Mixed
1983	ENSG00000101938	CHRDL1	chordin like 1	protein_coding	91851	All	Expressed-In-All
1984	ENSG00000101940	WDR13	WD repeat domain 13	protein_coding	64743	All	Expressed-In-All
1985	ENSG00000101945	SUV39H1	suppressor of variegation 3-9 homolog 1	protein_coding	6839	All	Mixed
1986	ENSG00000101955	SRPX	sushi repeat containing protein X-linked	protein_coding	8406	All	Mixed
1987	ENSG00000101966	XIAP	X-linked inhibitor of apoptosis	protein_coding	331	All	Expressed-In-All
1988	ENSG00000101972	STAG2	stromal antigen 2	protein_coding	10735	All	Expressed-In-All
1989	ENSG00000101974	ATP11C	ATPase phospholipid transporting 11C	protein_coding	286410	All	Expressed-In-All
1990	ENSG00000101977	MCF2	MCF.2 cell line derived transforming sequence	protein_coding	4168	All	Expressed-In-All
1991	ENSG00000101997	CCDC22	coiled-coil domain containing 22	protein_coding	28952	All	Expressed-In-All
1992	ENSG00000102001	CACNA1F	calcium voltage-gated channel subunit alpha1 F	protein_coding	778	All	Not-Expressed
1993	ENSG00000102003	SYP	synaptophysin	protein_coding	6855	All	Expressed-In-All
1994	ENSG00000102024	PLS3	plastin 3	protein_coding	5358	All	Expressed-In-All
1995	ENSG00000102030	NAA10	N-alpha-acetyltransferase 10, NatA catalytic subunit	protein_coding	8260	All	Expressed-In-All
1996	ENSG00000102032	RENBP	renin binding protein	protein_coding	5973	All	Mixed
1997	ENSG00000102038	SMARCA1	SWI/SNF related, matrix associated, actin dependent regulator of chromatin, subfamily a, member 1	protein_coding	6594	All	Expressed-In-All
1998	ENSG00000102043	MTMR8	myotubularin related protein 8	protein_coding	55613	All	Not-Expressed
[truncated: 20,969 more rows]
